# Supplementary material for: Mangrove crab intestine and habitat sediment microbiomes cooperatively work on carbon and nitrogen cycling
Source: PLoS One. 2021 Dec 31;16(12):e0261654. doi: 10.1371/journal.pone.0261654 (PMC8719709; doi:10.1371/journal.pone.0261654)
Supplement: S1 File — (XLSX) [file pone.0261654.s001.xlsx]

## Sheet: crabs
		NS1	NSi2	NS3	NS4	EV1	EV2	EV3	EV4	PI1	PI2	PI3	PI4
#11279	Root;Bacteria;Proteobacteria;Gammaproteobacteria;Alteromonadales;Alteromonadaceae	0	0	0	0	58	28	0	0	16	0	1	10
#683	Root;Bacteria;Proteobacteria;Alphaproteobacteria;Rhodobacterales;Rhodobacteraceae	4	1	2	13	33	10	1	0	13	1	28	31
#5289	Root;Bacteria;Proteobacteria;Gammaproteobacteria;Alteromonadales	0	0	0	0	18	11	0	0	13	1	0	0
#15584	Root;Bacteria;Bacteroidetes;Bacteroidia;Bacteroidales;Marinilabiaceae	36	178	35	163	331	13	3	10	12	24	101	52
#9194	Root;Bacteria;Bacteroidetes;Flavobacteriia;Flavobacteriales;Flavobacteriaceae	0	1	0	0	28	3	0	0	11	0	2	107
#6529	Root;Bacteria;Proteobacteria;Gammaproteobacteria;Alteromonadales;Alteromonadaceae	1	0	0	0	2	1	0	0	11	0	0	19
#280	Root;Unassigned	0	2	2	63	1	0	2	25	9	41	11	17
#8546	Root;Bacteria;Proteobacteria;Gammaproteobacteria;Alteromonadales;OM60	0	0	0	0	7	3	0	0	7	7	16	10
#2056	Root;Bacteria;Actinobacteria;Actinobacteria;Actinomycetales;Microbacteriaceae;Microbacterium;chocolatum	3	1	0	1	14	15	0	0	7	0	1	21
#3781	Root;Bacteria;Bacteroidetes;Flavobacteriia;Flavobacteriales;Flavobacteriaceae;Muricauda	1	0	0	0	27	2	0	0	6	0	1	24
#6628	Root;Bacteria;Proteobacteria;Gammaproteobacteria;Alteromonadales;Alteromonadaceae;Microbulbifer	9	16	4	0	19	1	0	0	6	0	15	17
#13634	Root;Bacteria;Proteobacteria;Gammaproteobacteria;Alteromonadales;Alteromonadaceae	0	0	0	0	4	1	0	0	6	0	2	1
#3223	Root;Bacteria;Bacteroidetes;Bacteroidia;Bacteroidales;Marinilabiaceae	3	0	1	2	65	21	1	0	5	7	7	9
#19405	Root;Bacteria;TM7;TM7-3	0	1	0	0	4	2	0	0	5	1	5	11
#2643	Root;Bacteria;Proteobacteria;Gammaproteobacteria;Alteromonadales;Alteromonadaceae;BD2-13	0	0	0	0	30	15	0	0	5	0	1	24
#6085	Root;Bacteria;Proteobacteria;Gammaproteobacteria	0	2	1	0	3	13	0	0	5	0	0	5
#2770	Root;Bacteria;Proteobacteria;Alphaproteobacteria;Rhodobacterales;Rhodobacteraceae	2	1	0	5	17	4	0	0	4	5	3	27
#7688	Root;Bacteria;Actinobacteria;Actinobacteria;Actinomycetales;Cellulomonadaceae;Demequina	3	1	0	2	7	4	0	2	4	1	0	5
#19854	Root;Bacteria;Bacteroidetes;Flavobacteriia;Flavobacteriales;Flavobacteriaceae	2	1	1	0	11	0	0	0	4	2	0	63
#8484	Root;Bacteria;Proteobacteria;Alphaproteobacteria;Rhodobacterales;Rhodobacteraceae	2	0	1	0	0	1	0	0	4	0	0	0
#14168	Root;Bacteria;Bacteroidetes;Flavobacteriia;Flavobacteriales;Cryomorphaceae;Owenweeksia	0	0	0	0	0	1	0	0	4	0	0	9
#6873	Root;Bacteria;Proteobacteria;Gammaproteobacteria;Alteromonadales	0	0	0	0	0	1	0	0	4	0	0	0
#7103	Root;Bacteria;Proteobacteria;Gammaproteobacteria;Alteromonadales;Alteromonadaceae	0	0	0	0	3	1	0	0	4	0	0	7
#3951	Root;Bacteria;Proteobacteria;Alphaproteobacteria;Sphingomonadales;Erythrobacteraceae	0	7	0	2	7	6	0	0	3	0	6	4
#12714	Root;Bacteria;Proteobacteria;Alphaproteobacteria;Sphingomonadales;Erythrobacteraceae	0	0	0	0	15	0	0	2	3	0	6	4
#13722	Root;Bacteria;Proteobacteria;Alphaproteobacteria;BD7-3	0	0	0	0	5	0	0	0	3	0	1	5
#6867	Root;Bacteria;Proteobacteria;Alphaproteobacteria;Rhodobacterales;Rhodobacteraceae;Amaricoccus	0	0	0	6	0	1	0	0	3	1	0	8
#12573	Root;Bacteria;Proteobacteria;Alphaproteobacteria;Rhodobacterales;Hyphomonadaceae;Hirschia	0	0	0	0	0	0	0	0	3	1	0	1
#16249	Root;Bacteria;Actinobacteria;Actinobacteria;Actinomycetales;Cellulomonadaceae;Demequina	38	71	21	46	23	8	3	102	3	6	11	84
#15054	Root;Bacteria;Bacteroidetes;Flavobacteriia;Flavobacteriales;Flavobacteriaceae	12	22	1	0	37	7	0	0	3	2	11	8
#1402	Root;Bacteria;Proteobacteria;Deltaproteobacteria;Bdellovibrionales;Bacteriovoracaceae;Bacteriovorax	2	6	0	0	14	2	0	0	3	35	14	13
#8999	Root;Bacteria;Proteobacteria;Gammaproteobacteria;Alteromonadales;Alteromonadaceae;BD2-13	0	0	0	0	42	5	1	0	3	1	42	20
#1323	Root;Bacteria;Proteobacteria;Alphaproteobacteria;Rhodobacterales;Rhodobacteraceae	0	0	0	0	0	1	0	0	3	0	1	1
#11246	Root;Bacteria;Bacteroidetes;Flavobacteriia;Flavobacteriales;Flavobacteriaceae;Mangrovimonas;yunxiaonensis	0	0	0	0	7	1	0	0	3	0	1	3
#8838	Root;Bacteria;Actinobacteria;Acidimicrobiia;Acidimicrobiales;C111	0	0	0	1	6	1	0	0	3	0	0	8
#1389	Root;Bacteria;Proteobacteria;Gammaproteobacteria;Alteromonadales;Alteromonadaceae;Alteromonas	0	0	0	0	4	0	0	0	3	0	0	19
#9590	Root;Bacteria;Proteobacteria;Gammaproteobacteria;Alteromonadales;OM60	0	0	0	0	7	3	0	0	3	0	0	16
#19044	Root;Bacteria;Proteobacteria;Gammaproteobacteria;Alteromonadales;OM60	0	0	0	0	1	1	0	0	3	0	1	3
#3610	Root;Bacteria;Proteobacteria;Gammaproteobacteria;Alteromonadales;OM60	0	0	0	0	3	0	0	0	3	0	0	12
#6932	Root;Bacteria;Proteobacteria;Alphaproteobacteria	0	0	0	0	0	0	0	0	2	0	0	0
#17527	Root;Bacteria;Proteobacteria;Alphaproteobacteria;Rhodobacterales;Rhodobacteraceae	0	0	0	0	1	0	0	0	2	0	0	0
#15279	Root;Bacteria;Proteobacteria;Alphaproteobacteria;Rhodobacterales;Rhodobacteraceae	0	0	0	5	8	0	0	0	2	0	2	6
#6254	Root;Bacteria;Proteobacteria;Alphaproteobacteria;Rhodobacterales;Rhodobacteraceae	0	0	0	0	2	1	0	0	2	0	0	1
#11557	Root;Bacteria;Proteobacteria;Alphaproteobacteria;Rhodobacterales;Rhodobacteraceae	1	0	0	5	1	3	0	0	2	1	2	14
#6180	Root;Bacteria;Actinobacteria;Actinobacteria;Actinomycetales;Intrasporangiaceae	1	0	1	1	1	7	1	0	2	1	0	8
#8982	Root;Bacteria;Proteobacteria;Alphaproteobacteria;Rhodobacterales;Rhodobacteraceae	0	0	0	0	0	0	0	0	2	0	0	0
#11131	Root;Bacteria;Bacteroidetes;Flavobacteriia;Flavobacteriales;Flavobacteriaceae	0	0	0	0	44	5	1	0	2	2	2	14
#12635	Root;Bacteria;Bacteroidetes;Bacteroidia;Bacteroidales;Marinilabiaceae	0	0	0	3	14	2	1	0	2	1	9	2
#7484	Root;Bacteria;Proteobacteria;Alphaproteobacteria;Rhodobacterales;Hyphomonadaceae;Hyphomonas	0	0	0	0	6	0	0	0	2	0	1	2
#6913	Root;Bacteria;Bacteroidetes;Bacteroidia;Bacteroidales;Marinilabiaceae	0	0	1	8	71	1	1	0	2	7	57	2
#2793	Root;Bacteria;Proteobacteria;Alphaproteobacteria;Rhodobacterales;Hyphomonadaceae	0	0	0	0	2	0	0	0	2	0	0	0
#581	Root;Bacteria;Proteobacteria;Alphaproteobacteria;Rhizobiales	0	0	0	0	0	0	0	0	2	0	0	0
#14617	Root;Bacteria;Planctomycetes;Phycisphaerae;Phycisphaerales	0	0	0	0	0	0	0	0	2	0	0	0
#12577	Root;Bacteria;Proteobacteria;Deltaproteobacteria;Myxococcales;OM27	2	4	0	0	70	11	0	0	2	12	98	30
#6203	Root;Bacteria;Proteobacteria;Gammaproteobacteria;Alteromonadales;OM60	0	0	0	0	0	0	0	0	2	1	0	5
#12901	Root;Bacteria;Actinobacteria;Actinobacteria;Actinomycetales;Microbacteriaceae	0	0	0	0	0	0	0	0	2	0	0	0
#662	Root;Bacteria;Actinobacteria;Actinobacteria;Actinomycetales;Cellulomonadaceae;Demequina	1	4	0	2	3	5	0	1	2	0	1	42
#6555	Root;Bacteria;Bacteroidetes;Cytophagia;Cytophagales;Flammeovirgaceae	0	0	0	0	8	1	0	0	2	0	0	2
#5324	Root;Bacteria;Bacteroidetes;Flavobacteriia;Flavobacteriales;Cryomorphaceae;Cryomorpha	0	0	0	0	1	1	0	0	2	0	0	1
#6689	Root;Bacteria;Bacteroidetes;Cytophagia;Cytophagales;Flammeovirgaceae	0	0	0	0	0	2	0	0	2	0	0	18
#15973	Root;Bacteria;Bacteroidetes;[Saprospirae];[Saprospirales];Saprospiraceae	0	0	0	0	5	0	0	0	2	0	0	0
#8915	Root;Bacteria;Actinobacteria;Acidimicrobiia;Acidimicrobiales;AKIW874	0	0	0	0	0	2	0	0	2	0	0	0
#17606	Root;Bacteria;Proteobacteria;Gammaproteobacteria;Alteromonadales;Alteromonadaceae	0	0	0	0	0	0	0	0	2	0	0	6
#16273	Root;Bacteria;Proteobacteria;Gammaproteobacteria;Alteromonadales;Alteromonadaceae;BD2-13	0	0	0	0	1	0	0	0	2	0	0	0
#259	Root;Bacteria;Proteobacteria;Gammaproteobacteria;Alteromonadales;Alteromonadaceae	0	0	0	0	0	7	0	0	2	0	0	0
#18557	Root;Bacteria;Proteobacteria;Alphaproteobacteria;Rhodospirillales;Rhodospirillaceae	0	0	0	0	0	0	0	0	1	0	0	0
#2445	Root;Bacteria;Proteobacteria;Alphaproteobacteria;Rhodobacterales;Rhodobacteraceae	0	0	0	0	0	0	0	0	1	0	0	0
#10533	Root;Bacteria;Proteobacteria;Alphaproteobacteria;Rhodobacterales;Rhodobacteraceae	0	0	0	0	0	0	0	0	1	0	5	5
#13066	Root;Unassigned	0	0	0	0	2	0	0	0	1	0	0	0
#11567	Root;Bacteria;Proteobacteria;Alphaproteobacteria;Sphingomonadales;Sphingomonadaceae;Novosphingobium	1	1	0	0	2	2	0	0	1	0	0	1
#8880	Root;Bacteria;Proteobacteria;Alphaproteobacteria;Sphingomonadales;Erythrobacteraceae	0	0	0	0	1	0	0	0	1	0	0	0
#14596	Root;Bacteria;Proteobacteria;Alphaproteobacteria;Rhodospirillales;Rhodospirillaceae	0	0	0	0	0	0	0	0	1	0	0	0
#4947	Root;Bacteria;Proteobacteria;Alphaproteobacteria;Rhizobiales;Hyphomicrobiaceae;Devosia	0	0	0	0	0	0	0	0	1	0	0	0
#6246	Root;Bacteria;Proteobacteria;Alphaproteobacteria;Rhizobiales	0	0	0	0	0	0	0	0	1	0	3	0
#17605	Root;Bacteria;Proteobacteria;Alphaproteobacteria;Rhodospirillales;Rhodospirillaceae	0	0	0	0	3	1	0	0	1	0	0	11
#17650	Root;Bacteria;Proteobacteria;Alphaproteobacteria;BD7-3	0	0	0	0	2	0	0	0	1	0	0	11
#17484	Root;Bacteria;Proteobacteria;Alphaproteobacteria;Rhodobacterales;Rhodobacteraceae	0	0	0	0	0	0	0	0	1	0	0	0
#19773	Root;Bacteria;Proteobacteria;Alphaproteobacteria;Rhodobacterales;Rhodobacteraceae	0	0	0	1	2	0	0	0	1	0	1	2
#11888	Root;Bacteria;Proteobacteria;Alphaproteobacteria;Rhodobacterales;Rhodobacteraceae	0	0	0	0	0	2	0	0	1	0	0	9
#13514	Root;Bacteria;Proteobacteria;Alphaproteobacteria;Rhodobacterales;Rhodobacteraceae	0	0	0	0	4	3	0	0	1	0	0	5
#3042	Root;Bacteria;Proteobacteria;Alphaproteobacteria;Rhodobacterales;Rhodobacteraceae	0	0	0	3	0	1	0	0	1	0	1	0
#12291	Root;Bacteria;Proteobacteria;Alphaproteobacteria;Rhodobacterales;Rhodobacteraceae	1	0	0	0	1	0	0	0	1	0	1	2
#7169	Root;Bacteria;Proteobacteria;Alphaproteobacteria;Rhodobacterales;Rhodobacteraceae	0	0	0	0	4	0	0	0	1	0	0	1
#19437	Root;Bacteria;Proteobacteria;Alphaproteobacteria;Rhodobacterales;Rhodobacteraceae	0	0	0	0	0	0	0	0	1	0	0	0
#4531	Root;Bacteria;Proteobacteria;Alphaproteobacteria;Rhodobacterales;Rhodobacteraceae	0	0	0	0	0	0	0	0	1	0	0	0
#13457	Root;Bacteria;Proteobacteria;Alphaproteobacteria;Rhizobiales	0	0	0	0	0	0	0	0	1	0	0	1
#14408	Root;Bacteria;Proteobacteria;Alphaproteobacteria;Rhizobiales	0	0	0	0	0	0	0	0	1	0	0	0
#1418	Root;Bacteria;Proteobacteria;Alphaproteobacteria;Rhizobiales;Cohaesibacteraceae;Cohaesibacter	0	0	0	0	0	0	0	0	1	0	0	0
#12619	Root;Bacteria;Proteobacteria;Alphaproteobacteria	0	0	0	0	0	0	0	0	1	0	0	0
#7691	Root;Bacteria;Proteobacteria;Alphaproteobacteria;Rhodobacterales;Hyphomonadaceae;Hyphomonas	0	0	0	0	3	0	0	0	1	0	5	1
#78	Root;Bacteria;Acidobacteria	0	0	0	0	0	0	0	0	1	0	0	0
#18887	Root;Bacteria;SBR1093;VHS-B5-50	0	0	0	0	0	0	0	0	1	0	0	0
#2832	Root;Bacteria;Planctomycetes;Phycisphaerae;Phycisphaerales	0	0	0	0	1	0	0	0	1	0	0	4
#8807	Root;Bacteria;Cyanobacteria;Chloroplast;Streptophyta	1	1	0	12	8	0	0	36	1	0	0	5
#10681	Root;Bacteria;Firmicutes;Bacilli	0	0	0	0	12	2	0	0	1	1	0	0
#14431	Root;Unassigned	0	0	0	0	7	2	1	0	1	1	3	8
#12722	Root;Bacteria;Bacteroidetes;Bacteroidia;Bacteroidales;Marinilabiaceae	11	3	2	6	315	6	0	0	1	3	3	1
#8779	Root;Bacteria;Bacteroidetes;Bacteroidia;Bacteroidales;Marinilabiaceae	5	3	0	16	37	2	0	2	1	7	73	4
#15627	Root;Unassigned	0	0	0	0	6	0	0	0	1	1	31	3
#13856	Root;Bacteria;Actinobacteria;Actinobacteria;Actinomycetales;Microbacteriaceae;Microbacterium	0	0	1	0	8	2	0	0	1	0	0	3
#17336	Root;Bacteria;Actinobacteria;Actinobacteria;Actinomycetales;Intrasporangiaceae	0	0	0	0	0	1	0	0	1	0	0	1
#11580	Root;Bacteria;Actinobacteria;Actinobacteria;Actinomycetales;Cellulomonadaceae;Demequina	0	0	0	1	1	0	0	0	1	0	0	1
#11600	Root;Bacteria;Actinobacteria;Actinobacteria;Actinomycetales;Kineosporiaceae	0	0	0	0	0	0	0	0	1	0	0	0
#18181	Root;Bacteria;Actinobacteria;Actinobacteria;Actinomycetales;Intrasporangiaceae	0	0	0	0	0	0	0	0	1	0	0	0
#17374	Root;Bacteria;Actinobacteria;Actinobacteria;Actinomycetales;Cellulomonadaceae;Demequina	0	0	0	0	0	0	0	0	1	0	0	0
#1375	Root;Bacteria;Actinobacteria;Actinobacteria;Actinomycetales;Microbacteriaceae;Agromyces	2	0	0	0	0	0	0	0	1	0	0	0
#2242	Root;Bacteria;Actinobacteria;Actinobacteria;Actinomycetales	0	0	0	0	0	0	0	0	1	0	0	0
#5149	Root;Bacteria;Actinobacteria;Actinobacteria;Actinomycetales;Mycobacteriaceae;Mycobacterium	0	0	0	0	0	0	0	0	1	0	0	0
#3521	Root;Bacteria;Bacteroidetes;[Rhodothermi];[Rhodothermales];[Balneolaceae];Balneola	0	0	0	0	0	0	0	0	1	0	0	0
#12496	Root;Unassigned	0	0	0	0	0	0	0	0	1	0	0	0
#4706	Root;Bacteria;Bacteroidetes;Cytophagia;Cytophagales;Flammeovirgaceae	1	0	0	0	1	0	0	0	1	0	0	8
#3481	Root;Bacteria;Bacteroidetes;Flavobacteriia;Flavobacteriales;Cryomorphaceae;Fluviicola	0	0	0	0	0	0	0	0	1	0	0	0
#8508	Root;Bacteria;Bacteroidetes;Flavobacteriia;Flavobacteriales;Flavobacteriaceae	3	6	0	0	53	3	3	1	1	0	8	8
#19551	Root;Bacteria;Bacteroidetes;Cytophagia;Cytophagales;Cyclobacteriaceae;Echinicola	0	0	0	0	1	1	0	0	1	0	0	1
#13686	Root;Bacteria;Bacteroidetes;Cytophagia;Cytophagales;Cyclobacteriaceae;Echinicola;shivajiensis	0	0	0	0	0	0	0	0	1	0	0	0
#12347	Root;Bacteria;Bacteroidetes;Cytophagia;Cytophagales;Cyclobacteriaceae;Algoriphagus	0	0	0	0	8	6	0	0	1	0	0	0
#2517	Root;Bacteria;Bacteroidetes;Flavobacteriia;Flavobacteriales;Flavobacteriaceae;Zhouia	0	0	0	0	3	0	0	0	1	0	0	11
#11695	Root;Unassigned	0	0	0	0	0	0	0	0	1	0	0	0
#2744	Root;Bacteria;Bacteroidetes;Cytophagia;Cytophagales;Flammeovirgaceae	0	0	0	0	0	1	0	0	1	0	0	1
#17113	Root;Bacteria;Bacteroidetes;Bacteroidia;Bacteroidales	0	0	0	0	0	0	0	0	1	0	0	0
#6442	Root;Unassigned	0	0	0	0	0	0	0	0	1	0	0	0
#17914	Root;Bacteria;Bacteroidetes;Cytophagia;Cytophagales;Flammeovirgaceae	0	0	0	0	0	0	0	0	1	0	0	0
#10353	Root;Bacteria;Bacteroidetes;Cytophagia;Cytophagales;Flammeovirgaceae;Reichenbachiella	0	0	0	0	0	0	0	0	1	0	0	0
#3250	Root;Bacteria;Bacteroidetes;Cytophagia;Cytophagales;Flammeovirgaceae	0	0	0	0	2	0	0	0	1	0	0	1
#10243	Root;Bacteria;Bacteroidetes;Cytophagia;Cytophagales;Flammeovirgaceae	0	0	0	0	2	0	0	0	1	0	0	0
#10546	Root;Bacteria;Bacteroidetes;Cytophagia;Cytophagales;Flammeovirgaceae	0	0	0	0	0	0	0	0	1	0	0	0
#838	Root;Bacteria;Bacteroidetes;Cytophagia;Cytophagales;Flammeovirgaceae	0	0	0	0	1	0	0	0	1	0	0	0
#286	Root;Unassigned	0	0	0	0	0	0	0	0	1	0	0	0
#15871	Root;Unassigned	0	0	0	0	0	0	0	0	1	0	0	0
#8253	Root;Bacteria;Bacteroidetes;BME43	0	0	0	0	0	1	0	0	1	0	0	1
#1813	Root;Bacteria;Bacteroidetes;BME43	0	0	0	0	0	0	0	0	1	0	0	3
#2197	Root;Unassigned	0	0	0	0	0	0	0	0	1	0	0	0
#11810	Root;Bacteria;Proteobacteria;Deltaproteobacteria;Bdellovibrionales;Bdellovibrionaceae;Bdellovibrio	0	0	0	0	0	0	0	0	1	0	0	0
#7642	Root;Unassigned	0	0	0	0	0	0	0	0	1	0	0	0
#10964	Root;Bacteria;Proteobacteria;Deltaproteobacteria;Myxococcales	0	0	0	0	4	0	0	0	1	0	1	1
#2945	Root;Bacteria;Proteobacteria;Deltaproteobacteria;Myxococcales	0	0	0	0	17	1	0	0	1	0	1	1
#4100	Root;Unassigned	0	0	0	0	0	1	0	0	1	0	0	0
#3032	Root;Bacteria;Proteobacteria;Deltaproteobacteria;Myxococcales;Myxococcaceae	0	0	0	0	0	0	0	0	1	0	0	0
#2656	Root;Bacteria;Actinobacteria;Acidimicrobiia;Acidimicrobiales	0	0	1	0	2	0	0	0	1	0	0	0
#956	Root;Bacteria;Actinobacteria;Acidimicrobiia;Acidimicrobiales;C111	0	0	0	0	0	0	0	0	1	0	0	0
#1309	Root;Bacteria;Actinobacteria;Acidimicrobiia;Acidimicrobiales;C111	0	0	0	0	0	0	0	0	1	0	0	0
#4178	Root;Unassigned	0	0	0	0	0	0	0	0	1	0	0	0
#14614	Root;Unassigned	0	0	0	0	0	0	0	0	1	0	0	0
#17461	Root;Bacteria;Proteobacteria;Deltaproteobacteria;Myxococcales;Nannocystaceae;Plesiocystis	0	0	0	0	0	0	0	0	1	0	0	0
#9939	Root;Bacteria;Proteobacteria;Deltaproteobacteria;Myxococcales;Haliangiaceae	0	0	0	0	0	1	0	0	1	0	0	3
#5286	Root;Unassigned	0	0	0	0	0	0	0	0	1	0	0	0
#7582	Root;Bacteria;Chloroflexi;Anaerolineae;Caldilineales;Caldilineaceae	0	0	0	0	0	0	0	0	1	0	0	0
#15196	Root;Bacteria;Proteobacteria;Gammaproteobacteria;Alteromonadales	0	0	0	0	1	1	0	0	1	0	0	2
#7450	Root;Bacteria;Proteobacteria;Gammaproteobacteria;Chromatiales	0	0	0	0	0	0	0	0	1	0	0	0
#9084	Root;Bacteria;Proteobacteria;Gammaproteobacteria	0	0	0	0	0	0	0	0	1	0	0	0
#12707	Root;Bacteria;Proteobacteria;Gammaproteobacteria;Chromatiales	0	0	0	0	0	0	0	0	1	0	0	0
#4822	Root;Bacteria;Proteobacteria;Gammaproteobacteria;[Marinicellales];[Marinicellaceae]	0	0	0	0	0	0	0	0	1	0	0	1
#10650	Root;Bacteria;Proteobacteria;Gammaproteobacteria;[Marinicellales];[Marinicellaceae]	0	0	0	0	0	0	0	0	1	0	0	0
#14698	Root;Bacteria;Proteobacteria;Gammaproteobacteria;Alteromonadales;OM60	0	0	0	0	3	0	0	0	1	0	0	3
#17709	Root;Bacteria;Proteobacteria;Gammaproteobacteria;Alteromonadales;OM60	0	0	0	0	2	1	1	0	1	0	0	3
#10677	Root;Bacteria;Proteobacteria;Gammaproteobacteria;Alteromonadales	0	0	0	0	6	0	0	0	1	0	2	0
#17849	Root;Bacteria;Proteobacteria;Gammaproteobacteria;Alteromonadales	0	0	0	0	2	0	0	0	1	0	0	0
#14295	Root;Bacteria;Proteobacteria;Gammaproteobacteria;Alteromonadales;Alteromonadaceae	0	0	0	0	0	0	0	0	1	0	0	0
#19414	Root;Bacteria;Proteobacteria;Gammaproteobacteria;Alteromonadales;OM60	0	0	0	0	0	0	0	0	1	0	3	1
#11890	Root;Bacteria;Proteobacteria;Gammaproteobacteria;Alteromonadales;OM60	0	0	0	0	0	0	0	0	1	0	0	1
#2565	Root;Bacteria;Proteobacteria;Gammaproteobacteria;Alteromonadales;OM60	0	0	0	0	0	0	0	0	1	0	1	0
#10031	Root;Bacteria;Proteobacteria;Gammaproteobacteria;Alteromonadales;Alteromonadaceae	0	0	0	0	16	4	0	0	1	0	0	0
#11331	Root;Bacteria;Proteobacteria;Gammaproteobacteria;Alteromonadales	0	0	0	0	0	0	0	0	1	0	0	0
#525	Root;Bacteria;Proteobacteria;Gammaproteobacteria;Alteromonadales;OM60	0	0	0	0	2	0	0	0	1	0	0	1
#10317	Root;Bacteria;Proteobacteria;Gammaproteobacteria	0	0	0	0	7	4	0	0	1	0	1	5
#5476	Root;Bacteria;Proteobacteria;Gammaproteobacteria;Alteromonadales	0	0	0	0	1	2	0	0	1	0	0	0
#12359	Root;Bacteria;Proteobacteria;Gammaproteobacteria;Oceanospirillales;Oceanospirillaceae;Marinomonas	0	0	0	0	0	0	0	0	1	0	0	0
#11476	Root;Bacteria;Proteobacteria;Gammaproteobacteria;34P16	0	0	0	0	0	0	0	0	1	0	0	0
#14650	Root;Bacteria;Proteobacteria;Gammaproteobacteria;34P16	0	0	0	0	0	0	0	0	1	0	0	1
#15151	Root;Bacteria;Proteobacteria;Gammaproteobacteria;Alteromonadales;Alteromonadaceae	0	0	0	0	2	0	0	0	1	0	0	1
#12964	Root;Bacteria;Actinobacteria;Actinobacteria;Actinomycetales;Nocardioidaceae;Propionicimonas	0	0	0	2	0	0	0	0	0	0	0	0
#4770	Root;Bacteria;Proteobacteria;Gammaproteobacteria	0	0	0	0	0	0	0	0	0	0	0	0
#16535	Root;Unassigned	0	0	0	0	0	0	0	0	0	0	0	0
#11992	Root;Bacteria;Proteobacteria;Gammaproteobacteria;Legionellales;Coxiellaceae	0	0	0	0	0	0	0	0	0	0	0	0
#12688	Root;Bacteria;Proteobacteria;Gammaproteobacteria;Legionellales;Coxiellaceae	0	0	0	0	0	0	0	0	0	0	0	0
#8863	Root;Unassigned	0	0	0	0	0	0	0	0	0	0	0	0
#8802	Root;Bacteria;Proteobacteria;Gammaproteobacteria	0	0	0	0	0	0	0	0	0	0	0	0
#1942	Root;Bacteria;Proteobacteria;Gammaproteobacteria;Chromatiales	0	0	0	0	0	0	0	0	0	0	0	0
#9457	Root;Bacteria;Proteobacteria;Gammaproteobacteria;Legionellales;Coxiellaceae	0	0	0	0	0	0	0	0	0	0	0	0
#17388	Root;Bacteria;Proteobacteria;Gammaproteobacteria;Legionellales;Coxiellaceae	0	0	0	0	0	0	0	0	0	0	0	0
#15082	Root;Bacteria;Proteobacteria;Gammaproteobacteria;Legionellales;Coxiellaceae	0	0	0	0	0	0	0	0	0	0	0	0
#3213	Root;Unassigned	0	0	0	0	0	0	0	0	0	0	0	0
#510	Root;Unassigned	0	0	0	0	0	0	0	0	0	0	0	0
#16248	Root;Unassigned	0	0	0	0	0	0	0	0	0	0	0	0
#3859	Root;Bacteria;Proteobacteria;Gammaproteobacteria;Legionellales;Coxiellaceae	0	0	0	0	0	0	0	0	0	0	0	0
#6714	Root;Bacteria;Proteobacteria;Gammaproteobacteria;Legionellales;Coxiellaceae	0	0	0	0	0	0	0	0	0	0	0	0
#14859	Root;Bacteria;Proteobacteria;Gammaproteobacteria;Legionellales;Coxiellaceae	0	0	0	0	0	0	0	0	0	0	0	0
#7414	Root;Unassigned	0	0	0	0	0	0	0	0	0	0	0	0
#1032	Root;Unassigned	0	0	0	0	0	0	0	0	0	0	0	0
#11525	Root;Bacteria;Proteobacteria;Gammaproteobacteria;Legionellales;Coxiellaceae	0	0	0	0	0	0	0	0	0	0	0	0
#13087	Root;Unassigned	0	0	0	0	0	0	0	0	0	0	0	0
#13327	Root;Bacteria;Proteobacteria;Alphaproteobacteria;Rhodospirillales;Acetobacteraceae	0	0	0	0	0	0	0	0	0	0	0	0
#7957	Root;Bacteria;Proteobacteria;Alphaproteobacteria;Rhodospirillales;Acetobacteraceae	0	0	0	0	0	0	0	0	0	0	0	0
#9151	Root;Bacteria;Proteobacteria;Alphaproteobacteria;Rhodospirillales;Acetobacteraceae	0	0	0	0	0	0	0	0	0	0	0	0
#5891	Root;Bacteria;Proteobacteria;Alphaproteobacteria;Rhodospirillales;Acetobacteraceae	0	0	0	0	0	0	0	0	0	0	0	0
#7520	Root;Bacteria;Proteobacteria;Alphaproteobacteria;Rhodospirillales;Acetobacteraceae	0	0	0	0	0	0	0	0	0	0	0	0
#11719	Root;Bacteria;Proteobacteria;Alphaproteobacteria;Rhodospirillales;Acetobacteraceae	0	0	0	0	0	0	0	0	0	0	0	0
#10172	Root;Bacteria;Proteobacteria;Alphaproteobacteria;Rhodospirillales;Acetobacteraceae	0	0	0	0	0	0	0	0	0	0	0	0
#2757	Root;Bacteria;Proteobacteria;Alphaproteobacteria;Rhodospirillales;Acetobacteraceae	0	0	0	0	0	0	0	0	0	0	0	0
#5748	Root;Bacteria;Proteobacteria;Alphaproteobacteria;Rhodospirillales;Acetobacteraceae	0	0	0	0	0	0	0	0	0	0	0	0
#6831	Root;Bacteria;Proteobacteria;Alphaproteobacteria;Rhodospirillales;Acetobacteraceae;Acidiphilium	0	0	0	0	0	0	0	0	0	0	0	0
#10586	Root;Unassigned	0	0	0	0	0	0	0	0	0	0	0	0
#14690	Root;Bacteria;Proteobacteria;Alphaproteobacteria;Rhodospirillales;Acetobacteraceae;Acidiphilium	0	0	0	0	0	0	0	0	0	0	0	0
#2710	Root;Unassigned	0	0	0	0	0	0	0	0	0	0	0	0
#15323	Root;Unassigned	0	0	0	0	0	0	0	0	0	0	0	0
#4319	Root;Bacteria;Proteobacteria;Alphaproteobacteria;Rhodospirillales;Acetobacteraceae;Acidiphilium	0	0	0	0	0	0	0	0	0	0	0	0
#16632	Root;Bacteria;Proteobacteria;Alphaproteobacteria;Rhodospirillales;Acetobacteraceae;Acidiphilium	0	0	0	0	0	0	0	0	0	0	0	0
#9038	Root;Unassigned	0	0	0	0	0	0	0	0	0	0	0	0
#1094	Root;Bacteria;Proteobacteria;Alphaproteobacteria;Rhodospirillales;Acetobacteraceae;Acidiphilium	0	0	0	0	0	0	0	0	0	0	0	0
#2486	Root;Bacteria;Proteobacteria;Alphaproteobacteria;Rhodospirillales;Acetobacteraceae;Acidiphilium	0	0	0	0	0	0	0	0	0	0	0	0
#5896	Root;Bacteria;Proteobacteria;Alphaproteobacteria;Rhodospirillales;Acetobacteraceae;Acidiphilium	0	0	0	0	0	0	0	0	0	0	0	0
#10214	Root;Bacteria;Proteobacteria;Alphaproteobacteria;Rhodospirillales;Acetobacteraceae;Acidocella	0	0	0	0	0	0	0	0	0	0	0	0
#19600	Root;Bacteria;Proteobacteria;Alphaproteobacteria;Rhodospirillales;Acetobacteraceae	0	0	0	0	0	0	0	0	0	0	0	0
#4458	Root;Bacteria;Proteobacteria;Alphaproteobacteria;Rhodospirillales;Acetobacteraceae	0	0	0	0	0	0	0	0	0	0	0	0
#13198	Root;Bacteria;Proteobacteria;Alphaproteobacteria;Rhodospirillales;Acetobacteraceae	0	0	0	0	0	0	0	0	0	0	0	0
#72	Root;Bacteria;Proteobacteria;Alphaproteobacteria;Rhodospirillales;Acetobacteraceae	0	0	0	0	0	0	0	0	0	0	0	0
#6266	Root;Bacteria;Proteobacteria;Alphaproteobacteria;Rhodospirillales;Acetobacteraceae	0	0	0	0	0	0	0	0	0	0	0	0
#16114	Root;Bacteria;Proteobacteria;Alphaproteobacteria;Rhodospirillales;Acetobacteraceae	0	0	0	0	0	0	0	0	0	0	0	0
#4807	Root;Bacteria;Proteobacteria;Alphaproteobacteria;Rhodospirillales;Acetobacteraceae	0	0	0	0	0	0	0	0	0	0	0	0
#2283	Root;Bacteria;Proteobacteria;Alphaproteobacteria;Rhodospirillales;Acetobacteraceae	0	0	0	0	0	0	0	0	0	0	0	0
#15457	Root;Bacteria;Proteobacteria;Alphaproteobacteria	0	0	0	0	0	0	0	0	0	0	0	0
#6193	Root;Bacteria;Proteobacteria;Alphaproteobacteria	0	0	0	0	0	0	0	0	0	0	0	0
#17637	Root;Bacteria;Proteobacteria;Alphaproteobacteria	0	0	0	0	0	0	0	0	0	0	0	0
#14579	Root;Bacteria;Proteobacteria;Alphaproteobacteria	0	0	0	0	0	0	0	0	0	0	0	0
#3442	Root;Unassigned	0	0	0	0	0	0	0	0	0	0	0	0
#11691	Root;Unassigned	0	0	0	0	0	0	0	0	0	0	0	0
#13867	Root;Unassigned	0	0	0	0	0	0	0	0	0	0	0	0
#5938	Root;Bacteria;Proteobacteria;Alphaproteobacteria;Rhodospirillales;Rhodospirillaceae	0	0	0	0	0	0	0	0	0	0	0	0
#13190	Root;Bacteria;Proteobacteria;Alphaproteobacteria;Rhodospirillales;Rhodospirillaceae	0	0	0	0	0	0	0	0	0	0	0	0
#16236	Root;Bacteria;Proteobacteria;Alphaproteobacteria;Rhodospirillales;Rhodospirillaceae	0	0	0	0	0	0	0	0	0	0	0	0
#11272	Root;Bacteria;Proteobacteria;Alphaproteobacteria;Rhodospirillales;Rhodospirillaceae	0	0	0	0	0	0	0	0	0	0	0	0
#14457	Root;Bacteria;Proteobacteria;Alphaproteobacteria;Rhodospirillales;Rhodospirillaceae	0	0	0	0	0	0	0	0	0	0	0	0
#13307	Root;Bacteria;Proteobacteria;Alphaproteobacteria;Rhodospirillales;Rhodospirillaceae	0	0	0	0	0	0	0	0	0	0	0	0
#7404	Root;Bacteria;Proteobacteria;Alphaproteobacteria;Rhodospirillales;Rhodospirillaceae	0	0	0	0	0	0	0	0	0	0	0	0
#6516	Root;Bacteria;Proteobacteria;Alphaproteobacteria;Rhodospirillales;Rhodospirillaceae	0	0	0	0	0	0	0	0	0	0	0	0
#9309	Root;Bacteria;Proteobacteria;Alphaproteobacteria;Rhodospirillales;Rhodospirillaceae	0	0	0	0	0	0	0	0	0	0	0	0
#1033	Root;Bacteria;Proteobacteria;Alphaproteobacteria;Rhodospirillales;Rhodospirillaceae	0	0	0	0	0	0	0	0	0	0	0	0
#19478	Root;Bacteria;Proteobacteria;Alphaproteobacteria;Rhodospirillales;Rhodospirillaceae	0	0	0	0	0	0	0	0	0	0	0	0
#2815	Root;Bacteria;Proteobacteria;Alphaproteobacteria	0	0	0	0	0	0	0	0	0	0	0	0
#15504	Root;Bacteria;Proteobacteria;Alphaproteobacteria;Rhodospirillales;Rhodospirillaceae;Nisaea	0	0	0	0	0	0	0	0	0	0	0	0
#15245	Root;Bacteria;Proteobacteria;Alphaproteobacteria;Rhodospirillales;Rhodospirillaceae	0	0	0	0	0	0	0	0	0	0	0	0
#7452	Root;Bacteria;Proteobacteria;Alphaproteobacteria	0	0	0	0	0	0	0	0	0	0	0	0
#5443	Root;Unassigned	0	0	0	0	0	0	0	0	0	0	0	0
#4229	Root;Unassigned	0	0	0	0	0	0	0	0	0	0	0	0
#12510	Root;Bacteria;Proteobacteria;Alphaproteobacteria;Rhodospirillales;Rhodospirillaceae	0	0	0	0	0	0	0	0	0	0	0	0
#5005	Root;Unassigned	0	0	0	0	0	0	0	0	0	0	0	0
#18130	Root;Unassigned	0	0	0	0	0	0	0	0	0	0	0	0
#2928	Root;Bacteria;Proteobacteria;Alphaproteobacteria;Rhodospirillales;Rhodospirillaceae	0	0	0	0	0	0	0	0	0	0	0	0
#9929	Root;Unassigned	0	0	0	0	0	0	0	0	0	0	0	0
#14343	Root;Bacteria;Proteobacteria;Alphaproteobacteria;Rhodospirillales;Rhodospirillaceae	0	0	0	0	0	0	0	0	0	0	0	0
#8947	Root;Bacteria;Proteobacteria;Alphaproteobacteria;Rhodospirillales;Rhodospirillaceae	0	0	0	0	0	0	0	0	0	0	0	0
#19376	Root;Bacteria;Proteobacteria;Alphaproteobacteria;Rhodospirillales;Rhodospirillaceae	0	0	0	0	0	0	0	0	0	0	0	0
#18873	Root;Bacteria;Proteobacteria;Alphaproteobacteria	0	0	0	0	0	0	0	0	0	0	0	0
#2931	Root;Bacteria;Proteobacteria;Alphaproteobacteria	0	0	0	0	0	0	0	0	0	0	0	0
#7111	Root;Bacteria;Proteobacteria;Alphaproteobacteria	0	0	0	0	0	0	0	0	0	0	0	0
#2348	Root;Bacteria;Proteobacteria;Alphaproteobacteria	0	0	0	0	0	0	0	0	0	0	0	0
#12076	Root;Bacteria;Proteobacteria;Alphaproteobacteria	0	0	0	0	0	0	0	0	0	0	0	0
#7006	Root;Bacteria;Proteobacteria;Alphaproteobacteria	0	0	0	0	0	0	0	0	0	0	0	0
#6741	Root;Bacteria;Proteobacteria;Alphaproteobacteria	0	0	0	0	0	0	0	0	0	0	0	0
#6366	Root;Bacteria;Proteobacteria;Alphaproteobacteria	0	0	0	0	0	0	0	0	0	0	0	0
#12532	Root;Bacteria;Proteobacteria;Alphaproteobacteria	0	0	0	0	0	0	0	0	0	0	0	0
#5821	Root;Bacteria;Proteobacteria;Alphaproteobacteria	0	0	0	0	0	0	0	0	0	0	0	0
#3956	Root;Bacteria;Proteobacteria;Alphaproteobacteria	0	0	0	0	0	0	0	0	0	0	0	0
#5021	Root;Bacteria;Proteobacteria;Alphaproteobacteria	0	0	0	0	0	0	0	0	0	0	0	0
#12537	Root;Unassigned	0	0	0	0	0	0	0	0	0	0	0	0
#447	Root;Bacteria;Proteobacteria;Alphaproteobacteria	0	0	0	0	0	0	0	0	0	0	0	0
#15919	Root;Bacteria;Proteobacteria;Alphaproteobacteria	0	0	0	0	0	0	0	0	0	0	0	0
#19475	Root;Bacteria;Proteobacteria;Alphaproteobacteria	0	0	0	0	0	0	0	0	0	0	0	0
#12814	Root;Bacteria;Proteobacteria;Alphaproteobacteria	0	0	0	0	0	0	0	0	0	0	0	0
#4600	Root;Bacteria;Proteobacteria;Alphaproteobacteria	0	0	0	0	0	0	0	0	0	0	0	0
#8418	Root;Bacteria;Proteobacteria;Alphaproteobacteria	0	0	0	0	0	0	0	0	0	0	0	0
#19036	Root;Bacteria;Proteobacteria;Alphaproteobacteria	0	0	0	0	0	0	0	0	0	0	0	0
#16331	Root;Bacteria;Proteobacteria;Alphaproteobacteria	0	0	0	0	0	0	0	0	0	0	0	0
#19756	Root;Bacteria;Proteobacteria;Alphaproteobacteria	0	0	0	0	0	0	0	0	0	0	0	0
#13574	Root;Bacteria;Proteobacteria;Alphaproteobacteria	0	0	0	0	0	0	0	0	0	0	0	0
#6720	Root;Bacteria;Proteobacteria;Alphaproteobacteria	0	0	0	0	0	0	0	0	0	0	0	0
#19723	Root;Bacteria;Proteobacteria;Alphaproteobacteria	0	0	0	0	0	0	0	0	0	0	0	0
#8358	Root;Bacteria;Proteobacteria;Alphaproteobacteria	0	0	0	0	0	0	0	0	0	0	0	0
#18507	Root;Bacteria;Proteobacteria;Alphaproteobacteria	0	0	0	0	0	0	0	0	0	0	0	0
#17515	Root;Bacteria;Proteobacteria;Alphaproteobacteria	0	0	0	0	0	0	0	0	0	0	0	0
#6136	Root;Bacteria;Proteobacteria;Alphaproteobacteria	0	0	0	0	0	0	0	0	0	0	0	0
#739	Root;Bacteria;Proteobacteria;Alphaproteobacteria	0	0	0	0	0	0	0	0	0	0	0	0
#11909	Root;Unassigned	0	0	0	0	0	0	0	0	0	0	0	0
#6524	Root;Bacteria;Proteobacteria;Alphaproteobacteria	0	0	0	0	0	0	0	0	0	0	0	0
#8384	Root;Bacteria;Proteobacteria;Alphaproteobacteria	0	0	0	0	0	0	0	0	0	0	0	0
#18717	Root;Bacteria;Proteobacteria;Alphaproteobacteria	0	0	0	0	0	0	0	0	0	0	0	0
#7975	Root;Bacteria;Proteobacteria;Alphaproteobacteria	0	0	0	0	0	0	0	0	0	0	0	0
#4150	Root;Bacteria;Proteobacteria;Alphaproteobacteria	0	0	0	0	0	0	0	0	0	0	0	0
#9403	Root;Bacteria;Proteobacteria;Alphaproteobacteria	0	0	0	0	0	0	0	0	0	0	0	0
#5991	Root;Bacteria;Proteobacteria;Alphaproteobacteria	0	0	0	0	0	0	0	0	0	0	0	0
#2732	Root;Unassigned	0	0	0	0	0	0	0	0	0	0	0	0
#10595	Root;Bacteria;Proteobacteria;Alphaproteobacteria	0	0	0	0	0	0	0	0	0	0	0	0
#8861	Root;Bacteria;Proteobacteria;Alphaproteobacteria	0	0	0	0	0	0	0	0	0	0	0	0
#13138	Root;Bacteria;Proteobacteria;Alphaproteobacteria	0	0	0	0	0	0	0	0	0	0	0	0
#218	Root;Bacteria;Proteobacteria;Alphaproteobacteria	0	0	0	0	0	0	0	0	0	0	0	0
#15833	Root;Bacteria;Proteobacteria;Alphaproteobacteria	0	0	0	0	0	0	0	0	0	0	0	0
#5321	Root;Bacteria;Proteobacteria;Alphaproteobacteria	0	0	0	0	0	4	0	0	0	0	0	0
#12524	Root;Bacteria;Proteobacteria;Alphaproteobacteria	0	0	0	0	0	0	0	0	0	0	0	0
#1990	Root;Bacteria;Proteobacteria;Alphaproteobacteria	0	0	0	0	0	0	0	0	0	0	0	0
#15884	Root;Bacteria;Proteobacteria;Alphaproteobacteria	0	0	0	0	0	0	0	0	0	0	0	0
#16120	Root;Bacteria;Proteobacteria;Alphaproteobacteria	1	0	0	0	0	0	0	0	0	0	0	0
#18665	Root;Bacteria;Proteobacteria;Alphaproteobacteria	0	0	0	0	0	0	0	0	0	0	0	0
#14115	Root;Bacteria;Proteobacteria;Alphaproteobacteria;Rhizobiales	0	0	0	0	0	0	0	0	0	0	0	0
#9987	Root;Bacteria;Proteobacteria;Alphaproteobacteria	0	0	0	0	0	0	0	0	0	0	0	0
#7838	Root;Bacteria;Proteobacteria;Alphaproteobacteria	0	0	0	0	0	1	0	0	0	0	0	0
#18143	Root;Bacteria;Proteobacteria;Alphaproteobacteria	0	0	0	0	0	0	0	0	0	0	0	0
#6114	Root;Bacteria	0	0	0	0	0	0	0	0	0	0	0	0
#1214	Root;Bacteria;Proteobacteria;Alphaproteobacteria	0	0	0	0	0	0	0	0	0	0	0	0
#7679	Root;Unassigned	0	0	0	0	0	0	0	0	0	0	0	0
#1091	Root;Bacteria;Proteobacteria;Alphaproteobacteria	0	0	0	0	0	0	0	0	0	0	0	0
#17999	Root;Bacteria;Proteobacteria;Alphaproteobacteria	0	0	0	0	0	0	0	0	0	0	0	0
#552	Root;Bacteria;Proteobacteria;Alphaproteobacteria	0	0	0	0	0	0	0	0	0	0	0	0
#3221	Root;Bacteria;Proteobacteria;Alphaproteobacteria	0	0	0	0	0	0	0	0	0	0	0	0
#8550	Root;Bacteria;Proteobacteria;Alphaproteobacteria	0	0	0	0	0	0	0	0	0	0	0	0
#16056	Root;Bacteria;Proteobacteria;Alphaproteobacteria	0	0	0	0	0	0	0	0	0	0	0	0
#7501	Root;Bacteria;Proteobacteria;Alphaproteobacteria	0	0	0	0	0	0	0	0	0	0	0	0
#4105	Root;Bacteria;Proteobacteria;Alphaproteobacteria	0	0	0	0	0	0	0	0	0	0	0	0
#5124	Root;Bacteria;Proteobacteria;Alphaproteobacteria	0	0	0	0	0	0	0	0	0	0	0	0
#15895	Root;Unassigned	0	0	0	0	0	0	0	0	0	0	0	0
#18685	Root;Unassigned	0	0	0	0	0	0	0	0	0	0	0	0
#15218	Root;Bacteria;Proteobacteria;Alphaproteobacteria;Rhodospirillales;Rhodospirillaceae	0	0	0	0	0	0	0	0	0	0	0	0
#12616	Root;Bacteria;Proteobacteria;Alphaproteobacteria;Rhodospirillales;Rhodospirillaceae	0	0	0	0	0	0	0	0	0	0	0	0
#14938	Root;Bacteria;Proteobacteria;Alphaproteobacteria;Kiloniellales;Kiloniellaceae	0	0	0	0	0	0	0	0	0	0	0	0
#2169	Root;Bacteria;Proteobacteria;Alphaproteobacteria;Kiloniellales;Kiloniellaceae;Thalassospira	0	0	0	0	0	0	0	0	0	0	1	0
#9755	Root;Bacteria;Proteobacteria;Alphaproteobacteria;Kiloniellales;Kiloniellaceae;Thalassospira	0	0	0	0	0	0	0	0	0	0	0	0
#16391	Root;Bacteria;Proteobacteria;Alphaproteobacteria;Kiloniellales	0	0	0	0	0	0	0	0	0	0	0	0
#9314	Root;Bacteria;Proteobacteria;Alphaproteobacteria	0	0	0	0	0	1	0	0	0	0	0	0
#15850	Root;Bacteria;Proteobacteria;Alphaproteobacteria	0	0	0	0	1	0	0	0	0	0	0	0
#14046	Root;Bacteria;Proteobacteria;Alphaproteobacteria	0	0	0	0	0	0	0	0	0	0	0	0
#17609	Root;Bacteria;Proteobacteria;Alphaproteobacteria	0	0	0	0	0	0	0	0	0	0	0	0
#3062	Root;Bacteria;Proteobacteria;Alphaproteobacteria	0	0	0	0	0	0	0	0	0	0	0	0
#2914	Root;Bacteria;Proteobacteria;Alphaproteobacteria	0	0	0	0	1	0	0	0	0	0	0	0
#14169	Root;Bacteria;Proteobacteria;Alphaproteobacteria	0	0	0	0	0	0	0	0	0	0	1	0
#995	Root;Unassigned	0	0	0	0	0	1	0	0	0	0	0	0
#8510	Root;Bacteria;Proteobacteria;Alphaproteobacteria;Rickettsiales	0	0	0	0	0	0	0	0	0	0	0	0
#10598	Root;Bacteria;Proteobacteria;Alphaproteobacteria;Rickettsiales	0	0	0	0	0	0	0	0	0	0	0	0
#14603	Root;Bacteria;Proteobacteria;Alphaproteobacteria;Rhodospirillales;Rhodospirillaceae	0	11	0	0	0	0	0	0	0	0	0	0
#69	Root;Bacteria;Proteobacteria;Alphaproteobacteria;Rhodospirillales;Rhodospirillaceae	0	0	0	0	0	0	0	0	0	0	0	1
#15536	Root;Bacteria;Proteobacteria;Alphaproteobacteria;Rhodospirillales;Rhodospirillaceae	0	0	0	0	0	0	0	7	0	0	0	0
#2357	Root;Bacteria;Proteobacteria;Alphaproteobacteria	0	0	0	18	2	0	0	2	0	0	2	3
#3840	Root;Bacteria	0	0	0	0	0	0	0	0	0	0	0	0
#19360	Root;Unassigned	0	0	0	0	0	0	0	0	0	0	0	0
#15538	Root;Bacteria	0	0	0	0	0	0	0	0	0	0	0	0
#19106	Root;Unassigned	0	0	0	0	0	0	0	0	0	0	0	0
#3628	Root;Bacteria;Proteobacteria;Alphaproteobacteria	0	0	0	0	0	0	0	0	0	0	0	0
#7852	Root;Bacteria;Proteobacteria;Alphaproteobacteria	0	0	0	0	0	0	0	0	0	0	0	0
#13099	Root;Bacteria;Proteobacteria;Alphaproteobacteria	0	0	0	0	0	0	0	0	0	0	0	0
#14745	Root;Bacteria;Proteobacteria;Alphaproteobacteria	0	0	0	0	0	0	0	0	0	0	0	0
#15089	Root;Bacteria;Proteobacteria;Alphaproteobacteria;BD7-3	0	0	0	0	1	0	0	0	0	0	0	4
#1878	Root;Bacteria;Proteobacteria;Alphaproteobacteria;Rhodobacterales;Rhodobacteraceae	0	0	0	0	0	0	0	0	0	0	0	0
#17377	Root;Bacteria;Proteobacteria;Alphaproteobacteria;Rhodobacterales;Rhodobacteraceae	0	0	0	0	0	0	0	0	0	0	0	0
#6348	Root;Bacteria;Proteobacteria;Alphaproteobacteria;Rhodobacterales;Rhodobacteraceae	0	0	0	0	0	0	0	0	0	0	0	0
#15842	Root;Bacteria;Proteobacteria;Alphaproteobacteria;Rhodobacterales;Rhodobacteraceae	0	0	0	0	0	0	0	0	0	0	0	0
#6853	Root;Bacteria;Proteobacteria;Alphaproteobacteria;Rhodobacterales;Rhodobacteraceae	0	0	0	0	0	0	0	0	0	0	0	0
#15285	Root;Bacteria;Proteobacteria;Alphaproteobacteria;Rhodobacterales;Rhodobacteraceae	0	0	0	0	0	0	0	0	0	0	0	0
#10492	Root;Bacteria;Proteobacteria;Alphaproteobacteria;Rhodobacterales;Rhodobacteraceae	0	0	0	0	0	0	0	0	0	0	0	0
#2519	Root;Bacteria;Proteobacteria;Alphaproteobacteria;Rhodobacterales;Rhodobacteraceae	0	0	0	0	0	0	0	0	0	0	1	1
#13416	Root;Bacteria;Proteobacteria;Alphaproteobacteria;Rhodobacterales;Rhodobacteraceae	0	0	0	0	0	0	0	0	0	0	0	0
#17395	Root;Bacteria;Proteobacteria;Alphaproteobacteria;Rhodobacterales;Rhodobacteraceae	0	0	0	0	0	0	0	0	0	0	0	0
#16435	Root;Bacteria;Proteobacteria;Alphaproteobacteria;Rhodobacterales;Rhodobacteraceae	0	0	0	0	0	0	0	0	0	0	0	0
#8277	Root;Bacteria;Proteobacteria;Alphaproteobacteria;Kiloniellales	0	0	0	0	0	1	0	0	0	0	0	0
#17432	Root;Bacteria;Proteobacteria;Alphaproteobacteria;Kiloniellales	0	0	0	0	0	0	0	0	0	0	0	0
#11539	Root;Bacteria;Proteobacteria;Alphaproteobacteria;Rhodobacterales;Rhodobacteraceae	0	0	0	0	0	0	0	0	0	0	0	0
#18933	Root;Bacteria;Proteobacteria;Alphaproteobacteria;Rhodobacterales;Rhodobacteraceae	0	0	0	0	0	0	0	0	0	0	0	0
#19172	Root;Bacteria;Proteobacteria;Alphaproteobacteria;Rhodobacterales;Rhodobacteraceae	0	0	0	0	0	0	0	0	0	0	0	0
#14113	Root;Bacteria;Proteobacteria;Alphaproteobacteria;Rhodobacterales;Rhodobacteraceae	0	0	0	0	0	0	0	0	0	0	0	0
#8796	Root;Bacteria;Proteobacteria;Alphaproteobacteria;Rhodobacterales;Rhodobacteraceae	0	0	0	0	0	0	0	0	0	0	0	0
#9514	Root;Bacteria;Proteobacteria;Alphaproteobacteria;Rhodobacterales;Rhodobacteraceae	0	0	0	0	0	0	0	0	0	0	0	0
#8526	Root;Unassigned	0	0	0	0	0	0	0	0	0	0	0	0
#10169	Root;Bacteria;Proteobacteria;Alphaproteobacteria;Rhodobacterales;Rhodobacteraceae	0	0	0	0	0	0	0	0	0	0	0	0
#18988	Root;Bacteria;Proteobacteria;Alphaproteobacteria;Rhodobacterales;Rhodobacteraceae;Paracoccus	0	0	0	0	0	0	0	0	0	0	0	0
#652	Root;Bacteria;Proteobacteria;Alphaproteobacteria;Rhodobacterales;Rhodobacteraceae	0	0	0	0	0	0	0	0	0	0	0	0
#6522	Root;Bacteria;Proteobacteria;Alphaproteobacteria;Rhodobacterales;Rhodobacteraceae	0	0	0	0	0	0	0	0	0	0	0	0
#15121	Root;Bacteria;Proteobacteria;Alphaproteobacteria;Rhodobacterales;Rhodobacteraceae	0	0	0	0	0	0	0	0	0	0	0	0
#882	Root;Bacteria;Proteobacteria;Alphaproteobacteria;Rhodobacterales;Rhodobacteraceae	0	0	0	0	0	0	0	0	0	0	0	0
#3825	Root;Unassigned	0	0	0	0	0	0	0	0	0	0	0	0
#3784	Root;Bacteria;Proteobacteria;Alphaproteobacteria;Rhodobacterales;Rhodobacteraceae	0	0	0	0	0	0	0	0	0	0	0	0
#10165	Root;Bacteria;Proteobacteria;Alphaproteobacteria;Rhodobacterales;Rhodobacteraceae	0	0	0	0	0	0	0	0	0	0	0	0
#3717	Root;Bacteria;Proteobacteria;Alphaproteobacteria;Rhodobacterales;Rhodobacteraceae	0	0	0	0	0	0	0	0	0	0	0	0
#3402	Root;Bacteria;Proteobacteria;Alphaproteobacteria;Rhodobacterales;Rhodobacteraceae	0	0	0	0	0	0	0	0	0	0	0	0
#8396	Root;Bacteria;Proteobacteria;Alphaproteobacteria;Rhodobacterales;Rhodobacteraceae	0	0	0	0	0	0	0	0	0	0	0	0
#5175	Root;Bacteria;Proteobacteria;Alphaproteobacteria;Rhodobacterales;Rhodobacteraceae	0	0	0	1	0	0	0	0	0	0	0	0
#11074	Root;Bacteria;Proteobacteria;Alphaproteobacteria;Rhodobacterales;Rhodobacteraceae	0	0	0	0	0	0	0	0	0	0	0	0
#17241	Root;Bacteria;Proteobacteria;Alphaproteobacteria;Rhodobacterales;Rhodobacteraceae	0	0	0	0	0	0	0	0	0	0	0	0
#13975	Root;Bacteria;Proteobacteria;Alphaproteobacteria;Rhodobacterales;Rhodobacteraceae	0	0	0	0	0	0	0	0	0	0	0	0
#6216	Root;Bacteria;Proteobacteria;Alphaproteobacteria;Rhodobacterales;Rhodobacteraceae	0	0	0	0	0	0	0	0	0	0	0	0
#14779	Root;Bacteria;Proteobacteria;Alphaproteobacteria;Rhodobacterales;Rhodobacteraceae	0	0	0	0	0	0	0	0	0	0	0	0
#8323	Root;Bacteria;Proteobacteria;Alphaproteobacteria;Rhodobacterales;Rhodobacteraceae	0	0	0	0	0	0	0	0	0	0	0	0
#1792	Root;Bacteria;Proteobacteria;Alphaproteobacteria;Rhodobacterales;Rhodobacteraceae	0	0	0	0	0	0	0	0	0	0	0	0
#4147	Root;Bacteria;Proteobacteria;Alphaproteobacteria;Rhodobacterales;Rhodobacteraceae	0	0	0	0	0	0	0	0	0	0	0	0
#10562	Root;Bacteria;Proteobacteria;Alphaproteobacteria;Rhodobacterales;Rhodobacteraceae	0	0	0	0	0	0	0	0	0	0	0	0
#11368	Root;Bacteria;Proteobacteria;Alphaproteobacteria;Rhodobacterales;Rhodobacteraceae	0	0	0	0	0	0	0	0	0	0	0	0
#13281	Root;Bacteria;Proteobacteria;Alphaproteobacteria;Rhodobacterales;Rhodobacteraceae	0	0	0	0	0	0	0	0	0	0	0	0
#15414	Root;Bacteria;Proteobacteria;Alphaproteobacteria;Rhodobacterales;Rhodobacteraceae	0	0	0	0	0	0	0	0	0	0	0	0
#11594	Root;Bacteria;Proteobacteria;Alphaproteobacteria;Rhodobacterales;Rhodobacteraceae	0	0	0	0	0	0	0	0	0	0	0	0
#11606	Root;Bacteria;Proteobacteria;Alphaproteobacteria;Rhodobacterales;Rhodobacteraceae	0	0	0	0	0	0	0	0	0	0	0	0
#8986	Root;Bacteria;Proteobacteria;Alphaproteobacteria;Rhodobacterales;Rhodobacteraceae	0	0	0	0	0	0	0	0	0	0	0	0
#11789	Root;Bacteria;Proteobacteria;Alphaproteobacteria;Rhodobacterales;Rhodobacteraceae	0	0	0	1	0	0	0	0	0	0	0	0
#1646	Root;Bacteria;Proteobacteria;Alphaproteobacteria;Rhodobacterales;Rhodobacteraceae	0	0	0	0	0	0	0	0	0	0	0	0
#9796	Root;Bacteria;Proteobacteria;Alphaproteobacteria;Rhodobacterales;Rhodobacteraceae	0	0	0	0	0	0	0	0	0	0	0	0
#2457	Root;Bacteria;Proteobacteria;Alphaproteobacteria;Rhodobacterales;Rhodobacteraceae	0	0	0	0	0	0	0	0	0	0	0	0
#5499	Root;Bacteria;Proteobacteria;Alphaproteobacteria;Rhodobacterales;Rhodobacteraceae	0	0	0	0	0	0	0	0	0	0	0	0
#11949	Root;Bacteria;Proteobacteria;Alphaproteobacteria;Rhodobacterales;Rhodobacteraceae	0	0	0	0	0	0	0	0	0	0	0	0
#16137	Root;Bacteria;Proteobacteria;Alphaproteobacteria;Rhodobacterales;Rhodobacteraceae	0	0	0	0	0	0	0	0	0	0	0	0
#18319	Root;Unassigned	0	0	0	0	0	0	0	0	0	0	0	0
#3705	Root;Bacteria;Proteobacteria;Alphaproteobacteria;Rhodobacterales;Rhodobacteraceae	0	0	0	0	0	0	0	0	0	0	0	0
#13146	Root;Bacteria;Proteobacteria;Alphaproteobacteria;Rhodobacterales;Rhodobacteraceae	0	0	0	0	0	0	0	0	0	0	0	0
#16872	Root;Bacteria;Proteobacteria;Alphaproteobacteria;Rhodobacterales;Rhodobacteraceae	0	0	0	0	0	0	0	0	0	0	0	0
#14901	Root;Bacteria;Proteobacteria;Alphaproteobacteria;Kiloniellales	0	0	0	0	0	0	0	0	0	0	0	0
#5962	Root;Unassigned	0	0	0	0	0	0	0	0	0	0	0	0
#18502	Root;Unassigned	0	0	0	0	0	0	0	0	0	0	0	0
#4146	Root;Unassigned	0	0	0	0	0	0	0	0	0	0	0	0
#18940	Root;Unassigned	0	0	0	0	0	0	0	0	0	0	0	0
#1884	Root;Bacteria;Proteobacteria;Alphaproteobacteria;Rhodospirillales;Rhodospirillaceae	0	0	0	0	0	0	0	0	0	0	0	0
#11499	Root;Bacteria;Proteobacteria;Alphaproteobacteria;Rhodospirillales;Rhodospirillaceae	0	0	0	0	0	0	0	0	0	0	0	0
#17611	Root;Bacteria;Proteobacteria;Alphaproteobacteria;Rhodospirillales;Rhodospirillaceae	0	0	0	0	0	0	0	0	0	0	0	0
#10663	Root;Bacteria;Proteobacteria;Alphaproteobacteria;Rhodospirillales;Rhodospirillaceae	0	0	0	0	0	0	0	0	0	0	0	0
#7252	Root;Bacteria;Proteobacteria;Alphaproteobacteria;Rhodospirillales;Rhodospirillaceae	0	0	0	0	0	0	0	0	0	0	0	0
#8857	Root;Bacteria;Proteobacteria;Alphaproteobacteria;Rhodospirillales;Rhodospirillaceae	0	0	0	0	0	0	0	0	0	0	0	0
#6888	Root;Unassigned	0	0	0	0	0	0	0	0	0	0	3	0
#5375	Root;Unassigned	0	0	0	0	0	1	0	0	0	0	0	0
#363	Root;Unassigned	0	0	0	0	1	0	0	0	0	0	0	0
#13048	Root;Bacteria;Proteobacteria;Alphaproteobacteria;Sphingomonadales;Sphingomonadaceae	0	0	0	0	0	0	0	0	0	0	0	0
#9206	Root;Bacteria;Proteobacteria;Alphaproteobacteria	0	0	0	0	0	0	0	0	0	0	0	0
#16239	Root;Bacteria;Proteobacteria;Alphaproteobacteria	0	0	0	0	0	0	0	0	0	0	0	0
#5086	Root;Bacteria;Proteobacteria;Alphaproteobacteria	0	0	0	0	0	0	0	0	0	0	0	0
#1967	Root;Bacteria;Proteobacteria;Alphaproteobacteria;Kordiimonadales	0	0	0	0	0	0	0	0	0	0	0	0
#14765	Root;Bacteria;Proteobacteria;Alphaproteobacteria	0	0	0	0	0	0	0	0	0	0	0	0
#17727	Root;Bacteria;Proteobacteria;Alphaproteobacteria;Sphingomonadales;Erythrobacteraceae	0	0	0	0	0	0	0	0	0	0	0	0
#17987	Root;Unassigned	0	0	0	0	1	0	0	0	0	0	0	0
#16343	Root;Unassigned	0	0	0	0	0	0	0	0	0	0	0	0
#10565	Root;Unassigned	0	0	0	0	0	0	0	0	0	0	0	0
#10481	Root;Unassigned	0	0	0	0	0	0	0	0	0	0	0	0
#4342	Root;Unassigned	0	0	0	0	0	0	0	0	0	0	0	0
#3903	Root;Unassigned	0	0	0	0	0	0	0	0	0	0	0	0
#18162	Root;Bacteria;Proteobacteria;Alphaproteobacteria;Kordiimonadales;Kordiimonadaceae	0	0	0	0	0	0	0	0	0	0	0	0
#9313	Root;Bacteria;Proteobacteria;Alphaproteobacteria;Kordiimonadales;Kordiimonadaceae	0	0	0	0	0	0	0	0	0	0	0	0
#6653	Root;Bacteria;Proteobacteria;Alphaproteobacteria;Kordiimonadales;Kordiimonadaceae	0	0	0	0	0	0	0	0	0	0	0	0
#13096	Root;Bacteria;Proteobacteria;Alphaproteobacteria;Kordiimonadales;Kordiimonadaceae	0	0	0	0	0	0	0	0	0	0	0	0
#9213	Root;Bacteria;Proteobacteria;Alphaproteobacteria;Kordiimonadales;Kordiimonadaceae	0	0	0	0	0	0	0	0	0	0	0	0
#15689	Root;Bacteria;Proteobacteria;Alphaproteobacteria;Kordiimonadales	0	0	0	0	1	0	0	0	0	0	0	0
#2209	Root;Bacteria;Proteobacteria;Alphaproteobacteria;Kordiimonadales;Kordiimonadaceae	0	0	0	0	0	0	0	0	0	0	0	0
#12175	Root;Bacteria;Proteobacteria;Alphaproteobacteria;Kordiimonadales;Kordiimonadaceae	0	0	0	0	0	0	0	0	0	0	0	0
#13994	Root;Bacteria;Proteobacteria;Alphaproteobacteria	0	0	0	0	0	0	0	0	0	0	0	0
#9612	Root;Bacteria;Proteobacteria;Alphaproteobacteria;Kordiimonadales;Kordiimonadaceae	0	0	0	0	1	0	0	0	0	0	0	0
#1840	Root;Bacteria;Proteobacteria;Alphaproteobacteria;Kordiimonadales;Kordiimonadaceae	0	0	0	0	0	0	0	0	0	0	0	0
#5036	Root;Bacteria;Proteobacteria;Alphaproteobacteria;Kordiimonadales;Kordiimonadaceae	0	0	0	0	0	0	0	0	0	0	0	0
#893	Root;Bacteria;Proteobacteria;Alphaproteobacteria;Kordiimonadales;Kordiimonadaceae	0	0	0	0	0	0	0	0	0	0	1	0
#4759	Root;Unassigned	0	0	0	0	0	0	0	0	0	0	0	0
#8284	Root;Unassigned	0	0	0	0	0	0	0	0	0	0	0	0
#10106	Root;Unassigned	0	0	0	0	0	0	0	0	0	0	0	0
#12010	Root;Unassigned	0	0	0	0	0	0	0	0	0	0	0	0
#12139	Root;Unassigned	0	0	0	0	0	0	0	0	0	0	0	0
#15754	Root;Bacteria;Proteobacteria;Alphaproteobacteria;BD7-3	0	0	0	0	0	0	0	0	0	0	0	0
#11940	Root;Bacteria;Proteobacteria;Alphaproteobacteria;Kiloniellales	0	0	0	0	0	3	0	0	0	0	0	0
#2678	Root;Bacteria;Proteobacteria;Alphaproteobacteria;Rhizobiales;Hyphomicrobiaceae	0	0	0	0	0	0	0	0	0	0	0	1
#24	Root;Bacteria;Proteobacteria;Alphaproteobacteria;Rhizobiales;Hyphomicrobiaceae	1	0	0	0	1	0	0	0	0	0	1	1
#13345	Root;Bacteria;Proteobacteria;Alphaproteobacteria;Rhizobiales;Hyphomicrobiaceae	0	0	0	0	0	0	0	0	0	0	0	0
#1118	Root;Bacteria;Proteobacteria;Alphaproteobacteria;Rhizobiales;Hyphomicrobiaceae	0	0	0	0	0	0	0	0	0	0	0	0
#289	Root;Bacteria;Proteobacteria;Alphaproteobacteria;Rhizobiales;Hyphomicrobiaceae	0	0	0	0	0	0	0	0	0	0	0	1
#1259	Root;Bacteria;Proteobacteria;Alphaproteobacteria;Rhizobiales;Hyphomicrobiaceae	0	0	0	0	0	0	0	0	0	0	0	0
#4167	Root;Bacteria;Proteobacteria;Alphaproteobacteria;Rhizobiales;Hyphomicrobiaceae	0	0	0	0	3	0	0	0	0	0	0	0
#5260	Root;Bacteria;Proteobacteria;Alphaproteobacteria;Rickettsiales;Rickettsiaceae	0	0	0	0	0	0	0	0	0	0	0	0
#5668	Root;Bacteria;Proteobacteria;Alphaproteobacteria;Rickettsiales;Rickettsiaceae	0	0	0	0	0	0	0	0	0	0	0	0
#5805	Root;Bacteria;Proteobacteria;Alphaproteobacteria	0	0	0	0	1	0	0	0	0	0	0	1
#3453	Root;Unassigned	0	0	0	0	0	0	0	0	0	0	0	0
#2278	Root;Unassigned	0	0	0	0	0	0	0	0	0	0	0	0
#13773	Root;Bacteria;Proteobacteria;Alphaproteobacteria;Rickettsiales;Rickettsiaceae	0	0	0	0	0	0	0	0	0	0	0	0
#2559	Root;Unassigned	0	0	0	0	0	0	0	0	0	0	0	0
#5951	Root;Bacteria;Proteobacteria;Alphaproteobacteria;Rickettsiales;Rickettsiaceae	0	0	0	0	0	0	0	0	0	0	0	0
#15253	Root;Bacteria;Proteobacteria;Alphaproteobacteria;Rickettsiales;Rickettsiaceae	0	0	0	0	0	0	0	0	0	0	0	0
#8683	Root;Bacteria;Proteobacteria;Alphaproteobacteria;Rickettsiales;Rickettsiaceae	0	0	0	0	0	0	0	0	0	0	0	0
#5625	Root;Bacteria;Proteobacteria;Alphaproteobacteria;Rickettsiales;Rickettsiaceae	0	0	0	0	0	0	0	0	0	0	0	0
#9296	Root;Bacteria;Proteobacteria;Alphaproteobacteria;Rickettsiales;Rickettsiaceae	0	0	0	0	0	0	0	0	0	0	0	0
#5153	Root;Unassigned	0	0	0	0	0	1	0	0	0	0	0	0
#445	Root;Bacteria;Proteobacteria;Alphaproteobacteria;Rickettsiales;Rickettsiaceae	0	0	0	0	0	0	0	0	0	0	0	0
#5826	Root;Bacteria;Proteobacteria;Alphaproteobacteria;Rickettsiales;Rickettsiaceae	0	0	0	0	0	0	0	0	0	0	0	0
#6901	Root;Bacteria;Proteobacteria;Alphaproteobacteria;Rickettsiales	0	0	0	0	0	0	0	0	0	0	0	0
#4717	Root;Bacteria;Proteobacteria;Alphaproteobacteria;Rickettsiales	0	0	0	0	0	0	0	0	0	0	0	0
#15873	Root;Bacteria;Proteobacteria;Alphaproteobacteria;Rickettsiales	0	0	0	0	0	0	0	0	0	0	0	0
#18020	Root;Bacteria;Proteobacteria;Alphaproteobacteria;Rickettsiales	0	0	0	0	0	0	0	0	0	0	0	0
#9051	Root;Unassigned	0	0	0	0	0	0	0	0	0	0	0	0
#16673	Root;Bacteria;Proteobacteria;Alphaproteobacteria;Rickettsiales	0	0	0	0	0	0	0	0	0	0	0	0
#14861	Root;Bacteria;Proteobacteria;Alphaproteobacteria;Rickettsiales	0	0	0	0	0	0	0	0	0	0	0	0
#6420	Root;Bacteria;Proteobacteria;Alphaproteobacteria;Rickettsiales	0	0	0	0	0	0	0	0	0	0	0	0
#13799	Root;Bacteria;Proteobacteria;Alphaproteobacteria;Rickettsiales	0	0	0	0	0	0	0	0	0	0	0	0
#402	Root;Unassigned	0	0	0	0	0	0	0	0	0	0	0	0
#14447	Root;Unassigned	0	0	0	0	0	0	0	0	0	0	0	0
#19789	Root;Unassigned	0	0	0	0	0	0	0	0	0	0	0	0
#18413	Root;Unassigned	0	0	0	0	0	0	0	0	0	0	0	0
#9183	Root;Bacteria;Proteobacteria;Alphaproteobacteria;Rickettsiales	0	0	0	0	0	0	0	0	0	0	0	0
#10556	Root;Bacteria;Proteobacteria;Alphaproteobacteria;Rickettsiales	0	0	0	0	0	0	0	0	0	0	0	0
#2557	Root;Bacteria;Proteobacteria;Alphaproteobacteria;Rickettsiales	0	0	0	0	0	0	0	0	0	0	0	0
#18748	Root;Bacteria;Proteobacteria;Alphaproteobacteria;Rickettsiales	0	0	0	0	0	0	0	0	0	0	0	0
#979	Root;Unassigned	0	0	0	0	0	0	0	0	0	0	0	3
#4951	Root;Unassigned	0	0	0	0	0	0	0	0	0	0	0	0
#14511	Root;Unassigned	0	0	0	0	0	0	0	0	0	0	0	0
#3105	Root;Bacteria;Proteobacteria;Deltaproteobacteria	0	0	0	0	0	0	0	0	0	0	0	0
#10018	Root;Unassigned	0	0	0	0	0	0	0	0	0	0	0	0
#7807	Root;Unassigned	0	0	0	0	0	0	0	0	0	0	0	0
#10394	Root;Bacteria;Proteobacteria;Deltaproteobacteria	0	0	0	0	0	0	0	0	0	0	0	0
#5222	Root;Unassigned	0	0	0	0	0	0	0	0	0	0	0	0
#1968	Root;Bacteria;Proteobacteria;Deltaproteobacteria	0	0	0	0	0	0	0	0	0	0	0	0
#18601	Root;Bacteria;Proteobacteria;Deltaproteobacteria	0	0	0	0	0	0	0	0	0	0	0	0
#745	Root;Bacteria;Proteobacteria;Deltaproteobacteria	0	0	0	0	0	0	0	0	0	0	0	0
#698	Root;Bacteria;Proteobacteria;Deltaproteobacteria	0	0	0	0	0	0	0	0	0	0	0	0
#15292	Root;Bacteria;Proteobacteria;Deltaproteobacteria	0	0	0	0	0	0	0	0	0	0	0	0
#11401	Root;Bacteria;Proteobacteria;Deltaproteobacteria	0	0	0	0	0	0	0	0	0	0	0	0
#12657	Root;Bacteria;Proteobacteria;Deltaproteobacteria	0	0	0	0	0	0	0	0	0	0	0	0
#6489	Root;Unassigned	0	0	0	0	0	0	0	0	0	0	0	0
#16685	Root;Bacteria;Proteobacteria;Deltaproteobacteria	0	0	0	0	0	0	0	0	0	0	0	0
#13665	Root;Bacteria;Proteobacteria;Deltaproteobacteria	0	0	0	0	0	0	0	0	0	0	0	0
#16861	Root;Bacteria;Proteobacteria;Deltaproteobacteria	0	0	0	0	0	0	0	0	0	0	0	0
#299	Root;Unassigned	0	0	0	0	0	0	0	0	0	0	0	0
#16448	Root;Bacteria;Proteobacteria;Deltaproteobacteria	0	0	0	0	0	0	0	0	0	0	0	0
#19202	Root;Bacteria;Proteobacteria;Deltaproteobacteria	0	0	0	0	0	0	0	0	0	0	0	0
#4286	Root;Unassigned	0	0	0	0	0	0	0	0	0	0	0	0
#886	Root;Unassigned	0	0	0	0	0	0	0	0	0	0	0	0
#17212	Root;Bacteria;Proteobacteria;Deltaproteobacteria	0	0	0	0	0	0	0	0	0	0	0	0
#16838	Root;Bacteria;Proteobacteria;Deltaproteobacteria	0	0	0	0	0	0	0	0	0	0	0	0
#2554	Root;Bacteria;Proteobacteria;Deltaproteobacteria	0	0	0	0	0	0	0	0	0	0	0	0
#6660	Root;Bacteria;Proteobacteria;Deltaproteobacteria	0	0	0	0	0	0	0	0	0	0	0	0
#1955	Root;Bacteria;Proteobacteria;Deltaproteobacteria	0	0	0	0	0	0	0	0	0	0	0	0
#16300	Root;Bacteria;Proteobacteria;Deltaproteobacteria	0	0	0	0	0	0	0	0	0	0	0	0
#11926	Root;Bacteria;Proteobacteria;Deltaproteobacteria	0	0	0	0	0	0	0	0	0	0	0	0
#18817	Root;Bacteria;Proteobacteria;Deltaproteobacteria	0	0	0	0	0	0	0	0	0	0	0	0
#18609	Root;Bacteria;Proteobacteria;Deltaproteobacteria	0	0	0	0	0	0	0	0	0	0	0	0
#3142	Root;Bacteria;Proteobacteria;Deltaproteobacteria	0	0	0	0	0	0	0	0	0	0	0	0
#133	Root;Bacteria;Proteobacteria;Deltaproteobacteria	0	0	0	0	0	0	0	0	0	0	0	0
#9222	Root;Bacteria;Proteobacteria;Deltaproteobacteria	0	0	0	0	0	0	0	0	0	0	0	0
#18636	Root;Unassigned	0	0	0	0	0	0	0	0	0	0	0	0
#13049	Root;Bacteria;Proteobacteria;Alphaproteobacteria;Rhodospirillales;Rhodospirillaceae	0	0	0	0	0	0	0	0	0	0	0	0
#13700	Root;Bacteria;Proteobacteria;Alphaproteobacteria;Rhodospirillales;Rhodospirillaceae	0	0	0	0	0	0	0	0	0	0	0	0
#8525	Root;Bacteria;Proteobacteria;Alphaproteobacteria;Rhodospirillales;Rhodospirillaceae	0	0	0	0	1	0	0	0	0	0	0	0
#5768	Root;Bacteria;Proteobacteria;Alphaproteobacteria;Rhodospirillales;Rhodospirillaceae	0	0	0	0	0	0	0	0	0	0	0	0
#14979	Root;Bacteria;Proteobacteria;Alphaproteobacteria;Rhodospirillales;Rhodospirillaceae	0	0	0	0	0	0	0	0	0	0	0	0
#16253	Root;Bacteria;Proteobacteria;Alphaproteobacteria;Rhodospirillales;Rhodospirillaceae	0	0	0	0	0	0	0	0	0	0	0	0
#9725	Root;Bacteria;Proteobacteria;Alphaproteobacteria	0	0	0	0	0	0	0	0	0	0	0	0
#9544	Root;Bacteria;Proteobacteria;Alphaproteobacteria;Rhodospirillales;Rhodospirillaceae	0	0	0	0	0	0	0	0	0	0	0	0
#16304	Root;Bacteria;Proteobacteria;Alphaproteobacteria;Rhodospirillales;Rhodospirillaceae	0	0	0	0	0	0	0	0	0	0	0	0
#9116	Root;Bacteria;Proteobacteria;Alphaproteobacteria;Rhodospirillales;Rhodospirillaceae	0	0	0	0	0	0	0	0	0	0	0	0
#9786	Root;Bacteria;Proteobacteria;Alphaproteobacteria;Rhodospirillales;Rhodospirillaceae	0	0	0	0	0	0	0	0	0	0	0	0
#1075	Root;Bacteria;Proteobacteria;Alphaproteobacteria;Rhodospirillales;Rhodospirillaceae	0	0	0	0	0	0	0	0	0	0	0	0
#12028	Root;Unassigned	0	0	0	0	0	0	0	0	0	0	0	0
#14206	Root;Bacteria;Proteobacteria;Alphaproteobacteria;Rhodospirillales;Rhodospirillaceae	0	0	0	0	0	0	0	0	0	0	0	0
#17740	Root;Bacteria;Proteobacteria;Alphaproteobacteria;Rhodospirillales;Rhodospirillaceae	0	0	0	0	0	0	0	0	0	0	0	0
#5000	Root;Bacteria;Proteobacteria;Alphaproteobacteria;Rhodospirillales;Rhodospirillaceae	0	0	0	0	0	0	0	0	0	0	0	0
#15436	Root;Bacteria;Proteobacteria;Alphaproteobacteria;Rhodospirillales;Rhodospirillaceae	0	0	0	0	0	0	0	0	0	0	0	0
#19866	Root;Bacteria;Proteobacteria;Alphaproteobacteria;Rhodospirillales;Rhodospirillaceae	0	0	0	0	0	0	0	0	0	0	0	0
#11537	Root;Bacteria;Proteobacteria;Alphaproteobacteria;Rhodospirillales;Rhodospirillaceae	0	0	0	0	0	0	0	0	0	0	0	0
#19334	Root;Bacteria;Proteobacteria;Alphaproteobacteria;Rhodospirillales;Rhodospirillaceae	0	0	0	0	0	0	0	0	0	0	0	0
#2944	Root;Bacteria;Proteobacteria	0	0	0	0	0	0	0	0	0	0	0	0
#3928	Root;Bacteria;Proteobacteria;Alphaproteobacteria;Rhodospirillales;Rhodospirillaceae	0	0	0	0	0	0	0	0	0	0	0	0
#2591	Root;Bacteria;Proteobacteria;Alphaproteobacteria;Rhodospirillales;Rhodospirillaceae	0	0	0	0	0	0	0	0	0	0	0	0
#7139	Root;Bacteria;Proteobacteria;Alphaproteobacteria;Rhodospirillales;Rhodospirillaceae	0	0	0	0	0	0	0	0	0	0	0	0
#18347	Root;Bacteria;Proteobacteria;Alphaproteobacteria;Rhodospirillales;Rhodospirillaceae	0	0	0	0	0	0	0	0	0	0	0	0
#7219	Root;Bacteria;Proteobacteria;Alphaproteobacteria;Rhodospirillales;Rhodospirillaceae	0	0	0	0	0	0	0	0	0	0	0	0
#13871	Root;Bacteria;Proteobacteria;Alphaproteobacteria;Rhodospirillales;Rhodospirillaceae	0	0	0	0	0	0	0	0	0	0	0	0
#9258	Root;Unassigned	0	0	0	0	0	0	0	0	0	0	0	0
#2314	Root;Bacteria;Proteobacteria;Alphaproteobacteria;Rhodospirillales;Rhodospirillaceae	0	0	0	0	0	0	0	0	0	0	0	0
#9133	Root;Bacteria;Proteobacteria;Alphaproteobacteria;Rhodospirillales;Rhodospirillaceae	0	0	0	0	0	0	0	0	0	0	0	0
#7270	Root;Bacteria;Proteobacteria;Alphaproteobacteria;Rhodospirillales;Rhodospirillaceae	0	0	0	0	0	0	0	0	0	0	0	0
#7343	Root;Bacteria;Proteobacteria;Alphaproteobacteria;Rhodospirillales;Rhodospirillaceae	0	0	0	0	0	0	0	0	0	0	0	0
#2127	Root;Bacteria;Proteobacteria;Alphaproteobacteria;Rhodospirillales;Rhodospirillaceae	0	0	0	0	0	0	0	0	0	0	0	0
#12738	Root;Bacteria;Proteobacteria;Alphaproteobacteria;Rhodospirillales;Rhodospirillaceae	0	0	0	0	0	0	0	0	0	0	0	0
#6235	Root;Bacteria;Proteobacteria;Alphaproteobacteria;Rhodospirillales;Rhodospirillaceae	0	0	0	0	0	0	0	0	0	0	0	0
#14437	Root;Unassigned	0	0	0	0	0	0	0	0	0	0	0	0
#3745	Root;Bacteria;Proteobacteria;Alphaproteobacteria;Rhodospirillales;Rhodospirillaceae	0	0	0	0	0	0	0	0	0	0	0	0
#5695	Root;Bacteria;Proteobacteria;Alphaproteobacteria;Rhodospirillales;Rhodospirillaceae	0	0	0	0	0	0	0	0	0	0	0	0
#6020	Root;Bacteria;Proteobacteria;Alphaproteobacteria;Rhodospirillales;Rhodospirillaceae	0	0	0	0	0	0	0	0	0	0	0	0
#8586	Root;Bacteria;Proteobacteria;Alphaproteobacteria;Rhodospirillales;Rhodospirillaceae	0	0	0	0	0	0	0	0	0	0	0	0
#738	Root;Bacteria;Proteobacteria;Alphaproteobacteria;Rhodospirillales;Rhodospirillaceae	0	0	0	0	0	0	0	0	0	0	0	0
#9279	Root;Bacteria;Proteobacteria;Alphaproteobacteria;Rhodospirillales;Rhodospirillaceae	0	0	0	0	0	0	0	0	0	0	0	0
#1985	Root;Bacteria;Proteobacteria;Alphaproteobacteria	0	0	0	0	0	0	0	0	0	0	0	0
#12962	Root;Bacteria;Proteobacteria;Alphaproteobacteria;Rhodospirillales;Rhodospirillaceae	0	0	0	0	0	0	0	0	0	0	0	0
#12611	Root;Bacteria;Proteobacteria;Alphaproteobacteria;Rhodospirillales;Rhodospirillaceae	0	0	0	0	0	0	0	0	0	0	0	0
#13959	Root;Bacteria;Proteobacteria;Alphaproteobacteria;Rhodospirillales;Rhodospirillaceae	0	0	0	0	0	0	0	0	0	0	0	0
#5587	Root;Bacteria;Proteobacteria;Alphaproteobacteria;Rhodospirillales;Rhodospirillaceae	0	0	0	0	0	0	0	0	0	0	0	0
#3789	Root;Unassigned	0	0	0	0	1	0	0	0	0	0	0	0
#2487	Root;Bacteria;Proteobacteria;Alphaproteobacteria;Rhodospirillales;Rhodospirillaceae	0	0	0	0	0	0	0	0	0	0	0	0
#17710	Root;Bacteria;Proteobacteria;Alphaproteobacteria;Rhodospirillales;Rhodospirillaceae	0	0	0	0	0	0	0	0	0	0	0	0
#16210	Root;Unassigned	0	0	0	0	0	0	0	0	0	0	0	0
#5389	Root;Bacteria;Proteobacteria;Alphaproteobacteria	0	0	0	0	0	0	0	0	0	0	0	0
#1857	Root;Unassigned	0	0	0	0	0	0	0	0	0	0	0	0
#6042	Root;Bacteria;Proteobacteria;Alphaproteobacteria;Rickettsiales	0	0	0	0	0	0	0	0	0	0	0	0
#17889	Root;Bacteria;Proteobacteria;Alphaproteobacteria;Rickettsiales	0	0	0	0	0	0	0	0	0	0	0	0
#11284	Root;Bacteria;Proteobacteria;Alphaproteobacteria;Sphingomonadales;Sphingomonadaceae	0	0	0	0	0	0	0	0	0	0	0	0
#14711	Root;Bacteria;Proteobacteria;Alphaproteobacteria;Sphingomonadales;Sphingomonadaceae;Kaistobacter	0	0	0	0	0	0	0	0	0	0	0	1
#2400	Root;Bacteria;Proteobacteria;Alphaproteobacteria;Sphingomonadales;Sphingomonadaceae	0	0	0	0	0	0	0	0	0	0	0	0
#7497	Root;Bacteria;Proteobacteria;Alphaproteobacteria;Sphingomonadales;Sphingomonadaceae	0	0	0	0	0	0	0	0	0	0	0	0
#932	Root;Bacteria;Proteobacteria;Alphaproteobacteria;Sphingomonadales;Sphingomonadaceae;Sphingomonas	0	0	0	0	2	0	0	0	0	0	0	0
#7399	Root;Bacteria;Proteobacteria;Alphaproteobacteria;Sphingomonadales;Sphingomonadaceae	0	0	0	0	0	0	0	0	0	0	0	1
#7364	Root;Bacteria;Proteobacteria;Alphaproteobacteria;Sphingomonadales;Erythrobacteraceae	0	0	0	0	0	0	0	0	0	0	0	1
#15941	Root;Bacteria;Proteobacteria;Alphaproteobacteria;Sphingomonadales;Sphingomonadaceae	0	0	0	3	0	0	0	0	0	0	0	0
#17632	Root;Bacteria;Proteobacteria;Alphaproteobacteria;Sphingomonadales	0	0	0	0	0	1	0	0	0	0	0	0
#14800	Root;Bacteria;Proteobacteria;Alphaproteobacteria;Sphingomonadales;Sphingomonadaceae	0	0	0	0	0	0	0	0	0	0	0	0
#11238	Root;Bacteria;Proteobacteria;Alphaproteobacteria;Sphingomonadales;Sphingomonadaceae	0	0	0	0	0	0	0	0	0	0	0	0
#1058	Root;Bacteria;Proteobacteria;Alphaproteobacteria;Sphingomonadales;Sphingomonadaceae	0	0	1	0	0	0	0	0	0	0	0	0
#11793	Root;Bacteria;Proteobacteria;Alphaproteobacteria;Sphingomonadales;Sphingomonadaceae	0	0	0	0	0	0	0	0	0	0	0	0
#15578	Root;Bacteria;Proteobacteria;Alphaproteobacteria;Sphingomonadales;Sphingomonadaceae	0	0	0	0	0	0	0	0	0	0	0	0
#12788	Root;Bacteria;Proteobacteria;Alphaproteobacteria;Sphingomonadales;Sphingomonadaceae	0	0	0	0	0	0	0	0	0	0	0	0
#17293	Root;Bacteria;Proteobacteria;Alphaproteobacteria;Sphingomonadales;Sphingomonadaceae	0	0	0	0	0	0	0	0	0	0	0	0
#4503	Root;Bacteria;Proteobacteria;Alphaproteobacteria;Sphingomonadales	0	0	0	0	0	0	0	0	0	0	0	0
#14526	Root;Bacteria;Proteobacteria;Alphaproteobacteria;Sphingomonadales;Erythrobacteraceae	0	0	0	0	2	0	0	0	0	0	0	0
#5494	Root;Bacteria;Proteobacteria;Alphaproteobacteria;Sphingomonadales;Erythrobacteraceae	0	0	0	0	0	0	0	0	0	0	0	0
#6294	Root;Bacteria;Proteobacteria;Alphaproteobacteria;Sphingomonadales;Erythrobacteraceae	0	0	0	0	1	0	0	0	0	0	0	0
#9793	Root;Bacteria;Proteobacteria;Alphaproteobacteria;Sphingomonadales	0	0	0	0	0	0	0	0	0	0	0	0
#11581	Root;Bacteria;Proteobacteria;Alphaproteobacteria;Sphingomonadales	0	0	0	0	0	0	0	0	0	0	1	0
#19249	Root;Bacteria;Proteobacteria;Alphaproteobacteria;Sphingomonadales;Erythrobacteraceae	0	0	0	0	0	0	0	0	0	0	0	0
#3675	Root;Bacteria;Proteobacteria;Alphaproteobacteria;Sphingomonadales	0	0	0	0	1	0	0	0	0	0	0	0
#14709	Root;Bacteria;Proteobacteria;Alphaproteobacteria;Sphingomonadales;Erythrobacteraceae;Lutibacterium	0	0	0	0	0	0	0	0	0	0	0	0
#14297	Root;Bacteria;Proteobacteria;Alphaproteobacteria;Sphingomonadales;Erythrobacteraceae;Lutibacterium	0	0	0	0	0	2	0	0	0	0	0	0
#14074	Root;Bacteria;Proteobacteria;Alphaproteobacteria;Sphingomonadales;Erythrobacteraceae	0	0	0	0	1	0	0	0	0	0	0	0
#14383	Root;Bacteria;Proteobacteria;Alphaproteobacteria;Sphingomonadales;Erythrobacteraceae;Lutibacterium	0	0	0	0	6	0	0	0	0	0	3	1
#19863	Root;Bacteria;Proteobacteria;Alphaproteobacteria;Sphingomonadales;Sphingomonadaceae;Sphingomonas	0	0	0	0	0	0	0	0	0	0	0	0
#11626	Root;Bacteria;Proteobacteria;Alphaproteobacteria;Sphingomonadales;Sphingomonadaceae	0	0	0	0	0	0	0	0	0	0	0	0
#17512	Root;Bacteria;Proteobacteria;Alphaproteobacteria;Sphingomonadales;Sphingomonadaceae;Novosphingobium	0	0	0	0	0	0	0	1	0	0	3	2
#3501	Root;Bacteria;Proteobacteria;Alphaproteobacteria;Sphingomonadales;Sphingomonadaceae;Novosphingobium	3	2	1	15	6	0	0	0	0	0	1	0
#8893	Root;Bacteria;Proteobacteria;Alphaproteobacteria;Sphingomonadales;Sphingomonadaceae	0	1	0	0	0	0	0	0	0	0	0	2
#6697	Root;Bacteria;Proteobacteria;Alphaproteobacteria;Sphingomonadales;Sphingomonadaceae	0	0	0	0	0	0	0	0	0	0	0	0
#14970	Root;Bacteria;Proteobacteria;Alphaproteobacteria;Sphingomonadales;Sphingomonadaceae	0	0	0	0	0	0	0	0	0	0	0	0
#16651	Root;Bacteria;Proteobacteria;Alphaproteobacteria;Sphingomonadales;Sphingomonadaceae;Kaistobacter	0	0	0	0	0	0	0	0	0	0	0	0
#12475	Root;Bacteria;Proteobacteria;Alphaproteobacteria;Sphingomonadales;Sphingomonadaceae;Novosphingobium	3	1	0	0	0	0	0	0	0	0	1	0
#18325	Root;Bacteria;Proteobacteria;Alphaproteobacteria;Sphingomonadales;Sphingomonadaceae;Blastomonas	0	0	0	0	0	0	0	0	0	0	0	0
#6191	Root;Bacteria;Proteobacteria;Alphaproteobacteria;Sphingomonadales;Sphingomonadaceae;Sphingobium	0	0	0	0	0	0	0	0	0	0	0	0
#7391	Root;Bacteria;Proteobacteria;Alphaproteobacteria;Sphingomonadales;Sphingomonadaceae	0	0	0	0	0	0	0	0	0	0	0	0
#12453	Root;Bacteria;Proteobacteria;Alphaproteobacteria;Sphingomonadales;Erythrobacteraceae	0	0	0	0	0	0	0	0	0	0	0	0
#18975	Root;Bacteria;Proteobacteria;Alphaproteobacteria;Sphingomonadales;Erythrobacteraceae	0	0	0	0	0	0	0	0	0	0	0	0
#19211	Root;Bacteria;Proteobacteria;Alphaproteobacteria;Sphingomonadales;Erythrobacteraceae	0	0	0	0	0	0	0	0	0	0	0	0
#2804	Root;Bacteria;Proteobacteria;Alphaproteobacteria;Sphingomonadales;Erythrobacteraceae	0	0	0	0	0	0	0	0	0	0	0	0
#17943	Root;Bacteria;Proteobacteria;Alphaproteobacteria	0	0	0	0	0	0	0	0	0	0	0	0
#11599	Root;Bacteria;Proteobacteria;Alphaproteobacteria;Sphingomonadales;Erythrobacteraceae	0	0	0	0	0	0	0	0	0	0	1	0
#19368	Root;Bacteria;Proteobacteria;Alphaproteobacteria;Sphingomonadales;Erythrobacteraceae;Lutibacterium	0	0	0	0	0	0	0	0	0	0	1	1
#4617	Root;Bacteria;Proteobacteria;Alphaproteobacteria;Sphingomonadales;Erythrobacteraceae	0	0	0	0	0	0	0	0	0	0	1	0
#4497	Root;Bacteria;Proteobacteria;Alphaproteobacteria;Sphingomonadales;Erythrobacteraceae	0	0	0	0	2	0	0	1	0	0	0	0
#8364	Root;Bacteria;Proteobacteria;Alphaproteobacteria;Sphingomonadales;Sphingomonadaceae	0	0	0	0	0	0	0	0	0	0	0	0
#12354	Root;Bacteria;Proteobacteria;Alphaproteobacteria;Sphingomonadales;Erythrobacteraceae	0	0	0	0	0	0	0	0	0	0	0	0
#8907	Root;Bacteria;Proteobacteria;Alphaproteobacteria;Sphingomonadales;Erythrobacteraceae	0	0	0	0	0	0	0	0	0	0	1	0
#13978	Root;Bacteria;Proteobacteria;Alphaproteobacteria;Sphingomonadales	0	0	0	0	0	0	0	0	0	0	0	0
#10262	Root;Bacteria;Proteobacteria;Alphaproteobacteria;Sphingomonadales;Sphingomonadaceae	0	0	0	0	0	0	0	0	0	0	0	0
#752	Root;Bacteria;Proteobacteria;Alphaproteobacteria;Sphingomonadales	0	0	0	0	0	0	0	0	0	0	0	0
#5536	Root;Bacteria;Proteobacteria;Alphaproteobacteria;Sphingomonadales;Erythrobacteraceae	0	0	0	0	0	0	0	0	0	0	0	0
#1213	Root;Bacteria;Proteobacteria;Alphaproteobacteria;Sphingomonadales;Erythrobacteraceae	0	0	0	0	0	0	0	0	0	0	0	0
#5512	Root;Bacteria;Proteobacteria;Alphaproteobacteria;Sphingomonadales	0	0	0	0	2	1	0	0	0	0	0	0
#2632	Root;Bacteria;Proteobacteria;Alphaproteobacteria;Sphingomonadales;Erythrobacteraceae;Lutibacterium	0	0	0	0	0	0	0	0	0	0	0	0
#4226	Root;Bacteria;Proteobacteria;Alphaproteobacteria;Sphingomonadales;Erythrobacteraceae	0	0	0	0	1	0	0	0	0	0	0	0
#874	Root;Bacteria;Proteobacteria;Alphaproteobacteria;Sphingomonadales;Sphingomonadaceae	0	0	0	0	1	0	0	0	0	0	0	0
#4496	Root;Bacteria;Proteobacteria;Alphaproteobacteria;Sphingomonadales;Erythrobacteraceae	0	0	0	0	0	0	0	0	0	0	0	0
#15213	Root;Bacteria;Proteobacteria;Alphaproteobacteria;Sphingomonadales;Sphingomonadaceae	0	0	0	0	0	0	0	0	0	0	0	0
#7250	Root;Bacteria;Proteobacteria;Alphaproteobacteria;Sphingomonadales;Sphingomonadaceae	0	0	0	0	0	0	0	0	0	0	0	0
#13587	Root;Bacteria;Proteobacteria;Alphaproteobacteria;Sphingomonadales;Sphingomonadaceae	0	0	0	0	0	0	0	0	0	0	0	0
#2725	Root;Bacteria;Proteobacteria;Alphaproteobacteria;Sphingomonadales;Erythrobacteraceae	0	0	0	0	0	0	0	0	0	0	0	0
#170	Root;Bacteria;Proteobacteria;Alphaproteobacteria;Sphingomonadales;Erythrobacteraceae	0	0	0	0	0	0	0	0	0	0	1	0
#2702	Root;Bacteria;Proteobacteria;Alphaproteobacteria;Sphingomonadales	0	0	0	0	0	0	0	0	0	0	1	0
#3198	Root;Bacteria;Proteobacteria;Alphaproteobacteria;Sphingomonadales;Erythrobacteraceae	0	0	0	0	0	0	0	0	0	0	0	0
#8712	Root;Bacteria;Proteobacteria;Alphaproteobacteria;Sphingomonadales;Erythrobacteraceae	0	0	0	1	0	0	0	0	0	0	0	0
#5676	Root;Bacteria;Proteobacteria;Alphaproteobacteria;Sphingomonadales;Erythrobacteraceae	0	0	0	0	0	0	0	0	0	0	0	0
#17506	Root;Unassigned	0	0	0	0	0	0	0	0	0	0	0	0
#7868	Root;Bacteria;Proteobacteria;Alphaproteobacteria;Sphingomonadales;Sphingomonadaceae	0	0	0	1	0	0	0	0	0	0	0	0
#16797	Root;Bacteria;Proteobacteria;Alphaproteobacteria;Sphingomonadales;Sphingomonadaceae;Sphingomonas;wittichii	0	0	0	0	0	0	0	0	0	0	1	0
#5412	Root;Bacteria;Proteobacteria;Alphaproteobacteria;Sphingomonadales;Sphingomonadaceae	0	0	0	0	0	0	0	0	0	0	0	0
#7879	Root;Bacteria;Proteobacteria;Alphaproteobacteria;Sphingomonadales;Sphingomonadaceae	0	0	0	0	0	0	0	0	0	0	0	0
#14367	Root;Bacteria;Proteobacteria;Alphaproteobacteria;Sphingomonadales;Sphingomonadaceae	0	0	0	0	0	0	0	0	0	0	0	0
#16323	Root;Bacteria;Proteobacteria;Alphaproteobacteria;Sphingomonadales;Sphingomonadaceae	0	0	0	0	0	0	0	0	0	0	0	0
#7708	Root;Bacteria;Proteobacteria;Alphaproteobacteria;Sphingomonadales;Sphingomonadaceae	0	0	0	0	0	0	0	0	0	0	0	0
#18523	Root;Bacteria;Proteobacteria;Alphaproteobacteria;Sphingomonadales;Sphingomonadaceae;Sphingomonas;wittichii	0	0	0	0	0	1	0	0	0	0	0	0
#2894	Root;Bacteria;Proteobacteria;Alphaproteobacteria;Sphingomonadales;Sphingomonadaceae	0	0	0	0	1	0	0	0	0	0	0	0
#14047	Root;Bacteria;Proteobacteria;Alphaproteobacteria;Sphingomonadales;Sphingomonadaceae;Sphingomonas	0	0	0	0	1	0	0	0	0	0	0	0
#1742	Root;Bacteria;Proteobacteria;Alphaproteobacteria	0	0	0	0	0	0	0	0	0	0	0	0
#3716	Root;Unassigned	0	0	0	0	0	0	0	0	0	0	0	0
#17621	Root;Bacteria;Proteobacteria;Alphaproteobacteria;Rhodospirillales;Rhodospirillaceae	0	0	0	0	0	0	0	0	0	0	0	0
#19797	Root;Bacteria;Proteobacteria;Alphaproteobacteria;Rhodospirillales;Rhodospirillaceae	0	0	0	0	0	0	0	0	0	0	0	0
#8736	Root;Bacteria;Proteobacteria;Alphaproteobacteria;Rhodospirillales;Rhodospirillaceae	0	0	0	0	0	0	0	0	0	0	0	0
#16341	Root;Bacteria;Proteobacteria;Alphaproteobacteria	0	0	0	0	0	0	0	0	0	0	0	0
#11314	Root;Bacteria;Proteobacteria;Alphaproteobacteria;Rhodospirillales;Rhodospirillaceae	0	0	0	0	0	0	0	0	0	0	0	0
#10911	Root;Bacteria;Proteobacteria;Alphaproteobacteria;Rhodospirillales;Rhodospirillaceae	0	0	0	0	0	0	0	0	0	0	0	0
#8932	Root;Bacteria;Proteobacteria;Alphaproteobacteria;Rhodospirillales;Rhodospirillaceae	0	0	0	0	0	0	0	0	0	0	0	0
#11760	Root;Bacteria;Proteobacteria;Alphaproteobacteria;Rhodospirillales;Rhodospirillaceae	0	0	0	0	0	0	0	0	0	0	0	0
#9767	Root;Unassigned	0	0	0	0	0	0	0	0	0	0	0	0
#19681	Root;Bacteria;Proteobacteria;Alphaproteobacteria	0	0	0	0	0	0	0	0	0	0	0	0
#7183	Root;Bacteria;Proteobacteria;Alphaproteobacteria;Rhodospirillales;Rhodospirillaceae	0	0	0	0	0	0	0	0	0	0	0	0
#19385	Root;Bacteria;Proteobacteria;Alphaproteobacteria;Rhodospirillales;Rhodospirillaceae	0	0	0	0	0	0	0	0	0	0	0	0
#891	Root;Bacteria;Proteobacteria;Alphaproteobacteria;Rhodospirillales;Rhodospirillaceae	0	0	0	0	0	0	0	0	0	0	0	0
#5488	Root;Bacteria;Proteobacteria;Alphaproteobacteria;Rhodospirillales;Rhodospirillaceae	0	0	0	0	0	0	0	0	0	0	0	0
#4444	Root;Bacteria;Proteobacteria;Alphaproteobacteria;Rhodospirillales;Rhodospirillaceae	0	0	0	0	0	0	0	0	0	0	0	0
#8207	Root;Bacteria;Proteobacteria;Alphaproteobacteria;Rhodospirillales;Rhodospirillaceae	0	0	0	0	0	0	0	0	0	0	0	0
#12002	Root;Bacteria;Proteobacteria;Alphaproteobacteria;Rhodospirillales;Rhodospirillaceae	0	0	0	0	0	0	0	0	0	0	0	0
#17560	Root;Bacteria;Proteobacteria;Alphaproteobacteria;Rhodospirillales;Rhodospirillaceae	0	0	0	0	0	0	0	0	0	0	0	0
#5501	Root;Unassigned	0	0	0	0	0	0	0	0	0	0	0	0
#4984	Root;Bacteria;Proteobacteria;Alphaproteobacteria;Rhodospirillales;Rhodospirillaceae	0	0	0	0	0	0	0	0	0	0	0	0
#3247	Root;Bacteria;Proteobacteria;Alphaproteobacteria;Rhodospirillales;Rhodospirillaceae	0	0	0	0	0	0	0	0	0	0	0	0
#12724	Root;Unassigned	0	0	0	0	0	0	0	0	0	0	0	0
#14396	Root;Unassigned	0	0	0	0	0	0	0	0	0	0	0	0
#17162	Root;Bacteria;Proteobacteria;Alphaproteobacteria;Rhodospirillales;Rhodospirillaceae;Telmatospirillum	0	0	0	0	0	0	0	0	0	0	0	0
#6765	Root;Unassigned	0	0	0	0	0	0	0	0	0	0	0	0
#13692	Root;Bacteria;Proteobacteria;Alphaproteobacteria;Rhodospirillales;Rhodospirillaceae	0	0	0	0	0	0	0	0	0	0	0	0
#18399	Root;Unassigned	0	0	0	0	0	0	0	0	0	0	0	0
#8502	Root;Bacteria;Proteobacteria;Alphaproteobacteria;Rhodospirillales;Rhodospirillaceae	0	0	0	0	0	0	0	0	0	0	0	0
#444	Root;Bacteria;Proteobacteria;Alphaproteobacteria;Rhodospirillales;Rhodospirillaceae	0	0	0	0	0	0	0	0	0	0	0	0
#16518	Root;Unassigned	0	0	0	0	0	0	0	0	0	0	0	0
#2701	Root;Bacteria;Proteobacteria;Alphaproteobacteria;Rhodospirillales;Rhodospirillaceae	0	0	0	0	0	0	0	0	0	0	0	0
#10324	Root;Bacteria;Proteobacteria;Alphaproteobacteria;Rhodospirillales;Rhodospirillaceae	0	0	0	0	0	0	0	0	0	0	0	0
#9489	Root;Bacteria;Proteobacteria;Alphaproteobacteria;Rhodospirillales;Rhodospirillaceae	0	0	0	0	0	0	0	0	0	0	0	0
#18843	Root;Bacteria;Proteobacteria;Alphaproteobacteria;Rhodospirillales;Rhodospirillaceae	0	0	0	0	0	0	0	0	0	0	0	0
#10581	Root;Unassigned	0	0	0	0	0	0	0	0	0	0	0	0
#11618	Root;Unassigned	0	0	0	0	0	0	0	0	0	0	0	0
#3120	Root;Bacteria;Proteobacteria;Alphaproteobacteria;Rhodospirillales;Rhodospirillaceae	0	0	0	0	0	0	0	0	0	0	0	0
#18867	Root;Bacteria;Proteobacteria;Alphaproteobacteria;Rhodospirillales;Rhodospirillaceae	0	0	0	0	0	0	0	0	0	0	0	0
#16691	Root;Bacteria;Proteobacteria;Alphaproteobacteria;Rhodospirillales;Rhodospirillaceae	0	0	0	0	0	0	0	0	0	0	0	0
#8031	Root;Bacteria;Proteobacteria;Alphaproteobacteria;Rhodospirillales;Rhodospirillaceae	0	0	0	0	0	0	0	0	0	0	0	0
#5712	Root;Bacteria;Proteobacteria;Alphaproteobacteria;Rhodospirillales;Rhodospirillaceae	0	0	0	0	0	0	0	0	0	0	0	0
#8448	Root;Unassigned	0	0	0	0	0	0	0	0	0	0	0	0
#4549	Root;Bacteria;Proteobacteria;Alphaproteobacteria;Kiloniellales	0	0	0	0	0	0	0	0	0	0	0	1
#11414	Root;Bacteria;Proteobacteria;Alphaproteobacteria;Kiloniellales	0	0	0	0	0	0	0	0	0	0	0	0
#17181	Root;Unassigned	0	0	0	0	0	0	0	0	0	0	0	0
#2065	Root;Bacteria;Proteobacteria;Alphaproteobacteria	0	0	0	0	0	0	0	0	0	0	0	0
#17595	Root;Unassigned	0	0	0	0	0	0	0	0	0	0	0	0
#179	Root;Unassigned	0	0	0	0	0	0	0	0	0	0	0	0
#7685	Root;Unassigned	0	0	0	0	0	0	0	0	0	0	0	0
#13019	Root;Bacteria;Proteobacteria;Alphaproteobacteria;Rhodospirillales;Rhodospirillaceae	0	0	0	0	0	0	0	0	0	0	0	0
#8113	Root;Bacteria;Proteobacteria;Alphaproteobacteria;Rhodospirillales;Rhodospirillaceae	0	0	0	0	0	0	0	0	0	0	0	0
#2615	Root;Unassigned	0	0	0	0	0	0	0	0	0	0	0	0
#4245	Root;Unassigned	0	0	0	0	0	0	0	0	0	0	0	0
#609	Root;Bacteria;Proteobacteria;Alphaproteobacteria;Rhodospirillales;Rhodospirillaceae	0	0	0	0	0	0	0	0	0	0	0	0
#1154	Root;Bacteria;Proteobacteria;Alphaproteobacteria;Rhodospirillales	0	0	0	0	0	0	0	0	0	0	0	0
#8891	Root;Bacteria;Proteobacteria;Alphaproteobacteria;Rhodospirillales	0	0	0	0	0	0	0	0	0	0	0	0
#4020	Root;Bacteria;Proteobacteria;Alphaproteobacteria;Rhodospirillales;Rhodospirillaceae	0	0	0	0	0	0	0	0	0	0	0	0
#9120	Root;Bacteria;Proteobacteria;Alphaproteobacteria;Rhodospirillales;Rhodospirillaceae	0	0	0	0	0	0	0	0	0	0	0	0
#16183	Root;Bacteria;Proteobacteria;Alphaproteobacteria;Rhodospirillales;Rhodospirillaceae	0	0	0	0	0	0	0	0	0	0	0	0
#9871	Root;Bacteria;Proteobacteria;Alphaproteobacteria;Rhodospirillales;Rhodospirillaceae	0	0	0	0	0	0	0	0	0	0	0	0
#15272	Root;Unassigned	0	0	0	0	0	0	0	0	0	0	0	0
#5817	Root;Bacteria;Proteobacteria;Alphaproteobacteria;Rhodospirillales;Rhodospirillaceae	0	0	0	0	0	0	0	0	0	0	0	0
#595	Root;Bacteria;Proteobacteria;Alphaproteobacteria;Rhodospirillales;Rhodospirillaceae	0	0	0	0	0	0	0	0	0	0	0	0
#3490	Root;Bacteria;Proteobacteria;Alphaproteobacteria;Rhodospirillales;Rhodospirillaceae	0	0	0	0	0	0	0	0	0	0	0	0
#4931	Root;Bacteria;Proteobacteria;Alphaproteobacteria;Rhodospirillales;Rhodospirillaceae	0	0	0	0	0	0	0	0	0	0	0	0
#2537	Root;Bacteria;Proteobacteria;Alphaproteobacteria;Rhodospirillales;Rhodospirillaceae	0	0	0	0	0	0	0	0	0	0	0	0
#1658	Root;Bacteria;Proteobacteria;Alphaproteobacteria;Rhodospirillales;Rhodospirillaceae	0	0	0	0	0	0	0	0	0	0	0	0
#14769	Root;Bacteria;Proteobacteria;Alphaproteobacteria;Rhodospirillales;Rhodospirillaceae	0	0	0	0	0	0	0	0	0	0	0	0
#15355	Root;Bacteria;Proteobacteria;Alphaproteobacteria;Rhodospirillales;Rhodospirillaceae	0	0	0	0	0	0	0	0	0	0	0	0
#11671	Root;Unassigned	0	0	0	0	0	0	0	0	0	0	0	0
#13971	Root;Bacteria;Proteobacteria;Alphaproteobacteria;Rhodospirillales;Rhodospirillaceae	0	0	0	0	0	0	0	0	0	0	0	0
#4809	Root;Bacteria;Proteobacteria;Alphaproteobacteria;Rhodospirillales;Rhodospirillaceae	0	0	0	0	0	0	0	0	0	0	0	0
#14487	Root;Bacteria;Proteobacteria;Alphaproteobacteria;Rhodospirillales;Rhodospirillaceae	0	0	0	0	0	0	0	0	0	0	0	0
#18031	Root;Bacteria;Proteobacteria;Alphaproteobacteria;Rhodospirillales;Rhodospirillaceae	0	0	0	0	0	0	0	0	0	0	0	0
#2358	Root;Bacteria;Proteobacteria;Alphaproteobacteria;Rhodospirillales;Rhodospirillaceae	0	0	0	0	0	0	0	0	0	0	0	0
#16578	Root;Bacteria;Proteobacteria;Alphaproteobacteria;Rhodospirillales;Rhodospirillaceae	0	0	0	0	0	0	0	0	0	0	0	0
#196	Root;Bacteria;Proteobacteria;Alphaproteobacteria;Rhodospirillales;Rhodospirillaceae	0	0	0	0	0	0	0	0	0	0	0	0
#14674	Root;Bacteria;Proteobacteria;Alphaproteobacteria;Rhodospirillales;Rhodospirillaceae	0	0	0	0	0	0	0	0	0	0	0	0
#966	Root;Bacteria;Proteobacteria;Alphaproteobacteria;Rhodospirillales;Rhodospirillaceae	0	0	0	0	0	0	0	0	0	0	0	0
#14880	Root;Bacteria;Proteobacteria;Alphaproteobacteria;Rhodospirillales;Rhodospirillaceae	0	0	0	0	0	0	0	0	0	0	0	0
#19676	Root;Bacteria;Proteobacteria;Alphaproteobacteria;Rhodospirillales;Rhodospirillaceae	0	0	0	0	0	0	0	0	0	0	0	0
#13458	Root;Bacteria;Proteobacteria;Alphaproteobacteria;Rhodospirillales;Rhodospirillaceae	0	0	0	0	0	0	0	0	0	0	0	0
#15052	Root;Bacteria;Proteobacteria;Alphaproteobacteria;Rhodospirillales;Rhodospirillaceae	0	0	0	0	0	0	0	0	0	0	0	0
#11237	Root;Unassigned	0	0	0	0	0	0	0	0	0	0	0	0
#12601	Root;Unassigned	0	0	0	0	0	0	0	0	0	0	0	0
#717	Root;Bacteria;Proteobacteria;Alphaproteobacteria;Rhodospirillales;Rhodospirillaceae	0	0	0	0	0	0	0	0	0	0	0	0
#11524	Root;Unassigned	0	0	0	0	0	0	0	0	0	0	0	0
#7008	Root;Bacteria;Proteobacteria;Alphaproteobacteria	0	0	0	0	0	0	0	0	0	0	0	0
#15106	Root;Bacteria;Proteobacteria;Alphaproteobacteria	0	0	0	0	0	0	0	0	0	0	0	0
#1238	Root;Bacteria;Proteobacteria;Alphaproteobacteria;Rhodospirillales;Rhodospirillaceae	0	0	0	0	0	0	0	0	0	0	0	0
#13154	Root;Bacteria;Proteobacteria;Alphaproteobacteria;Rhodospirillales;Rhodospirillaceae	0	0	0	0	0	0	0	0	0	0	0	0
#15011	Root;Unassigned	0	0	0	0	0	0	0	0	0	0	0	0
#16143	Root;Unassigned	0	0	0	0	0	0	0	0	0	0	0	0
#17510	Root;Unassigned	0	0	0	0	0	0	0	0	0	0	0	0
#7158	Root;Bacteria;Proteobacteria;Alphaproteobacteria;Rhodospirillales;Rhodospirillaceae	0	0	0	0	0	0	0	0	0	0	0	0
#11654	Root;Bacteria;Proteobacteria;Alphaproteobacteria;Rhodospirillales;Rhodospirillaceae	0	0	0	0	0	0	0	0	0	0	0	0
#7110	Root;Bacteria;Proteobacteria;Alphaproteobacteria;Rhodospirillales;Rhodospirillaceae	0	0	0	0	0	0	0	0	0	0	0	0
#19862	Root;Bacteria;Proteobacteria;Alphaproteobacteria;Rhodospirillales;Rhodospirillaceae	0	0	0	0	0	0	0	0	0	0	0	0
#14145	Root;Bacteria;Proteobacteria;Alphaproteobacteria;Rhodospirillales;Rhodospirillaceae	0	0	0	0	0	0	0	0	0	0	0	0
#11916	Root;Unassigned	0	0	0	0	0	0	0	0	0	0	0	0
#294	Root;Bacteria;Proteobacteria;Alphaproteobacteria	0	0	0	0	0	0	0	0	0	0	0	0
#16213	Root;Bacteria;Proteobacteria;Alphaproteobacteria	0	0	0	0	0	0	0	0	0	0	0	0
#18302	Root;Bacteria;Proteobacteria;Alphaproteobacteria	0	0	0	0	0	0	0	0	0	0	0	0
#18217	Root;Bacteria;Proteobacteria;Alphaproteobacteria	0	0	0	0	0	0	0	0	0	0	0	0
#1521	Root;Bacteria;Proteobacteria;Alphaproteobacteria	0	0	0	0	0	0	0	0	0	0	0	0
#17878	Root;Bacteria;Proteobacteria;Alphaproteobacteria	0	0	0	0	0	0	0	0	0	0	0	0
#5797	Root;Bacteria;Proteobacteria;Alphaproteobacteria	0	0	0	0	0	0	0	0	0	0	0	0
#4815	Root;Bacteria;Proteobacteria;Alphaproteobacteria	0	0	0	0	0	0	0	0	0	0	0	0
#14475	Root;Bacteria;Proteobacteria;Alphaproteobacteria;Rhodospirillales;Rhodospirillaceae	0	0	0	0	0	0	0	0	0	0	0	0
#7762	Root;Unassigned	0	0	0	0	0	0	0	0	0	0	0	0
#10752	Root;Unassigned	0	0	0	0	0	0	0	0	0	0	0	0
#2105	Root;Bacteria;Proteobacteria;Alphaproteobacteria	0	0	0	0	0	0	0	0	0	0	0	0
#16923	Root;Bacteria;Proteobacteria;Alphaproteobacteria	0	0	0	0	1	0	0	0	0	0	0	0
#2634	Root;Unassigned	0	0	0	0	0	0	0	0	0	0	1	0
#10386	Root;Bacteria;Proteobacteria;Alphaproteobacteria;BD7-3	0	0	0	0	0	0	0	0	0	0	0	1
#13020	Root;Bacteria;Proteobacteria;Alphaproteobacteria;Rhodospirillales;Rhodospirillaceae	0	0	0	0	0	0	0	0	0	0	0	0
#10474	Root;Bacteria;Proteobacteria;Alphaproteobacteria;Rhodospirillales;Rhodospirillaceae	0	0	0	0	0	0	0	0	0	0	0	0
#16942	Root;Bacteria;Proteobacteria;Alphaproteobacteria;Rhodospirillales;Rhodospirillaceae	0	0	0	0	0	0	0	0	0	0	0	0
#8228	Root;Bacteria;Proteobacteria;Alphaproteobacteria;Rhodospirillales;Rhodospirillaceae	0	0	0	0	0	0	0	0	0	0	0	0
#12460	Root;Bacteria;Proteobacteria;Alphaproteobacteria;Rhodospirillales;Rhodospirillaceae	0	0	0	0	0	0	0	0	0	0	0	0
#6604	Root;Bacteria;Proteobacteria;Alphaproteobacteria;Rhodospirillales;Rhodospirillaceae	0	0	0	0	0	0	0	0	0	0	0	0
#2640	Root;Bacteria;Proteobacteria;Alphaproteobacteria;Rhodospirillales;Rhodospirillaceae	0	0	0	0	0	0	0	0	0	0	0	0
#8261	Root;Bacteria;Proteobacteria;Alphaproteobacteria;Rhodospirillales;Rhodospirillaceae	0	0	0	0	0	0	0	0	0	0	0	0
#2669	Root;Bacteria;Proteobacteria;Alphaproteobacteria;Rhodospirillales;Rhodospirillaceae	0	0	0	0	0	0	0	0	0	0	0	0
#87	Root;Unassigned	0	0	0	0	0	0	0	0	0	0	0	0
#16126	Root;Unassigned	0	0	0	0	0	0	0	0	0	0	0	0
#1695	Root;Bacteria;Proteobacteria;Alphaproteobacteria;Rhodospirillales;Rhodospirillaceae	0	0	0	0	0	0	0	0	0	0	0	0
#4593	Root;Bacteria;Proteobacteria;Alphaproteobacteria;Rhodospirillales;Rhodospirillaceae	0	0	0	0	0	0	0	0	0	0	0	0
#10721	Root;Bacteria;Proteobacteria;Alphaproteobacteria	0	0	0	0	0	0	0	0	0	0	0	0
#18288	Root;Unassigned	0	0	0	0	0	0	0	0	0	0	0	0
#210	Root;Bacteria;Proteobacteria;Alphaproteobacteria;Rhodospirillales;Rhodospirillaceae	0	0	0	0	0	0	0	0	0	0	0	0
#16727	Root;Bacteria;Proteobacteria;Alphaproteobacteria;Rhodospirillales;Rhodospirillaceae	0	0	0	0	0	0	0	0	0	0	0	0
#5078	Root;Bacteria;Proteobacteria;Alphaproteobacteria	0	0	0	0	0	0	0	0	0	0	0	0
#15256	Root;Bacteria;Proteobacteria;Alphaproteobacteria;Rhodospirillales;Rhodospirillaceae	0	0	0	0	0	0	0	0	0	0	0	0
#15638	Root;Bacteria;Proteobacteria;Alphaproteobacteria;Rhodospirillales;Rhodospirillaceae	0	0	0	0	0	0	0	0	0	0	0	0
#2211	Root;Bacteria;Proteobacteria;Alphaproteobacteria;Rhodospirillales;Rhodospirillaceae	0	0	0	0	0	0	0	0	0	0	0	0
#18632	Root;Bacteria	0	0	0	0	0	0	0	0	0	0	0	2
#5226	Root;Unassigned	0	0	0	0	0	0	0	0	0	0	0	0
#8743	Root;Unassigned	0	0	0	0	0	0	0	0	0	0	0	0
#1186	Root;Unassigned	0	0	0	0	0	0	0	0	0	0	0	0
#18860	Root;Unassigned	0	0	0	1	0	0	0	0	0	0	0	0
#19294	Root;Unassigned	0	0	0	0	0	0	0	0	0	0	0	0
#13330	Root;Bacteria;Proteobacteria;Alphaproteobacteria;Rhodospirillales	0	0	0	0	0	0	0	0	0	0	0	0
#7344	Root;Bacteria;Proteobacteria;Alphaproteobacteria;Rhodospirillales	0	0	0	0	0	0	0	0	0	0	0	0
#13570	Root;Unassigned	0	0	0	0	0	0	0	0	0	0	0	0
#17870	Root;Bacteria;Proteobacteria;Alphaproteobacteria;Rhodospirillales	0	0	0	0	0	0	0	0	0	0	0	0
#15400	Root;Bacteria;Proteobacteria;Alphaproteobacteria;Rhodospirillales	0	0	0	0	0	0	0	0	0	0	0	0
#269	Root;Bacteria;Proteobacteria;Alphaproteobacteria;Rhodospirillales	0	0	0	0	0	0	0	0	0	0	0	0
#1006	Root;Bacteria;Proteobacteria;Alphaproteobacteria;Rhodospirillales	0	0	0	0	0	0	0	0	0	0	0	0
#421	Root;Bacteria;Proteobacteria;Alphaproteobacteria;Rhodospirillales	0	0	0	0	0	0	0	0	0	0	0	0
#13061	Root;Bacteria;Proteobacteria;Alphaproteobacteria;Rhodospirillales	0	0	0	0	0	0	0	0	0	0	0	0
#17894	Root;Unassigned	0	0	0	0	0	0	0	0	0	0	0	0
#3952	Root;Bacteria;Proteobacteria;Alphaproteobacteria;Rhodospirillales	0	0	0	0	0	0	0	0	0	0	0	0
#2764	Root;Unassigned	0	0	0	0	0	0	0	0	0	0	0	0
#17403	Root;Bacteria;Proteobacteria;Alphaproteobacteria;Rhodospirillales	0	0	0	0	0	0	0	0	0	0	0	0
#6982	Root;Bacteria;Proteobacteria;Alphaproteobacteria;Rhodospirillales	0	0	0	0	0	0	0	0	0	0	0	0
#8489	Root;Bacteria;Proteobacteria;Alphaproteobacteria;Rhodospirillales	0	0	0	0	0	0	0	0	0	0	0	0
#12249	Root;Bacteria;Proteobacteria;Alphaproteobacteria;Rhodospirillales	0	0	0	0	0	0	0	0	0	0	0	0
#10501	Root;Bacteria;Proteobacteria;Alphaproteobacteria;Rhodospirillales	0	0	0	0	0	0	0	0	0	0	0	0
#15797	Root;Unassigned	0	0	0	0	0	0	0	0	0	0	0	0
#2847	Root;Bacteria;Proteobacteria;Alphaproteobacteria;Rhodospirillales	0	0	0	1	0	0	0	0	0	0	0	0
#554	Root;Bacteria;Proteobacteria;Alphaproteobacteria;Rhodospirillales	1	0	0	0	0	0	0	0	0	0	0	0
#391	Root;Bacteria;Proteobacteria;Alphaproteobacteria;Rhodospirillales	0	0	0	0	0	0	0	0	0	0	0	0
#17757	Root;Bacteria;Proteobacteria;Alphaproteobacteria;Rhodospirillales	0	0	0	0	0	0	0	0	0	0	0	0
#8837	Root;Bacteria;Proteobacteria;Alphaproteobacteria;Rhodospirillales	0	0	0	0	0	0	0	0	0	0	0	0
#13521	Root;Unassigned	0	0	0	0	0	0	0	0	0	0	0	0
#19665	Root;Bacteria;Proteobacteria;Alphaproteobacteria;Rhodospirillales	0	0	0	0	0	0	0	0	0	0	0	0
#13411	Root;Bacteria;Proteobacteria;Alphaproteobacteria;Rhodospirillales	0	0	0	1	0	0	0	0	0	0	0	0
#18271	Root;Bacteria;Proteobacteria;Alphaproteobacteria;Rhodospirillales	0	0	0	0	0	0	0	0	0	0	0	0
#4498	Root;Bacteria;Proteobacteria;Alphaproteobacteria;Rhodospirillales	0	0	0	0	0	0	0	0	0	0	0	0
#4627	Root;Bacteria;Proteobacteria;Alphaproteobacteria;Rhodospirillales	0	0	0	0	0	0	0	0	0	0	0	0
#692	Root;Bacteria;Proteobacteria;Alphaproteobacteria	0	0	0	0	0	0	0	0	0	0	0	0
#7655	Root;Bacteria;Proteobacteria;Alphaproteobacteria	0	0	0	0	0	0	0	0	0	0	0	0
#7311	Root;Bacteria;Proteobacteria;Alphaproteobacteria	0	0	0	0	0	0	0	0	0	0	0	0
#10194	Root;Bacteria;Proteobacteria;Alphaproteobacteria	0	0	0	0	0	0	0	0	0	0	0	0
#6989	Root;Bacteria;Proteobacteria;Alphaproteobacteria	0	0	0	0	0	0	0	0	0	0	0	0
#16832	Root;Bacteria;Proteobacteria;Alphaproteobacteria;Rhodospirillales;Rhodospirillaceae	0	0	0	0	0	0	0	0	0	0	0	0
#8934	Root;Unassigned	0	0	0	0	0	0	0	0	0	0	0	0
#9343	Root;Unassigned	0	0	0	0	0	0	0	0	0	0	0	0
#17787	Root;Bacteria;Proteobacteria;Alphaproteobacteria;Rhodospirillales;Rhodospirillaceae	0	0	0	0	0	0	0	0	0	0	0	0
#6979	Root;Bacteria;Proteobacteria;Alphaproteobacteria;Rhodospirillales;Rhodospirillaceae;Nisaea	0	0	0	0	1	0	0	0	0	0	0	0
#8181	Root;Bacteria;Proteobacteria;Alphaproteobacteria;Rhodospirillales;Rhodospirillaceae	0	0	0	0	1	0	0	0	0	0	0	0
#1975	Root;Bacteria;Proteobacteria;Alphaproteobacteria;Rhodospirillales;Rhodospirillaceae;Nisaea	0	0	0	0	0	0	0	0	0	0	0	0
#2719	Root;Bacteria;Proteobacteria;Alphaproteobacteria;Rhodospirillales;Rhodospirillaceae	0	0	0	0	0	0	0	0	0	0	0	0
#14925	Root;Bacteria;Proteobacteria;Alphaproteobacteria;Rhodospirillales;Rhodospirillaceae	0	0	0	0	0	0	0	0	0	0	0	0
#8973	Root;Bacteria;Proteobacteria;Alphaproteobacteria;Rhodospirillales;Rhodospirillaceae	0	0	0	0	0	0	0	0	0	0	0	0
#11744	Root;Bacteria;Proteobacteria;Alphaproteobacteria;Rhodospirillales;Rhodospirillaceae	0	0	0	0	0	0	0	0	0	0	0	0
#16771	Root;Bacteria;Proteobacteria;Alphaproteobacteria;Rhodospirillales;Rhodospirillaceae;Nisaea	0	0	0	0	0	1	0	0	0	0	0	0
#2556	Root;Bacteria;Proteobacteria;Alphaproteobacteria	0	0	0	0	0	0	0	0	0	0	0	0
#7168	Root;Bacteria;Proteobacteria;Alphaproteobacteria;Rhodospirillales;Rhodospirillaceae	0	0	0	0	0	0	0	0	0	0	0	0
#8443	Root;Bacteria;Proteobacteria;Alphaproteobacteria;Rhodospirillales;Rhodospirillaceae	0	0	0	0	0	0	0	0	0	0	0	0
#3570	Root;Bacteria;Proteobacteria;Alphaproteobacteria;Rhodospirillales;Rhodospirillaceae	0	0	0	0	0	0	0	0	0	0	0	0
#7540	Root;Bacteria;Proteobacteria;Alphaproteobacteria;Rhodospirillales;Rhodospirillaceae	0	0	0	0	0	0	0	0	0	0	0	0
#19371	Root;Unassigned	0	0	0	0	0	0	0	0	0	0	0	0
#8980	Root;Bacteria;Proteobacteria;Alphaproteobacteria;Rhodospirillales;Rhodospirillaceae	0	0	0	0	0	0	0	0	0	0	0	0
#2671	Root;Bacteria;Proteobacteria;Alphaproteobacteria;Rhodospirillales;Rhodospirillaceae	0	0	0	0	0	0	0	0	0	0	0	0
#18789	Root;Bacteria;Proteobacteria;Alphaproteobacteria;Rhodospirillales;Rhodospirillaceae	0	0	0	0	0	0	0	0	0	0	0	0
#10313	Root;Bacteria;Proteobacteria;Alphaproteobacteria;Rhodospirillales;Rhodospirillaceae	0	0	0	0	0	0	0	0	0	0	0	0
#15161	Root;Bacteria;Proteobacteria;Alphaproteobacteria;Rhodospirillales;Rhodospirillaceae	0	0	0	0	0	0	0	0	0	0	0	0
#9802	Root;Bacteria;Proteobacteria;Alphaproteobacteria;Rhodospirillales;Rhodospirillaceae	0	0	0	0	0	0	0	0	0	0	0	0
#6735	Root;Bacteria;Proteobacteria;Alphaproteobacteria;Rhodospirillales;Rhodospirillaceae	0	0	0	0	0	0	0	0	0	0	0	0
#8431	Root;Bacteria;Proteobacteria;Alphaproteobacteria;Rhodospirillales;Rhodospirillaceae	0	0	0	0	0	0	0	0	0	0	0	0
#16612	Root;Bacteria;Proteobacteria;Alphaproteobacteria;Rhodospirillales;Rhodospirillaceae	0	0	0	0	0	0	0	0	0	0	0	0
#2637	Root;Bacteria;Proteobacteria;Alphaproteobacteria;Rhodospirillales;Rhodospirillaceae	0	0	0	0	0	0	0	0	0	0	0	0
#10540	Root;Bacteria;Proteobacteria;Alphaproteobacteria;Rhodospirillales;Rhodospirillaceae	0	0	0	0	0	0	0	0	0	0	0	0
#7750	Root;Bacteria;Proteobacteria;Alphaproteobacteria;Rhodospirillales;Rhodospirillaceae	0	0	0	0	0	0	0	0	0	0	0	0
#3843	Root;Unassigned	0	0	0	0	0	0	0	0	0	0	0	0
#416	Root;Bacteria;Proteobacteria;Alphaproteobacteria;Rhodospirillales;Rhodospirillaceae	0	0	0	0	0	0	0	0	0	0	0	0
#6535	Root;Bacteria;Proteobacteria;Alphaproteobacteria;Rhodospirillales;Rhodospirillaceae	0	0	0	0	0	0	0	0	0	0	0	0
#18438	Root;Bacteria;Proteobacteria;Alphaproteobacteria;Rhodospirillales;Rhodospirillaceae	0	0	0	0	0	0	0	0	0	0	0	0
#16879	Root;Bacteria;Proteobacteria;Alphaproteobacteria;Rhodospirillales;Rhodospirillaceae	0	0	0	0	0	0	0	0	0	0	0	0
#6164	Root;Bacteria;Proteobacteria;Alphaproteobacteria;Rhodospirillales;Rhodospirillaceae	0	0	0	0	0	0	0	0	0	0	0	0
#14429	Root;Bacteria;Proteobacteria;Alphaproteobacteria;Rhodospirillales;Rhodospirillaceae	0	0	0	0	0	0	0	0	0	0	0	0
#18278	Root;Bacteria;Proteobacteria;Alphaproteobacteria;Rhodospirillales;Rhodospirillaceae	0	0	0	0	0	0	0	0	0	0	0	0
#15970	Root;Bacteria;Proteobacteria;Alphaproteobacteria;Rhodospirillales;Rhodospirillaceae	0	0	0	0	0	0	0	0	0	0	0	0
#12121	Root;Bacteria;Proteobacteria;Alphaproteobacteria;Rhodospirillales;Rhodospirillaceae	0	0	0	0	0	0	0	0	0	0	0	0
#7285	Root;Bacteria;Proteobacteria;Alphaproteobacteria;Rhodospirillales;Rhodospirillaceae	0	0	0	0	0	0	0	0	0	0	0	0
#10055	Root;Bacteria;Proteobacteria;Alphaproteobacteria;Rhodospirillales;Rhodospirillaceae	0	0	0	0	0	0	0	0	0	0	0	0
#10824	Root;Bacteria;Proteobacteria;Alphaproteobacteria;Rhodospirillales;Rhodospirillaceae	0	0	0	0	0	0	0	0	0	0	0	0
#14052	Root;Bacteria;Proteobacteria;Alphaproteobacteria;Rhodospirillales;Rhodospirillaceae	0	0	0	0	0	0	0	0	0	0	0	0
#9382	Root;Bacteria;Proteobacteria;Alphaproteobacteria;Rhodospirillales;Rhodospirillaceae	0	0	0	0	0	0	0	0	0	0	0	0
#1954	Root;Bacteria;Proteobacteria;Alphaproteobacteria;Rhodospirillales;Rhodospirillaceae	0	0	0	0	0	0	0	0	0	0	0	0
#10146	Root;Bacteria;Proteobacteria;Alphaproteobacteria	0	0	0	0	0	0	0	0	0	0	0	0
#17481	Root;Bacteria;Proteobacteria;Alphaproteobacteria;Rhodospirillales;Rhodospirillaceae	0	0	0	0	0	0	0	0	0	0	0	0
#3309	Root;Bacteria;Proteobacteria;Alphaproteobacteria;Rhodospirillales;Rhodospirillaceae	0	0	0	0	0	0	0	0	0	0	0	0
#13116	Root;Bacteria;Proteobacteria;Alphaproteobacteria;Rhodospirillales;Rhodospirillaceae	0	0	0	0	0	0	0	0	0	0	0	0
#18059	Root;Bacteria;Proteobacteria;Alphaproteobacteria;Rhodospirillales;Rhodospirillaceae	0	0	0	0	0	0	0	0	0	0	0	0
#19574	Root;Bacteria;Proteobacteria;Alphaproteobacteria;Rhodospirillales;Rhodospirillaceae	0	0	0	0	0	0	0	0	0	0	0	0
#1264	Root;Bacteria;Proteobacteria	0	0	0	0	0	0	0	0	0	0	0	0
#14753	Root;Bacteria;Proteobacteria;Alphaproteobacteria;Rhodospirillales;Rhodospirillaceae	0	0	0	0	0	0	0	0	0	0	0	0
#14234	Root;Bacteria;Proteobacteria;Alphaproteobacteria;Rhodospirillales;Rhodospirillaceae	0	0	0	0	0	0	0	0	0	0	0	0
#5724	Root;Bacteria;Proteobacteria;Alphaproteobacteria;Rhodospirillales;Rhodospirillaceae	0	0	0	0	0	0	0	0	0	0	0	0
#1919	Root;Bacteria;Proteobacteria;Alphaproteobacteria;Rhodospirillales;Rhodospirillaceae	0	0	0	0	0	0	0	0	0	0	0	0
#4811	Root;Unassigned	0	0	0	0	0	0	0	0	0	0	0	0
#6451	Root;Unassigned	0	0	0	0	0	0	0	0	0	0	0	0
#13717	Root;Bacteria;Proteobacteria;Alphaproteobacteria;Rhizobiales	0	0	0	0	0	0	0	0	0	0	0	0
#8024	Root;Bacteria;Proteobacteria;Alphaproteobacteria	0	0	0	0	0	0	0	0	0	0	0	0
#11322	Root;Bacteria;Proteobacteria;Alphaproteobacteria	0	0	0	0	0	0	0	0	0	0	0	0
#3242	Root;Bacteria;Proteobacteria;Alphaproteobacteria	0	0	0	0	0	0	0	0	0	0	0	0
#4450	Root;Bacteria;Proteobacteria;Alphaproteobacteria	0	0	0	0	0	0	0	0	0	0	0	0
#11679	Root;Bacteria;Proteobacteria;Alphaproteobacteria	0	0	0	0	0	0	0	0	0	0	0	0
#6234	Root;Bacteria;Proteobacteria;Alphaproteobacteria;Rhizobiales	0	0	0	0	0	0	0	0	0	0	0	0
#6959	Root;Bacteria;Proteobacteria;Alphaproteobacteria;Rhizobiales	0	0	0	0	0	0	0	0	0	0	0	0
#2048	Root;Bacteria;Proteobacteria;Alphaproteobacteria;Rhizobiales	0	0	0	0	0	0	0	0	0	0	0	0
#5341	Root;Bacteria;Proteobacteria;Alphaproteobacteria;Rhizobiales	0	0	0	0	0	0	0	0	0	0	0	0
#4417	Root;Bacteria;Proteobacteria;Alphaproteobacteria;Rhizobiales	0	0	0	0	0	0	0	0	0	0	0	0
#17253	Root;Bacteria;Proteobacteria;Alphaproteobacteria	0	0	0	0	0	0	0	0	0	0	0	0
#19461	Root;Bacteria;Proteobacteria;Alphaproteobacteria;Rhizobiales	0	0	0	0	0	0	0	0	0	0	0	0
#19362	Root;Bacteria;Proteobacteria;Alphaproteobacteria;Rhizobiales;Phyllobacteriaceae	0	0	0	0	1	0	0	0	0	0	0	0
#1115	Root;Bacteria;Proteobacteria;Alphaproteobacteria;Rhizobiales;Hyphomicrobiaceae;Devosia	0	0	0	0	0	0	0	0	0	0	0	0
#3861	Root;Bacteria;Proteobacteria;Alphaproteobacteria;Rhizobiales;Hyphomicrobiaceae	0	0	0	0	0	0	0	0	0	0	0	0
#18279	Root;Bacteria;Proteobacteria;Alphaproteobacteria;Sphingomonadales	0	0	0	0	0	0	0	0	0	0	0	0
#6231	Root;Bacteria;Proteobacteria;Alphaproteobacteria	0	0	0	0	0	0	0	0	0	0	0	0
#17575	Root;Bacteria;Proteobacteria;Alphaproteobacteria;Rhodospirillales;Rhodospirillaceae	0	0	0	0	0	0	0	0	0	0	0	0
#11731	Root;Unassigned	0	0	0	0	0	0	0	0	0	0	0	0
#1414	Root;Unassigned	0	0	0	0	0	0	0	0	0	0	0	0
#3188	Root;Bacteria;Proteobacteria;Alphaproteobacteria	0	0	0	0	0	0	0	0	0	0	0	0
#17530	Root;Bacteria;Proteobacteria;Alphaproteobacteria	0	0	0	0	0	0	0	0	0	0	0	0
#1868	Root;Bacteria;Proteobacteria;Alphaproteobacteria	0	0	0	0	0	0	0	0	0	0	0	0
#12711	Root;Unassigned	0	0	0	0	0	0	0	0	0	0	0	0
#15732	Root;Unassigned	0	0	0	0	0	0	0	0	0	0	0	0
#16712	Root;Bacteria;Proteobacteria;Alphaproteobacteria;Rhizobiales;Hyphomicrobiaceae;Devosia	0	0	0	0	0	0	0	0	0	0	0	0
#2703	Root;Bacteria;Proteobacteria;Alphaproteobacteria;Rhizobiales	0	0	0	0	0	0	0	0	0	0	0	0
#8759	Root;Unassigned	0	0	0	0	0	0	0	0	0	0	0	0
#9348	Root;Unassigned	0	0	0	0	0	0	0	0	0	0	0	0
#16704	Root;Bacteria;Proteobacteria;Alphaproteobacteria;Rhizobiales;Hyphomicrobiaceae	0	0	0	0	0	0	0	0	0	0	0	0
#15679	Root;Bacteria;Proteobacteria;Alphaproteobacteria;Rhizobiales	0	0	0	0	0	0	0	0	0	0	0	0
#9517	Root;Unassigned	0	0	0	0	0	0	0	0	0	0	0	0
#10485	Root;Unassigned	0	0	0	0	0	0	0	0	0	0	0	0
#3015	Root;Bacteria;Proteobacteria;Alphaproteobacteria;Rhizobiales;Hyphomicrobiaceae;Devosia	0	0	0	0	0	0	0	0	0	0	0	0
#7840	Root;Bacteria;Proteobacteria;Alphaproteobacteria;Rhizobiales	0	0	0	0	0	0	0	0	0	0	0	0
#6054	Root;Bacteria;Proteobacteria;Alphaproteobacteria;Rhizobiales;Hyphomicrobiaceae;Devosia	0	0	0	0	0	0	0	0	0	0	0	0
#11070	Root;Bacteria;Proteobacteria;Alphaproteobacteria;Rhizobiales	0	0	0	0	0	0	0	0	0	0	0	0
#10460	Root;Bacteria;Proteobacteria;Alphaproteobacteria;Rhizobiales;Hyphomicrobiaceae;Devosia	0	0	0	0	0	0	0	0	0	0	0	1
#8497	Root;Bacteria;Proteobacteria;Alphaproteobacteria;Rhizobiales;Hyphomicrobiaceae;Devosia	0	0	0	0	0	1	0	0	0	0	0	1
#7269	Root;Bacteria;Proteobacteria;Alphaproteobacteria;Rhizobiales;Phyllobacteriaceae	0	0	0	0	0	0	0	0	0	0	0	0
#2130	Root;Bacteria;Proteobacteria;Alphaproteobacteria;Rhizobiales;Phyllobacteriaceae	0	0	0	2	0	0	0	0	0	0	0	0
#2927	Root;Bacteria;Proteobacteria;Alphaproteobacteria;Rhizobiales;Phyllobacteriaceae	0	0	0	0	0	0	0	0	0	0	0	1
#18646	Root;Bacteria;Proteobacteria;Alphaproteobacteria;Rhizobiales	0	0	0	0	0	0	0	0	0	0	0	0
#5077	Root;Bacteria;Proteobacteria;Alphaproteobacteria;Rhizobiales;Phyllobacteriaceae	0	0	0	0	0	0	0	0	0	0	0	0
#9566	Root;Unassigned	0	0	0	0	0	0	0	0	0	0	0	0
#15066	Root;Bacteria;Proteobacteria;Alphaproteobacteria;Rhizobiales;Phyllobacteriaceae	0	0	0	0	0	0	0	0	0	0	0	0
#6412	Root;Bacteria;Proteobacteria;Alphaproteobacteria;Rhizobiales;Rhizobiaceae	0	0	0	0	0	0	0	0	0	0	0	0
#16703	Root;Bacteria;Proteobacteria;Alphaproteobacteria;Rhizobiales;Phyllobacteriaceae	0	0	0	0	0	0	0	0	0	0	0	0
#7140	Root;Unassigned	0	0	0	0	0	0	0	0	0	0	0	0
#9052	Root;Bacteria;Proteobacteria;Alphaproteobacteria;Rhizobiales;Rhizobiaceae	0	0	0	0	0	0	0	0	0	0	0	2
#4108	Root;Unassigned	0	0	0	0	0	0	0	0	0	0	0	0
#2699	Root;Bacteria;Proteobacteria;Alphaproteobacteria;Rhizobiales;Phyllobacteriaceae	0	0	0	0	0	0	0	0	0	0	0	0
#18203	Root;Bacteria;Proteobacteria;Alphaproteobacteria;Rhizobiales	0	0	0	0	0	0	0	0	0	0	0	1
#10796	Root;Unassigned	0	0	0	0	0	0	0	0	0	0	0	0
#6086	Root;Bacteria;Proteobacteria;Alphaproteobacteria;Rhizobiales;Rhizobiaceae	0	0	0	0	0	0	0	0	0	0	0	0
#15047	Root;Bacteria;Proteobacteria;Alphaproteobacteria;Rhizobiales	0	0	0	0	0	0	0	0	0	0	0	0
#1735	Root;Bacteria;Proteobacteria;Alphaproteobacteria;Rhizobiales;Phyllobacteriaceae	0	0	0	0	0	0	0	0	0	0	0	0
#3185	Root;Bacteria;Proteobacteria;Alphaproteobacteria;Rhizobiales	0	0	0	0	0	0	0	0	0	0	0	0
#12540	Root;Bacteria;Proteobacteria;Alphaproteobacteria;Rhizobiales;Phyllobacteriaceae	0	0	0	0	0	0	0	0	0	0	0	0
#17142	Root;Bacteria;Proteobacteria;Alphaproteobacteria;Rhizobiales;Phyllobacteriaceae	0	0	0	0	0	0	0	0	0	0	0	0
#17136	Root;Bacteria;Proteobacteria;Alphaproteobacteria;Rhizobiales;Rhizobiaceae	0	0	0	0	0	0	0	0	0	0	0	0
#11959	Root;Bacteria;Proteobacteria;Alphaproteobacteria;Rhizobiales;Rhizobiaceae	0	0	0	0	0	0	0	0	0	0	0	0
#18111	Root;Bacteria;Proteobacteria;Alphaproteobacteria;Rhizobiales;Rhizobiaceae	0	0	0	0	0	0	0	0	0	0	0	0
#15299	Root;Bacteria;Proteobacteria;Alphaproteobacteria;Rhizobiales	0	0	0	0	1	1	0	0	0	0	0	0
#3220	Root;Bacteria;Proteobacteria;Alphaproteobacteria;Rhizobiales	0	0	0	0	0	0	0	0	0	0	0	0
#11192	Root;Bacteria;Proteobacteria;Alphaproteobacteria;Rhizobiales;Phyllobacteriaceae	0	0	0	1	0	0	0	0	0	0	0	1
#15482	Root;Bacteria;Proteobacteria;Alphaproteobacteria;Rhizobiales;Phyllobacteriaceae	0	0	0	0	0	0	0	0	0	0	0	0
#3260	Root;Bacteria;Proteobacteria;Alphaproteobacteria;Rhizobiales;Phyllobacteriaceae;Mesorhizobium	0	0	0	0	0	0	0	0	0	0	0	0
#14376	Root;Bacteria;Proteobacteria;Alphaproteobacteria;Rhizobiales;Phyllobacteriaceae;Mesorhizobium	0	0	0	0	0	0	0	0	0	0	0	0
#4051	Root;Bacteria;Proteobacteria;Alphaproteobacteria;Rhizobiales;Phyllobacteriaceae;Mesorhizobium	0	0	0	0	0	0	0	0	0	0	0	0
#8791	Root;Bacteria;Proteobacteria;Alphaproteobacteria;Rhizobiales	0	0	0	0	0	0	0	0	0	0	0	0
#15908	Root;Bacteria;Proteobacteria;Alphaproteobacteria;Rhizobiales;Phyllobacteriaceae	0	0	0	0	0	0	0	0	0	0	0	0
#8715	Root;Bacteria;Proteobacteria;Alphaproteobacteria;Rhizobiales	0	0	0	0	0	0	0	0	0	0	0	1
#2150	Root;Bacteria;Proteobacteria;Alphaproteobacteria;Rhizobiales;Phyllobacteriaceae	0	0	0	0	0	0	0	0	0	0	0	0
#15262	Root;Bacteria;Proteobacteria;Alphaproteobacteria;Rhizobiales;Phyllobacteriaceae	0	0	0	0	0	0	0	0	0	0	0	0
#7939	Root;Bacteria;Proteobacteria;Alphaproteobacteria;Rhizobiales	0	0	0	0	0	0	0	0	0	0	0	0
#14946	Root;Bacteria;Proteobacteria;Alphaproteobacteria;Rhizobiales	0	0	0	0	0	0	0	0	0	0	0	0
#5420	Root;Bacteria;Proteobacteria;Alphaproteobacteria;Rhizobiales;Phyllobacteriaceae	0	0	0	0	0	0	0	0	0	0	0	0
#13939	Root;Bacteria;Proteobacteria;Alphaproteobacteria;Rhizobiales;Phyllobacteriaceae	0	0	0	0	0	0	0	0	0	0	0	0
#5792	Root;Bacteria;Proteobacteria;Alphaproteobacteria;Rhizobiales;Phyllobacteriaceae	0	0	0	0	0	0	0	0	0	0	0	1
#5158	Root;Bacteria;Proteobacteria;Alphaproteobacteria;Rhizobiales	0	0	0	0	0	0	0	0	0	0	0	0
#13169	Root;Bacteria;Proteobacteria;Alphaproteobacteria;Rhizobiales;Aurantimonadaceae	0	0	0	1	0	0	0	0	0	0	0	0
#14387	Root;Bacteria;Proteobacteria;Alphaproteobacteria;Rhizobiales;Aurantimonadaceae;Aurantimonas	6	3	6	3	0	2	0	0	0	0	1	0
#16667	Root;Unassigned	0	0	0	0	0	0	0	0	0	0	0	0
#12720	Root;Unassigned	0	0	0	0	0	0	0	0	0	0	0	0
#8798	Root;Bacteria;Proteobacteria;Alphaproteobacteria;Rhizobiales	0	0	0	0	0	0	0	0	0	0	0	0
#8707	Root;Bacteria;Proteobacteria;Alphaproteobacteria;Rhizobiales;Aurantimonadaceae	0	0	0	0	0	0	0	0	0	0	0	0
#2346	Root;Bacteria;Proteobacteria;Alphaproteobacteria;Rhizobiales	0	0	0	0	0	0	0	0	0	0	0	0
#5200	Root;Bacteria;Proteobacteria;Alphaproteobacteria;Rhizobiales	0	0	0	0	0	0	0	0	0	0	1	0
#283	Root;Bacteria;Proteobacteria;Alphaproteobacteria;Rhizobiales;Rhizobiaceae	0	0	0	0	0	0	0	1	0	0	2	0
#9407	Root;Bacteria;Proteobacteria;Alphaproteobacteria;Rhizobiales	0	0	0	0	0	0	0	0	0	0	0	0
#1891	Root;Bacteria;Proteobacteria;Alphaproteobacteria;Rhizobiales;Phyllobacteriaceae	0	0	0	0	0	0	0	0	0	0	0	0
#19661	Root;Bacteria;Proteobacteria;Alphaproteobacteria;Rhizobiales	0	0	0	0	0	0	0	0	0	0	0	0
#12352	Root;Bacteria;Proteobacteria;Alphaproteobacteria;Rhizobiales	0	0	0	0	0	0	0	0	0	0	0	0
#18923	Root;Bacteria;Proteobacteria;Alphaproteobacteria;Rhizobiales;Phyllobacteriaceae	0	0	0	0	0	0	0	0	0	0	0	0
#580	Root;Bacteria;Proteobacteria;Alphaproteobacteria	0	0	0	0	0	0	0	0	0	0	0	0
#2372	Root;Bacteria;Proteobacteria;Alphaproteobacteria	0	0	0	0	0	0	0	0	0	0	0	0
#14592	Root;Bacteria;Proteobacteria;Alphaproteobacteria	0	0	0	0	0	0	0	0	0	0	0	0
#19713	Root;Bacteria;Proteobacteria;Alphaproteobacteria	0	0	0	0	0	0	0	0	0	0	0	0
#2836	Root;Bacteria;Proteobacteria;Alphaproteobacteria	0	0	0	0	0	0	0	0	0	0	0	0
#5789	Root;Bacteria;Proteobacteria;Alphaproteobacteria	0	0	0	0	0	0	0	0	0	0	0	0
#8422	Root;Bacteria;Proteobacteria;Alphaproteobacteria	0	0	0	0	0	0	0	0	0	0	0	0
#3771	Root;Bacteria;Proteobacteria;Alphaproteobacteria	0	0	0	0	0	0	0	0	0	0	0	0
#2088	Root;Bacteria;Proteobacteria;Alphaproteobacteria	0	0	0	0	0	0	0	0	0	0	0	0
#358	Root;Bacteria;Proteobacteria;Alphaproteobacteria	0	0	0	0	0	0	0	0	0	0	0	0
#14134	Root;Bacteria;Proteobacteria;Alphaproteobacteria	0	0	0	0	0	0	0	0	0	0	0	0
#9552	Root;Bacteria;Proteobacteria;Alphaproteobacteria	0	0	0	0	0	0	0	0	0	0	0	0
#17092	Root;Bacteria;Proteobacteria;Alphaproteobacteria	0	0	0	0	0	0	0	0	0	0	0	0
#5439	Root;Bacteria;Proteobacteria;Alphaproteobacteria	0	0	0	0	0	0	0	0	0	0	0	0
#14232	Root;Bacteria;Proteobacteria;Alphaproteobacteria	0	0	0	0	0	0	0	0	0	0	0	0
#11143	Root;Bacteria;Proteobacteria;Alphaproteobacteria	0	0	0	0	0	0	0	0	0	0	0	0
#9268	Root;Bacteria;Proteobacteria;Alphaproteobacteria	0	0	0	0	0	0	0	0	0	0	0	0
#1187	Root;Bacteria;Proteobacteria;Alphaproteobacteria	0	0	0	0	0	0	0	0	0	0	0	0
#4556	Root;Bacteria;Proteobacteria;Alphaproteobacteria	0	0	0	0	0	0	0	0	0	0	0	0
#8237	Root;Bacteria;Proteobacteria;Alphaproteobacteria;Rhizobiales;Phyllobacteriaceae	0	0	0	0	0	0	0	0	0	0	0	0
#6182	Root;Bacteria;Proteobacteria;Alphaproteobacteria;Rhizobiales	0	0	0	0	0	0	0	0	0	0	0	0
#7997	Root;Unassigned	0	0	0	0	0	0	0	0	0	0	0	0
#16109	Root;Bacteria;Proteobacteria;Alphaproteobacteria	0	0	0	0	0	0	0	0	0	0	0	0
#11688	Root;Bacteria;Proteobacteria;Alphaproteobacteria	0	0	0	0	0	0	0	0	0	0	0	0
#15620	Root;Bacteria;Proteobacteria;Alphaproteobacteria	0	0	0	0	0	0	0	0	0	0	0	0
#11321	Root;Bacteria;Proteobacteria;Alphaproteobacteria;Rhizobiales	0	0	0	0	0	0	0	0	0	0	0	0
#1764	Root;Bacteria;Proteobacteria;Alphaproteobacteria;Rhizobiales	0	0	0	0	0	0	0	0	0	0	0	0
#14520	Root;Bacteria;Proteobacteria;Alphaproteobacteria	0	0	0	0	0	0	0	0	0	0	0	0
#14955	Root;Bacteria;Proteobacteria;Alphaproteobacteria	0	0	0	0	0	0	0	0	0	0	0	0
#16332	Root;Bacteria;Proteobacteria;Alphaproteobacteria;Rhizobiales	0	0	0	0	0	0	0	0	0	0	0	0
#1509	Root;Bacteria;Proteobacteria;Alphaproteobacteria;Rhizobiales	0	0	0	0	0	0	0	0	0	0	0	0
#3939	Root;Bacteria;Proteobacteria;Alphaproteobacteria;Rhizobiales	0	0	0	0	0	0	0	0	0	0	0	0
#16548	Root;Bacteria;Proteobacteria;Alphaproteobacteria;Rhizobiales	0	0	0	0	0	0	0	0	0	0	0	0
#1407	Root;Bacteria;Proteobacteria;Alphaproteobacteria	0	0	0	0	0	0	0	0	0	0	0	0
#8078	Root;Bacteria;Proteobacteria;Alphaproteobacteria;Rhizobiales;Phyllobacteriaceae	0	0	0	0	0	0	0	0	0	0	0	0
#19285	Root;Bacteria;Proteobacteria;Alphaproteobacteria;Rhizobiales	0	0	0	0	0	0	0	0	0	0	0	0
#4463	Root;Bacteria;Proteobacteria;Alphaproteobacteria	0	0	0	0	0	0	0	0	0	0	0	0
#19823	Root;Bacteria;Proteobacteria;Alphaproteobacteria;Rhizobiales;Hyphomicrobiaceae	0	0	0	0	0	0	0	0	0	0	0	0
#5980	Root;Bacteria;Proteobacteria;Alphaproteobacteria;Rhizobiales;Hyphomicrobiaceae	0	0	0	0	0	0	0	0	0	0	0	0
#774	Root;Bacteria;Proteobacteria;Alphaproteobacteria;Rhizobiales	0	0	0	0	0	0	0	0	0	0	0	0
#15354	Root;Bacteria;Proteobacteria;Alphaproteobacteria;Rhizobiales;Hyphomicrobiaceae	0	0	0	0	0	0	0	0	0	0	0	0
#12528	Root;Bacteria;Proteobacteria;Alphaproteobacteria;Rhizobiales;Methylocystaceae;Methylopila	0	0	0	0	0	1	0	0	0	0	0	1
#16322	Root;Unassigned	0	0	0	0	0	0	0	0	0	0	0	0
#15907	Root;Bacteria;Proteobacteria;Alphaproteobacteria;Rhizobiales;Hyphomicrobiaceae	0	1	0	0	0	0	0	2	0	0	1	0
#12370	Root;Bacteria;Proteobacteria;Alphaproteobacteria	0	0	0	0	0	0	0	0	0	0	0	0
#15990	Root;Bacteria;Proteobacteria;Alphaproteobacteria;Rhizobiales	0	0	0	0	1	1	0	0	0	0	0	0
#4403	Root;Bacteria;Proteobacteria;Alphaproteobacteria	0	0	0	0	0	0	0	0	0	0	0	0
#12945	Root;Bacteria;Proteobacteria;Alphaproteobacteria	0	0	0	1	0	0	0	0	0	0	0	0
#1779	Root;Bacteria;Proteobacteria;Alphaproteobacteria;Rhizobiales;Phyllobacteriaceae	0	0	0	0	0	0	0	0	0	0	0	0
#18829	Root;Bacteria;Proteobacteria;Alphaproteobacteria;Rhizobiales;Phyllobacteriaceae	0	1	0	0	0	0	0	0	0	0	0	0
#18739	Root;Bacteria;Proteobacteria;Alphaproteobacteria;Rhizobiales	0	0	0	0	0	0	0	0	0	0	0	0
#8346	Root;Bacteria;Proteobacteria;Alphaproteobacteria;Rhizobiales	0	0	0	0	0	0	0	0	0	0	0	0
#4713	Root;Bacteria;Proteobacteria;Gammaproteobacteria;Oceanospirillales;Halomonadaceae;CandidatusPortiera	0	0	0	0	0	0	0	0	0	0	0	0
#1749	Root;Bacteria;Proteobacteria;Alphaproteobacteria;Rhizobiales;Hyphomicrobiaceae	0	0	0	0	0	0	0	0	0	0	0	0
#8257	Root;Bacteria;Proteobacteria;Alphaproteobacteria;Rhizobiales;Hyphomicrobiaceae	0	0	0	0	0	0	0	0	0	0	0	0
#1715	Root;Bacteria;Proteobacteria;Alphaproteobacteria;Rhizobiales	0	0	0	0	0	0	0	0	0	0	0	1
#3833	Root;Bacteria;Proteobacteria;Alphaproteobacteria;Rhizobiales;Hyphomicrobiaceae;Hyphomicrobium	0	0	0	0	0	0	0	0	0	0	0	0
#8347	Root;Bacteria;Proteobacteria;Alphaproteobacteria;Rhizobiales;Hyphomicrobiaceae;Hyphomicrobium	0	0	0	0	0	0	0	0	0	0	0	0
#741	Root;Bacteria;Proteobacteria;Alphaproteobacteria;Rhizobiales;Hyphomicrobiaceae	0	0	0	0	0	0	0	0	0	0	0	0
#14239	Root;Bacteria;Proteobacteria;Alphaproteobacteria;Rhizobiales;Hyphomicrobiaceae	0	0	0	0	0	0	0	0	0	0	0	0
#12813	Root;Bacteria;Proteobacteria;Alphaproteobacteria	0	0	0	0	0	0	0	0	0	0	0	0
#18997	Root;Bacteria;Proteobacteria;Alphaproteobacteria;Rhizobiales	0	0	0	0	0	0	0	0	0	0	0	0
#2856	Root;Bacteria;Proteobacteria;Alphaproteobacteria;Rhizobiales;Hyphomicrobiaceae	0	0	0	0	0	0	0	0	0	0	0	0
#5253	Root;Bacteria;Proteobacteria;Alphaproteobacteria	0	0	0	0	0	0	0	0	0	0	0	0
#8833	Root;Bacteria;Proteobacteria;Alphaproteobacteria	0	0	0	0	0	0	0	0	0	0	0	0
#14033	Root;Bacteria;Proteobacteria;Alphaproteobacteria	0	0	0	0	0	0	0	0	0	0	0	0
#1788	Root;Bacteria;Proteobacteria;Alphaproteobacteria	0	0	0	0	0	0	0	0	0	0	0	0
#15184	Root;Bacteria;Proteobacteria;Alphaproteobacteria	0	0	0	0	0	0	0	0	0	0	0	0
#18751	Root;Bacteria;Proteobacteria;Alphaproteobacteria	0	0	0	0	0	0	0	0	0	0	0	0
#10451	Root;Bacteria;Proteobacteria;Alphaproteobacteria;Rhizobiales	0	0	0	0	0	0	0	0	0	0	0	0
#10020	Root;Bacteria;Proteobacteria;Alphaproteobacteria	0	0	0	0	0	0	0	0	0	0	0	0
#11874	Root;Bacteria;Proteobacteria;Alphaproteobacteria	0	0	0	0	0	0	0	0	0	0	0	0
#4936	Root;Bacteria;Proteobacteria;Alphaproteobacteria	0	0	0	0	0	0	0	0	0	0	0	0
#3030	Root;Bacteria;Proteobacteria;Alphaproteobacteria	0	0	0	0	0	0	0	0	0	0	0	0
#10037	Root;Bacteria;Proteobacteria;Alphaproteobacteria	0	0	0	0	0	0	0	0	0	0	0	0
#7654	Root;Bacteria;Proteobacteria;Alphaproteobacteria	0	0	0	0	0	0	0	0	0	0	0	0
#13123	Root;Bacteria;Proteobacteria;Alphaproteobacteria;Rhizobiales	0	0	0	0	0	0	0	0	0	0	0	0
#2351	Root;Bacteria;Proteobacteria;Alphaproteobacteria;Rhizobiales;Hyphomicrobiaceae	0	0	0	0	0	0	0	0	0	0	0	0
#1483	Root;Bacteria;Proteobacteria;Alphaproteobacteria	0	0	0	0	0	0	0	0	0	0	0	0
#14356	Root;Bacteria;Proteobacteria;Alphaproteobacteria	0	0	0	0	0	0	0	0	0	0	0	0
#1886	Root;Bacteria;Proteobacteria;Alphaproteobacteria	0	0	0	0	0	0	0	0	0	0	0	0
#1424	Root;Bacteria;Proteobacteria;Alphaproteobacteria	0	0	0	0	0	0	0	0	0	0	0	0
#599	Root;Bacteria;Proteobacteria;Alphaproteobacteria	0	0	0	0	0	0	0	0	0	0	0	0
#6545	Root;Unassigned	0	0	0	0	0	0	0	0	0	0	0	0
#14837	Root;Bacteria;Proteobacteria;Alphaproteobacteria	0	0	0	0	0	0	0	0	0	0	0	0
#18493	Root;Bacteria;Proteobacteria;Alphaproteobacteria;Rhizobiales	0	0	0	0	0	0	0	0	0	0	0	0
#9154	Root;Bacteria;Proteobacteria;Alphaproteobacteria	0	0	0	0	0	0	0	0	0	0	0	0
#10578	Root;Unassigned	0	0	0	0	0	0	0	0	0	0	0	0
#17362	Root;Bacteria;Proteobacteria;Alphaproteobacteria	0	0	0	0	0	0	0	0	0	0	0	0
#13317	Root;Bacteria;Proteobacteria;Alphaproteobacteria	0	0	0	0	0	0	0	0	0	0	0	0
#3849	Root;Bacteria;Proteobacteria;Gammaproteobacteria	0	0	0	0	0	0	0	0	0	0	0	0
#6145	Root;Bacteria;Proteobacteria	0	0	0	0	0	0	0	0	0	0	0	0
#18986	Root;Bacteria;Proteobacteria;Gammaproteobacteria	0	0	0	0	0	0	0	0	0	0	0	0
#13024	Root;Bacteria;Proteobacteria;Alphaproteobacteria	0	0	0	0	0	0	0	0	0	0	0	0
#15096	Root;Bacteria;Proteobacteria;Alphaproteobacteria;Rhizobiales	0	0	0	0	0	0	0	0	0	0	0	0
#5011	Root;Unassigned	0	0	0	0	0	0	0	0	0	0	0	1
#7303	Root;Unassigned	0	0	0	0	0	0	0	0	0	0	0	0
#13314	Root;Bacteria;Proteobacteria;Alphaproteobacteria;Rhodospirillales;Rhodospirillaceae;Inquilinus	0	0	0	0	0	0	0	0	0	0	0	0
#7437	Root;Bacteria;Proteobacteria;Alphaproteobacteria;BD7-3	0	0	0	0	1	0	0	0	0	0	0	0
#1234	Root;Bacteria;Proteobacteria;Alphaproteobacteria;BD7-3	0	0	0	0	0	0	0	0	0	0	1	0
#9759	Root;Bacteria;Proteobacteria;Alphaproteobacteria;BD7-3	0	0	0	0	0	0	0	0	0	0	1	0
#10245	Root;Bacteria;Proteobacteria;Alphaproteobacteria;BD7-3	0	0	0	0	3	0	0	0	0	0	0	0
#3647	Root;Bacteria;Proteobacteria;Alphaproteobacteria;BD7-3	0	0	0	0	0	0	0	0	0	0	0	0
#7745	Root;Bacteria;Proteobacteria;Alphaproteobacteria;BD7-3	0	0	0	0	1	0	0	0	0	0	0	0
#8242	Root;Bacteria;Proteobacteria;Alphaproteobacteria;BD7-3	0	0	0	0	0	1	0	0	0	0	0	0
#10261	Root;Bacteria;Proteobacteria;Alphaproteobacteria;BD7-3	0	0	0	0	1	0	0	0	0	0	0	0
#1537	Root;Bacteria;Proteobacteria;Alphaproteobacteria;BD7-3	0	0	0	0	0	0	0	0	0	0	0	0
#13425	Root;Bacteria;Proteobacteria;Alphaproteobacteria;BD7-3	0	0	0	0	1	0	0	0	0	0	0	0
#18758	Root;Bacteria;Proteobacteria;Alphaproteobacteria;BD7-3	0	0	0	0	2	0	0	0	0	0	0	1
#11656	Root;Bacteria;Proteobacteria;Alphaproteobacteria;BD7-3	0	0	0	0	0	1	0	0	0	0	0	0
#12281	Root;Bacteria;Proteobacteria;Alphaproteobacteria;BD7-3	0	0	0	0	0	0	0	0	0	0	1	0
#19108	Root;Bacteria;Proteobacteria;Alphaproteobacteria;BD7-3	0	0	0	0	0	0	0	0	0	0	0	0
#296	Root;Bacteria;Proteobacteria;Alphaproteobacteria;BD7-3	0	0	0	0	0	0	0	0	0	0	0	0
#9245	Root;Bacteria;Proteobacteria;Alphaproteobacteria;BD7-3	0	0	0	0	0	0	0	0	0	0	0	0
#3193	Root;Bacteria;Proteobacteria;Alphaproteobacteria;BD7-3	0	0	0	0	0	0	0	0	0	0	0	0
#4964	Root;Bacteria;Proteobacteria;Alphaproteobacteria;BD7-3	0	0	0	0	0	0	0	0	0	0	0	0
#11219	Root;Bacteria;Proteobacteria;Alphaproteobacteria;BD7-3	0	0	0	0	0	0	0	0	0	0	0	0
#14174	Root;Bacteria;Proteobacteria;Alphaproteobacteria;BD7-3	0	0	0	0	0	0	0	0	0	0	0	0
#15146	Root;Bacteria;Proteobacteria;Alphaproteobacteria;BD7-3	0	0	0	0	0	0	0	0	0	0	0	0
#768	Root;Unassigned	0	0	0	0	0	0	0	0	0	0	0	0
#11018	Root;Unassigned	0	0	0	0	0	0	0	0	0	0	0	0
#14301	Root;Unassigned	0	0	0	0	0	0	0	0	0	0	0	0
#7796	Root;Unassigned	0	0	0	0	0	0	0	0	0	0	0	0
#10769	Root;Bacteria;Proteobacteria;Alphaproteobacteria;BD7-3	0	0	0	0	0	0	0	0	0	0	0	0
#18625	Root;Unassigned	0	0	0	0	2	0	0	0	0	0	0	0
#6253	Root;Bacteria;Proteobacteria;Alphaproteobacteria;BD7-3	0	0	0	0	0	0	0	0	0	0	0	0
#144	Root;Bacteria;Proteobacteria;Alphaproteobacteria;BD7-3	0	0	0	0	0	0	0	0	0	0	0	0
#7968	Root;Bacteria;Proteobacteria;Alphaproteobacteria;BD7-3	0	0	0	0	0	0	0	0	0	0	0	0
#16662	Root;Bacteria;Proteobacteria;Alphaproteobacteria;BD7-3	0	0	0	0	2	0	0	0	0	0	0	0
#18760	Root;Bacteria;Proteobacteria;Alphaproteobacteria;Rhodospirillales;Rhodospirillaceae;Novispirillum	0	0	0	3	0	0	0	2	0	0	0	0
#13758	Root;Bacteria;Proteobacteria;Alphaproteobacteria;BD7-3	0	0	0	0	0	0	0	0	0	0	0	0
#9571	Root;Bacteria;Proteobacteria;Alphaproteobacteria;BD7-3	0	0	0	0	0	0	0	0	0	0	0	0
#8571	Root;Bacteria;Proteobacteria;Alphaproteobacteria;BD7-3	0	0	0	0	0	0	0	0	0	0	0	0
#5269	Root;Bacteria;Proteobacteria;Alphaproteobacteria;BD7-3	0	0	0	0	0	0	0	0	0	0	0	0
#263	Root;Bacteria;Proteobacteria;Alphaproteobacteria;BD7-3	0	0	0	0	0	0	0	0	0	0	0	0
#13751	Root;Bacteria;Proteobacteria;Alphaproteobacteria	0	0	0	0	0	0	0	0	0	0	0	0
#4400	Root;Bacteria;Proteobacteria;Alphaproteobacteria	0	0	0	0	0	0	0	0	0	0	0	0
#937	Root;Bacteria;Proteobacteria;Alphaproteobacteria;Rhodospirillales;Rhodospirillaceae	0	0	0	0	0	0	0	0	0	0	0	0
#10187	Root;Unassigned	0	0	0	0	0	0	0	0	0	0	0	0
#16148	Root;Bacteria;Proteobacteria;Alphaproteobacteria;Rhodospirillales;Rhodospirillaceae	0	0	0	0	0	0	0	0	0	0	0	0
#17604	Root;Bacteria;Proteobacteria;Alphaproteobacteria;Rhodospirillales;Rhodospirillaceae	0	0	0	0	0	0	0	0	0	0	0	0
#19573	Root;Bacteria;Proteobacteria;Alphaproteobacteria;Rhodospirillales;Rhodospirillaceae	0	0	0	0	0	0	0	0	0	0	0	0
#4624	Root;Bacteria;Proteobacteria;Alphaproteobacteria;Rhodospirillales;Rhodospirillaceae	0	0	0	0	0	0	0	0	0	0	0	0
#6817	Root;Bacteria;Proteobacteria;Alphaproteobacteria;Rhodobacterales;Rhodobacteraceae	0	0	0	0	0	0	0	0	0	0	0	1
#7286	Root;Bacteria;Proteobacteria;Alphaproteobacteria;Rhodobacterales;Rhodobacteraceae	0	0	0	0	0	1	0	0	0	0	0	0
#19648	Root;Bacteria;Proteobacteria;Alphaproteobacteria;Rhodobacterales;Rhodobacteraceae	0	0	0	0	0	0	0	0	0	0	0	0
#6548	Root;Bacteria;Proteobacteria;Alphaproteobacteria;Rhodobacterales;Rhodobacteraceae	0	0	0	0	0	1	0	0	0	0	0	0
#840	Root;Bacteria;Proteobacteria;Alphaproteobacteria;Rhodobacterales;Rhodobacteraceae	0	0	0	4	0	0	0	0	0	0	0	0
#14975	Root;Bacteria;Proteobacteria;Alphaproteobacteria;Rhodobacterales;Rhodobacteraceae	0	0	0	0	1	0	0	0	0	0	0	0
#15442	Root;Bacteria;Proteobacteria;Alphaproteobacteria;Rhodobacterales;Rhodobacteraceae	0	0	0	0	0	0	0	0	0	0	0	0
#18158	Root;Bacteria;Proteobacteria;Alphaproteobacteria;Rhodobacterales;Rhodobacteraceae	0	0	0	0	0	0	0	0	0	0	0	0
#6950	Root;Bacteria;Proteobacteria;Alphaproteobacteria;Rhodobacterales;Rhodobacteraceae	0	0	0	0	0	0	0	0	0	0	0	0
#18420	Root;Bacteria;Proteobacteria;Alphaproteobacteria;Rhodobacterales;Rhodobacteraceae	0	0	0	0	6	2	0	0	0	0	0	1
#11708	Root;Bacteria;Proteobacteria;Alphaproteobacteria;Rhodobacterales;Rhodobacteraceae	0	0	0	0	0	0	0	0	0	0	0	0
#15419	Root;Bacteria;Proteobacteria;Alphaproteobacteria;Rhodobacterales;Rhodobacteraceae	0	0	0	0	0	0	0	0	0	0	0	0
#14999	Root;Bacteria;Proteobacteria;Alphaproteobacteria;Rhodobacterales;Rhodobacteraceae	0	0	0	0	0	0	0	0	0	0	1	0
#14598	Root;Bacteria;Proteobacteria;Alphaproteobacteria;Rhodobacterales;Rhodobacteraceae;Anaerospora;hongkongensis	0	0	0	0	1	0	0	0	0	0	0	0
#16725	Root;Bacteria;Proteobacteria;Alphaproteobacteria;Rhodobacterales;Rhodobacteraceae	0	0	0	0	0	0	0	0	0	0	0	0
#82	Root;Bacteria;Proteobacteria;Alphaproteobacteria;Rhodobacterales;Rhodobacteraceae	0	0	0	0	0	0	0	0	0	0	0	0
#12336	Root;Bacteria;Proteobacteria;Alphaproteobacteria;Rhodobacterales;Rhodobacteraceae	0	0	0	0	0	0	0	0	0	0	0	0
#9620	Root;Bacteria;Proteobacteria;Alphaproteobacteria;Rhodobacterales;Rhodobacteraceae	0	0	0	0	0	0	0	0	0	0	0	0
#8536	Root;Bacteria;Proteobacteria;Alphaproteobacteria;Rhodobacterales;Rhodobacteraceae;Octadecabacter	0	0	0	0	0	0	0	0	0	0	0	0
#17584	Root;Bacteria;Proteobacteria;Alphaproteobacteria;Rhodobacterales;Rhodobacteraceae;Anaerospora	0	0	0	0	0	0	0	0	0	0	0	0
#6785	Root;Bacteria;Proteobacteria;Alphaproteobacteria;Rhodobacterales;Rhodobacteraceae	0	0	0	0	0	0	0	0	0	0	0	0
#7979	Root;Bacteria;Proteobacteria;Alphaproteobacteria;Rhodobacterales;Rhodobacteraceae	0	0	0	0	0	0	0	0	0	0	0	0
#16687	Root;Bacteria;Proteobacteria;Alphaproteobacteria;Rhodobacterales;Rhodobacteraceae	0	0	0	1	0	0	0	0	0	0	0	0
#19453	Root;Bacteria;Proteobacteria;Alphaproteobacteria;Rhodobacterales;Rhodobacteraceae	0	0	0	0	0	0	0	0	0	0	0	0
#13561	Root;Bacteria;Proteobacteria;Alphaproteobacteria;Rhodobacterales;Rhodobacteraceae	0	0	0	0	0	0	0	0	0	0	0	0
#10932	Root;Bacteria;Proteobacteria;Alphaproteobacteria;Rhodobacterales;Rhodobacteraceae	0	0	0	0	0	0	0	0	0	0	0	0
#181	Root;Bacteria;Proteobacteria;Alphaproteobacteria;Rhodobacterales;Rhodobacteraceae	0	0	0	0	0	0	0	0	0	0	0	0
#2750	Root;Bacteria;Proteobacteria;Alphaproteobacteria;Rhodobacterales;Rhodobacteraceae;Anaerospora	0	0	0	0	0	0	0	0	0	0	0	0
#1128	Root;Bacteria;Proteobacteria;Alphaproteobacteria;Rhodobacterales;Rhodobacteraceae;Rhodovulum;marinum	0	0	0	0	0	0	0	0	0	0	0	0
#2025	Root;Bacteria;Proteobacteria;Alphaproteobacteria;Rhodobacterales;Rhodobacteraceae	0	0	0	0	0	0	0	0	0	0	0	0
#12896	Root;Bacteria;Proteobacteria;Alphaproteobacteria;Rhodobacterales;Rhodobacteraceae	0	0	0	0	6	1	0	0	0	0	0	0
#885	Root;Bacteria;Proteobacteria;Alphaproteobacteria;Rhodobacterales;Rhodobacteraceae	0	0	0	2	0	0	0	0	0	0	0	2
#12410	Root;Bacteria;Proteobacteria;Alphaproteobacteria;Rhodobacterales;Rhodobacteraceae	0	0	0	0	0	1	0	0	0	0	0	1
#15185	Root;Bacteria;Proteobacteria;Alphaproteobacteria;Rhodobacterales;Rhodobacteraceae	0	0	0	0	0	0	0	0	0	0	0	4
#4956	Root;Bacteria;Proteobacteria;Alphaproteobacteria;Rhodobacterales;Rhodobacteraceae	0	0	0	0	0	0	0	0	0	0	0	0
#12883	Root;Bacteria;Proteobacteria;Alphaproteobacteria;Rhodobacterales;Rhodobacteraceae	0	0	0	0	0	0	0	0	0	0	0	0
#129	Root;Unassigned	0	0	0	0	0	0	0	0	0	0	0	0
#18107	Root;Bacteria;Proteobacteria;Alphaproteobacteria;Rhodobacterales;Rhodobacteraceae	0	0	0	0	0	0	0	0	0	0	0	0
#15110	Root;Bacteria;Proteobacteria;Alphaproteobacteria;Rhodobacterales;Rhodobacteraceae	0	0	0	0	0	0	0	0	0	0	0	0
#9131	Root;Bacteria;Proteobacteria;Alphaproteobacteria;Rhodobacterales;Rhodobacteraceae	0	0	0	0	0	0	0	0	0	0	0	0
#18254	Root;Bacteria;Proteobacteria;Alphaproteobacteria;Rhodobacterales;Rhodobacteraceae	0	0	0	0	0	0	0	0	0	0	0	0
#4452	Root;Bacteria;Proteobacteria;Alphaproteobacteria;Rhodobacterales;Rhodobacteraceae	0	0	0	0	0	0	0	0	0	0	0	0
#9186	Root;Bacteria;Proteobacteria;Alphaproteobacteria;Rhodobacterales;Rhodobacteraceae	0	0	0	0	0	0	0	0	0	0	0	0
#16494	Root;Bacteria;Proteobacteria;Alphaproteobacteria;Rhodobacterales;Rhodobacteraceae;Octadecabacter	0	0	0	0	0	0	0	0	0	0	0	0
#16783	Root;Bacteria;Proteobacteria;Alphaproteobacteria;Rhodobacterales;Rhodobacteraceae	0	0	0	0	0	0	0	0	0	0	0	0
#9200	Root;Bacteria;Proteobacteria;Alphaproteobacteria;Rhodobacterales;Rhodobacteraceae	0	0	0	0	0	0	0	0	0	0	0	0
#12447	Root;Bacteria;Proteobacteria;Alphaproteobacteria;Rhodobacterales;Rhodobacteraceae	0	0	0	0	1	0	0	0	0	0	1	0
#4209	Root;Bacteria;Proteobacteria;Alphaproteobacteria;Rhodobacterales;Rhodobacteraceae	0	0	0	2	0	0	0	0	0	0	0	0
#8297	Root;Bacteria;Proteobacteria;Alphaproteobacteria;Rhodobacterales;Rhodobacteraceae	0	0	0	0	0	0	0	0	0	0	0	0
#11834	Root;Bacteria;Proteobacteria;Alphaproteobacteria;Rhodobacterales;Rhodobacteraceae	0	0	0	0	0	0	0	0	0	0	0	0
#11307	Root;Bacteria;Proteobacteria;Alphaproteobacteria;Rhodobacterales	0	0	0	0	0	0	0	0	0	0	1	0
#3344	Root;Bacteria;Proteobacteria;Alphaproteobacteria;Rhodobacterales;Rhodobacteraceae;Octadecabacter	0	0	0	0	0	0	0	0	0	0	0	0
#15994	Root;Bacteria;Proteobacteria;Alphaproteobacteria;Rhodobacterales;Rhodobacteraceae;Phaeobacter	0	0	0	0	0	0	0	0	0	0	0	0
#855	Root;Bacteria;Proteobacteria;Alphaproteobacteria;Rhodobacterales;Rhodobacteraceae	0	0	0	0	0	0	0	0	0	0	0	1
#9294	Root;Bacteria;Proteobacteria;Alphaproteobacteria;Rhodobacterales;Rhodobacteraceae	0	0	0	1	0	1	0	0	0	0	0	1
#13931	Root;Bacteria;Proteobacteria;Alphaproteobacteria;Rhodobacterales;Rhodobacteraceae	0	0	0	0	0	0	0	0	0	0	0	0
#511	Root;Bacteria;Proteobacteria;Alphaproteobacteria;Rhodobacterales;Rhodobacteraceae	0	0	0	0	0	0	0	0	0	0	0	0
#19086	Root;Bacteria;Proteobacteria;Alphaproteobacteria;Rhodobacterales;Rhodobacteraceae	0	0	0	0	0	0	0	0	0	0	0	0
#9299	Root;Bacteria;Proteobacteria;Alphaproteobacteria;Rhodobacterales;Rhodobacteraceae	0	0	0	0	0	0	0	0	0	0	0	0
#17619	Root;Bacteria;Proteobacteria;Alphaproteobacteria;Rhodobacterales;Rhodobacteraceae	0	0	0	0	0	0	0	0	0	0	0	0
#1614	Root;Bacteria;Proteobacteria;Alphaproteobacteria;Rhodobacterales;Rhodobacteraceae	0	0	0	0	0	0	0	0	0	0	0	0
#16421	Root;Bacteria;Proteobacteria;Alphaproteobacteria;Rhodobacterales;Rhodobacteraceae	0	0	0	0	0	0	0	0	0	0	0	0
#7048	Root;Bacteria;Proteobacteria;Alphaproteobacteria;Rhodobacterales;Rhodobacteraceae	0	0	0	0	0	0	0	0	0	0	0	0
#7744	Root;Bacteria;Proteobacteria;Alphaproteobacteria;Rhodobacterales;Rhodobacteraceae	0	0	0	0	0	0	0	0	0	0	0	0
#8041	Root;Bacteria;Proteobacteria;Alphaproteobacteria;Rhodobacterales;Rhodobacteraceae	0	0	0	0	0	0	0	0	0	0	0	0
#7226	Root;Bacteria;Proteobacteria;Alphaproteobacteria;Rhodobacterales;Rhodobacteraceae	0	0	0	0	0	0	0	0	0	0	0	0
#15208	Root;Bacteria;Proteobacteria;Alphaproteobacteria;Rhodobacterales;Rhodobacteraceae	0	0	0	0	0	1	0	0	0	0	0	0
#784	Root;Bacteria;Proteobacteria;Alphaproteobacteria;Rhodobacterales;Rhodobacteraceae	0	0	0	0	0	0	0	0	0	0	0	0
#19682	Root;Bacteria;Proteobacteria;Alphaproteobacteria;Rhodobacterales;Rhodobacteraceae	0	0	0	0	0	0	0	0	0	0	0	0
#14012	Root;Unassigned	0	0	0	0	0	0	0	0	0	0	0	0
#4221	Root;Bacteria;Proteobacteria;Alphaproteobacteria;Rhodobacterales;Rhodobacteraceae	0	0	0	0	0	0	0	0	0	0	0	0
#4499	Root;Bacteria;Proteobacteria;Alphaproteobacteria;Rhodobacterales;Rhodobacteraceae	0	0	0	0	0	0	0	0	0	0	0	0
#7392	Root;Bacteria;Proteobacteria;Alphaproteobacteria;Rhodobacterales;Rhodobacteraceae	5	0	1	0	0	0	0	0	0	0	0	3
#13870	Root;Bacteria;Proteobacteria;Alphaproteobacteria;Rhodobacterales;Rhodobacteraceae	0	0	0	0	0	0	0	0	0	0	0	0
#12468	Root;Bacteria;Proteobacteria;Alphaproteobacteria;Rhodobacterales;Rhodobacteraceae	0	0	0	0	0	0	0	0	0	0	0	0
#5871	Root;Unassigned	0	0	0	0	0	0	0	0	0	0	0	1
#12723	Root;Bacteria;Proteobacteria;Alphaproteobacteria;Rhodobacterales;Rhodobacteraceae	1	3	0	0	0	2	0	0	0	0	3	0
#11370	Root;Bacteria;Proteobacteria;Alphaproteobacteria;Rhodobacterales;Rhodobacteraceae	0	0	0	0	0	0	0	0	0	0	0	0
#6872	Root;Bacteria;Proteobacteria;Alphaproteobacteria;Rhodobacterales;Rhodobacteraceae	0	0	0	0	0	0	0	0	0	0	0	0
#13890	Root;Bacteria;Proteobacteria;Alphaproteobacteria;Rhodobacterales;Rhodobacteraceae	0	0	0	0	1	0	0	0	0	0	0	0
#12994	Root;Bacteria;Proteobacteria;Alphaproteobacteria;Rhodobacterales;Rhodobacteraceae	0	0	0	0	0	0	0	0	0	0	0	0
#3848	Root;Bacteria;Proteobacteria;Alphaproteobacteria;Rhodobacterales;Rhodobacteraceae	0	0	0	0	2	0	0	0	0	0	0	0
#2729	Root;Bacteria;Proteobacteria;Alphaproteobacteria;Rhodobacterales;Rhodobacteraceae	0	0	0	0	2	0	0	0	0	0	0	0
#12622	Root;Bacteria;Proteobacteria;Alphaproteobacteria;Rhodobacterales;Rhodobacteraceae	0	0	0	0	0	0	0	0	0	0	1	0
#10164	Root;Bacteria;Proteobacteria;Gammaproteobacteria;Alteromonadales	0	0	0	0	1	0	0	0	0	0	0	0
#12584	Root;Bacteria;Proteobacteria;Alphaproteobacteria;Rhodobacterales;Rhodobacteraceae	0	0	0	0	0	0	0	0	0	0	0	0
#5179	Root;Bacteria;Proteobacteria;Alphaproteobacteria;Rhodobacterales;Rhodobacteraceae	0	0	0	0	0	0	0	0	0	0	0	0
#682	Root;Bacteria;Proteobacteria;Alphaproteobacteria;Rhodobacterales;Rhodobacteraceae	0	0	0	0	0	0	0	0	0	0	0	0
#15684	Root;Bacteria;Proteobacteria;Alphaproteobacteria;Rhodobacterales;Rhodobacteraceae	0	1	0	0	0	0	0	0	0	0	0	1
#7710	Root;Bacteria;Proteobacteria;Alphaproteobacteria;Rhodobacterales;Rhodobacteraceae	0	0	0	0	0	0	0	0	0	0	0	0
#1575	Root;Bacteria;Proteobacteria;Alphaproteobacteria;Rhodobacterales;Rhodobacteraceae	0	0	0	0	0	0	0	0	0	0	0	0
#9497	Root;Bacteria;Proteobacteria;Alphaproteobacteria;Rhodobacterales;Rhodobacteraceae;Rhodobacter	0	0	0	0	0	0	0	0	0	0	1	0
#15062	Root;Bacteria;Proteobacteria;Alphaproteobacteria;Rhodobacterales;Rhodobacteraceae	0	0	0	1	0	0	0	0	0	0	0	0
#2975	Root;Bacteria;Proteobacteria;Alphaproteobacteria;Rhodobacterales;Rhodobacteraceae	0	0	0	0	0	0	0	0	0	0	0	0
#10600	Root;Bacteria;Proteobacteria;Alphaproteobacteria;Rhodobacterales;Rhodobacteraceae	0	0	0	0	0	0	0	0	0	0	0	0
#5987	Root;Bacteria;Proteobacteria;Alphaproteobacteria;Rhodobacterales;Rhodobacteraceae	0	0	0	0	0	0	0	0	0	0	0	3
#9795	Root;Bacteria;Proteobacteria;Alphaproteobacteria;Rhodobacterales;Rhodobacteraceae	0	0	0	0	0	0	0	0	0	0	0	0
#14963	Root;Bacteria;Proteobacteria;Alphaproteobacteria;Rhodobacterales;Rhodobacteraceae	0	0	0	0	0	0	0	0	0	0	0	0
#13284	Root;Bacteria;Proteobacteria;Alphaproteobacteria;Rhodobacterales;Rhodobacteraceae	0	0	0	0	0	0	0	0	0	0	0	0
#7365	Root;Bacteria;Proteobacteria;Alphaproteobacteria;Rhodobacterales;Rhodobacteraceae	2	0	0	0	0	0	0	0	0	0	0	5
#5990	Root;Bacteria;Proteobacteria;Alphaproteobacteria;Rhodobacterales;Rhodobacteraceae	0	0	0	0	0	0	0	0	0	0	0	0
#19481	Root;Bacteria;Proteobacteria;Alphaproteobacteria;Rhodobacterales;Rhodobacteraceae	0	0	0	0	0	0	0	0	0	0	0	0
#8876	Root;Bacteria;Proteobacteria;Alphaproteobacteria;Rhodobacterales;Rhodobacteraceae	0	0	0	0	0	0	0	0	0	0	0	0
#17702	Root;Bacteria;Proteobacteria;Alphaproteobacteria;Rhodobacterales;Rhodobacteraceae	0	0	0	0	0	0	0	0	0	0	0	0
#14940	Root;Bacteria;Proteobacteria;Alphaproteobacteria;Rhodobacterales;Rhodobacteraceae	0	0	0	0	1	0	0	0	0	0	0	0
#2023	Root;Bacteria;Proteobacteria;Alphaproteobacteria;Rhodobacterales;Rhodobacteraceae	0	0	0	0	0	0	0	0	0	0	0	0
#9113	Root;Bacteria;Proteobacteria;Alphaproteobacteria;Rhodobacterales;Rhodobacteraceae	0	0	0	0	0	0	0	0	0	0	0	0
#1905	Root;Bacteria;Proteobacteria;Alphaproteobacteria;Rhodobacterales;Rhodobacteraceae	0	0	0	0	0	0	0	0	0	0	0	0
#18786	Root;Bacteria;Proteobacteria;Alphaproteobacteria;Rhodobacterales;Rhodobacteraceae	0	0	0	0	0	0	0	0	0	0	0	0
#17231	Root;Bacteria;Proteobacteria;Alphaproteobacteria;Rhodobacterales;Rhodobacteraceae	0	0	0	0	0	0	0	0	0	0	0	0
#13333	Root;Bacteria;Proteobacteria;Alphaproteobacteria;Rhodobacterales;Rhodobacteraceae;Paracoccus	0	0	0	0	0	0	0	0	0	0	0	0
#15364	Root;Bacteria;Proteobacteria;Alphaproteobacteria;Rhodobacterales;Rhodobacteraceae;Paracoccus	0	0	0	0	0	0	0	0	0	0	0	0
#10413	Root;Bacteria;Proteobacteria;Alphaproteobacteria;Rhodobacterales;Rhodobacteraceae;Paracoccus	0	0	0	0	0	0	0	0	0	0	0	0
#17548	Root;Unassigned	0	0	0	0	0	0	0	0	0	0	0	0
#9885	Root;Bacteria;Proteobacteria;Alphaproteobacteria;Rhodobacterales;Rhodobacteraceae	0	0	0	0	0	0	0	0	0	0	0	0
#6271	Root;Unassigned	0	0	0	0	0	0	0	0	0	0	0	0
#4626	Root;Bacteria;Proteobacteria;Alphaproteobacteria;Rhodobacterales;Rhodobacteraceae;Paracoccus	0	0	0	0	0	0	0	0	0	0	0	0
#6914	Root;Bacteria;Proteobacteria;Alphaproteobacteria;Rhodobacterales;Rhodobacteraceae;Anaerospora	0	0	0	0	0	0	0	0	0	0	0	0
#17860	Root;Bacteria;Proteobacteria;Alphaproteobacteria;Rhodobacterales;Rhodobacteraceae	0	0	0	0	0	0	0	0	0	0	0	0
#6694	Root;Bacteria;Proteobacteria;Alphaproteobacteria;Rhodobacterales;Rhodobacteraceae;Anaerospora	0	0	0	1	0	0	0	0	0	0	0	0
#15192	Root;Bacteria;Proteobacteria;Alphaproteobacteria;Rhodobacterales;Rhodobacteraceae;Anaerospora	0	0	0	0	0	0	0	0	0	0	0	0
#16644	Root;Bacteria;Proteobacteria;Alphaproteobacteria;Rhodobacterales;Rhodobacteraceae	0	0	0	0	0	0	0	0	0	0	0	0
#14097	Root;Bacteria;Proteobacteria;Alphaproteobacteria;Rhodobacterales;Rhodobacteraceae	0	0	0	0	0	0	0	0	0	0	0	0
#7069	Root;Bacteria;Proteobacteria;Alphaproteobacteria;Rhodobacterales;Rhodobacteraceae	0	0	0	0	0	0	0	0	0	0	0	0
#16203	Root;Bacteria;Proteobacteria;Alphaproteobacteria;Rhodobacterales;Rhodobacteraceae	0	0	0	0	0	0	0	0	0	0	0	0
#5132	Root;Bacteria;Proteobacteria;Alphaproteobacteria;Rhodobacterales;Rhodobacteraceae	0	0	0	0	0	0	0	0	0	0	0	0
#8842	Root;Bacteria;Proteobacteria;Alphaproteobacteria;Rhodobacterales;Rhodobacteraceae	0	0	0	0	0	0	0	0	0	0	0	0
#981	Root;Bacteria;Proteobacteria;Alphaproteobacteria;Rhodobacterales;Rhodobacteraceae	0	0	0	0	0	0	0	0	0	0	0	1
#15885	Root;Bacteria;Proteobacteria;Alphaproteobacteria;Rhodobacterales;Rhodobacteraceae;Paracoccus	0	0	0	0	1	0	0	0	0	0	0	0
#8930	Root;Bacteria;Proteobacteria;Alphaproteobacteria;Rhodobacterales;Rhodobacteraceae;Rhodobacter	0	0	0	0	0	0	0	0	0	0	0	0
#7309	Root;Bacteria;Proteobacteria;Alphaproteobacteria;Rhodobacterales;Rhodobacteraceae	0	0	0	0	0	0	0	0	0	0	0	0
#6767	Root;Bacteria;Proteobacteria;Alphaproteobacteria;Rhodobacterales;Rhodobacteraceae	0	0	0	0	0	0	0	0	0	0	0	0
#11936	Root;Bacteria;Proteobacteria;Alphaproteobacteria;Rhodobacterales;Rhodobacteraceae	0	0	0	0	0	0	0	0	0	0	0	0
#3350	Root;Bacteria;Proteobacteria;Alphaproteobacteria;Rhodobacterales;Rhodobacteraceae	0	0	0	0	0	0	0	0	0	0	0	0
#18415	Root;Bacteria;Proteobacteria;Alphaproteobacteria;Rhodobacterales;Rhodobacteraceae	0	0	0	0	0	0	0	0	0	0	0	0
#4397	Root;Bacteria;Proteobacteria;Alphaproteobacteria;Rhodobacterales;Rhodobacteraceae;Anaerospora	0	0	0	0	0	0	0	0	0	0	0	0
#16459	Root;Bacteria;Proteobacteria;Alphaproteobacteria;Rhodobacterales;Rhodobacteraceae	0	0	0	0	0	1	0	0	0	0	0	0
#19369	Root;Bacteria;Proteobacteria;Alphaproteobacteria;Rhodobacterales;Rhodobacteraceae	0	0	0	0	0	0	0	0	0	0	0	0
#11285	Root;Bacteria;Proteobacteria;Alphaproteobacteria;Rhodobacterales;Rhodobacteraceae;Anaerospora	0	0	0	0	0	0	0	0	0	0	0	0
#3577	Root;Bacteria;Proteobacteria;Alphaproteobacteria;Rhodobacterales;Rhodobacteraceae	0	0	0	0	0	0	0	0	0	0	0	0
#3678	Root;Bacteria;Proteobacteria;Alphaproteobacteria;Rhodobacterales;Rhodobacteraceae;Anaerospora	0	0	0	0	0	0	0	0	0	0	0	0
#12681	Root;Bacteria;Proteobacteria;Alphaproteobacteria;Rhodobacterales;Rhodobacteraceae	0	0	0	0	0	0	0	0	0	0	0	1
#1827	Root;Bacteria;Proteobacteria;Alphaproteobacteria;Rhodobacterales;Rhodobacteraceae;Anaerospora	0	1	0	0	0	0	0	0	0	0	0	0
#814	Root;Bacteria;Proteobacteria;Alphaproteobacteria;Rhodobacterales;Rhodobacteraceae	0	0	0	0	0	0	0	0	0	0	0	0
#12251	Root;Bacteria;Proteobacteria;Alphaproteobacteria;Rhodobacterales;Rhodobacteraceae;Anaerospora	0	0	0	0	1	1	0	0	0	0	0	0
#15373	Root;Bacteria;Proteobacteria;Alphaproteobacteria;Rhodobacterales;Rhodobacteraceae;Rhodobacter	0	0	0	0	0	0	0	0	0	0	1	0
#10329	Root;Bacteria;Proteobacteria;Alphaproteobacteria;Rhodobacterales;Rhodobacteraceae	0	0	0	0	0	0	0	0	0	0	0	0
#14799	Root;Bacteria;Proteobacteria;Alphaproteobacteria;Rhodobacterales;Rhodobacteraceae	0	0	0	0	0	0	0	0	0	0	0	0
#12030	Root;Bacteria;Proteobacteria;Alphaproteobacteria;Rhodobacterales;Rhodobacteraceae;Rhodobacter	0	0	0	0	0	0	0	0	0	0	0	0
#12466	Root;Bacteria;Proteobacteria;Alphaproteobacteria;Rhodobacterales;Rhodobacteraceae	0	0	0	0	0	0	0	0	0	0	0	0
#17790	Root;Bacteria;Proteobacteria;Alphaproteobacteria;Rhodobacterales;Rhodobacteraceae;Rhodobacter	0	0	0	0	0	0	0	0	0	0	0	0
#7609	Root;Bacteria;Proteobacteria;Alphaproteobacteria;Rhodobacterales;Rhodobacteraceae	1	0	0	0	0	0	0	0	0	0	0	2
#18388	Root;Bacteria;Proteobacteria;Alphaproteobacteria;Rhodobacterales;Rhodobacteraceae	0	0	0	0	0	0	0	0	0	0	0	0
#7712	Root;Bacteria;Proteobacteria;Alphaproteobacteria;Rhodobacterales;Rhodobacteraceae;Rhodobacter	0	0	0	0	0	0	0	0	0	0	0	0
#11720	Root;Bacteria;Proteobacteria;Alphaproteobacteria;Rhodobacterales;Rhodobacteraceae	0	0	0	0	0	0	0	0	0	0	0	0
#15984	Root;Bacteria;Proteobacteria;Alphaproteobacteria;Rhodobacterales;Rhodobacteraceae;Amaricoccus	0	0	0	0	0	0	0	0	0	0	0	7
#4967	Root;Bacteria;Proteobacteria;Alphaproteobacteria;Rhodobacterales;Rhodobacteraceae;Rhodobacter	0	0	0	0	0	0	0	0	0	0	0	0
#19817	Root;Bacteria;Proteobacteria;Alphaproteobacteria;Rhodobacterales;Rhodobacteraceae	0	0	0	0	0	0	0	0	0	0	0	0
#13524	Root;Bacteria;Proteobacteria;Alphaproteobacteria;Rhodobacterales;Rhodobacteraceae;Paracoccus	3	3	0	10	1	0	0	16	0	0	1	5
#13973	Root;Bacteria;Proteobacteria;Alphaproteobacteria;Rhodobacterales;Rhodobacteraceae	0	1	0	0	0	0	0	0	0	0	0	0
#13113	Root;Bacteria;Proteobacteria;Alphaproteobacteria;Rhodobacterales;Rhodobacteraceae	0	0	0	0	1	0	0	0	0	0	0	0
#6738	Root;Bacteria;Proteobacteria;Alphaproteobacteria;Rhodobacterales;Rhodobacteraceae	0	0	0	0	0	0	0	0	0	0	0	0
#16902	Root;Bacteria;Proteobacteria;Alphaproteobacteria;Rhodobacterales;Rhodobacteraceae	0	0	0	0	0	0	0	0	0	0	0	2
#14981	Root;Bacteria;Proteobacteria;Alphaproteobacteria;Rhodobacterales;Rhodobacteraceae	0	0	0	0	0	0	0	0	0	0	0	0
#8927	Root;Bacteria;Proteobacteria;Alphaproteobacteria;Rhodobacterales;Rhodobacteraceae	0	0	0	0	0	0	0	0	0	0	0	0
#1872	Root;Bacteria;Proteobacteria;Alphaproteobacteria;Rhodobacterales;Rhodobacteraceae	0	0	0	0	0	0	0	0	0	0	0	0
#3653	Root;Bacteria;Proteobacteria;Alphaproteobacteria;Rhodobacterales;Rhodobacteraceae	0	0	0	0	0	0	0	0	0	0	0	0
#10957	Root;Bacteria;Proteobacteria;Alphaproteobacteria;Rhodobacterales;Rhodobacteraceae	0	0	0	0	1	2	0	0	0	0	0	9
#1302	Root;Bacteria;Proteobacteria;Alphaproteobacteria;Rhodobacterales;Rhodobacteraceae	0	0	0	0	0	0	0	0	0	0	0	0
#5888	Root;Bacteria;Proteobacteria;Alphaproteobacteria;Rhodobacterales;Rhodobacteraceae	0	0	0	0	0	0	0	0	0	0	0	0
#13594	Root;Bacteria;Proteobacteria;Alphaproteobacteria;Rhodobacterales;Rhodobacteraceae	0	0	0	0	0	0	0	0	0	0	0	0
#6498	Root;Bacteria;Proteobacteria;Alphaproteobacteria;Rhodobacterales;Rhodobacteraceae	0	0	0	0	0	0	0	0	0	0	0	0
#11655	Root;Bacteria;Proteobacteria;Alphaproteobacteria;Rhodobacterales;Rhodobacteraceae	3	0	0	16	2	0	0	19	0	0	2	1
#8990	Root;Bacteria;Proteobacteria;Alphaproteobacteria;Rhodobacterales;Rhodobacteraceae	0	0	0	0	0	0	0	0	0	0	0	0
#16098	Root;Bacteria;Proteobacteria;Alphaproteobacteria;Rhodobacterales;Rhodobacteraceae	0	0	0	0	0	0	0	0	0	0	0	0
#10974	Root;Bacteria;Proteobacteria;Alphaproteobacteria;Rhodobacterales;Rhodobacteraceae	0	0	0	0	1	0	0	0	0	0	0	0
#3885	Root;Bacteria;Proteobacteria;Alphaproteobacteria;Rhodobacterales;Rhodobacteraceae	0	0	0	0	0	0	0	0	0	0	0	0
#12932	Root;Bacteria;Proteobacteria;Alphaproteobacteria;Rhodobacterales;Rhodobacteraceae	0	0	0	0	1	0	0	0	0	0	0	0
#15872	Root;Bacteria;Proteobacteria;Alphaproteobacteria;Rhodobacterales;Rhodobacteraceae	0	0	0	0	0	0	0	0	0	0	0	0
#6304	Root;Bacteria;Proteobacteria;Alphaproteobacteria;Rhodobacterales;Rhodobacteraceae	0	0	0	0	0	0	0	0	0	0	0	0
#3462	Root;Bacteria;Proteobacteria;Alphaproteobacteria;Rhodobacterales;Rhodobacteraceae	1	0	0	1	0	0	0	0	0	0	1	2
#14882	Root;Bacteria;Proteobacteria;Alphaproteobacteria;Rhodobacterales;Rhodobacteraceae	0	0	0	0	0	0	0	0	0	0	0	0
#14183	Root;Bacteria;Proteobacteria;Alphaproteobacteria;Rhodobacterales;Rhodobacteraceae	0	0	0	0	0	0	0	0	0	0	0	0
#7631	Root;Bacteria;Proteobacteria;Alphaproteobacteria;Rhodobacterales;Rhodobacteraceae	0	0	0	0	0	0	0	0	0	0	0	0
#9969	Root;Bacteria;Proteobacteria;Alphaproteobacteria;Rhodobacterales;Rhodobacteraceae	0	0	0	0	0	0	0	0	0	0	0	0
#5051	Root;Bacteria;Proteobacteria;Alphaproteobacteria;Rhodobacterales;Rhodobacteraceae	0	0	0	0	0	0	0	0	0	0	0	0
#6704	Root;Bacteria;Proteobacteria;Alphaproteobacteria;Rhodobacterales;Rhodobacteraceae	0	0	0	0	0	0	0	0	0	0	0	0
#1643	Root;Bacteria;Proteobacteria;Alphaproteobacteria;Rhodobacterales;Rhodobacteraceae	0	0	0	7	0	0	0	0	0	0	0	0
#11163	Root;Bacteria;Proteobacteria;Alphaproteobacteria;Rhodobacterales;Rhodobacteraceae	0	0	0	0	0	0	0	0	0	0	0	0
#16030	Root;Bacteria;Proteobacteria;Alphaproteobacteria;Rhodobacterales;Rhodobacteraceae	0	0	0	0	0	0	0	0	0	0	0	0
#4212	Root;Bacteria;Proteobacteria;Alphaproteobacteria;Rhodobacterales;Rhodobacteraceae	0	0	0	0	0	0	0	0	0	0	0	0
#11410	Root;Bacteria;Proteobacteria;Alphaproteobacteria;Rhodobacterales;Rhodobacteraceae	0	1	0	0	0	0	0	0	0	0	0	0
#7084	Root;Bacteria;Proteobacteria;Alphaproteobacteria;Rhodobacterales;Rhodobacteraceae	0	0	0	0	0	0	0	0	0	0	0	0
#12661	Root;Bacteria;Proteobacteria;Alphaproteobacteria;Rhodobacterales;Rhodobacteraceae	0	0	0	0	0	0	0	0	0	0	0	0
#8764	Root;Bacteria;Proteobacteria;Alphaproteobacteria;Rhodobacterales;Rhodobacteraceae	0	0	0	0	0	0	0	0	0	0	0	0
#6364	Root;Bacteria;Proteobacteria;Alphaproteobacteria;Rhodobacterales;Rhodobacteraceae	0	0	0	0	0	0	0	0	0	0	0	0
#13906	Root;Bacteria;Proteobacteria;Alphaproteobacteria;Rhodobacterales;Rhodobacteraceae;Paracoccus	0	0	0	0	0	0	0	0	0	0	0	0
#7531	Root;Bacteria;Proteobacteria;Alphaproteobacteria;Rhodobacterales;Rhodobacteraceae	0	0	0	0	0	0	0	0	0	0	0	0
#16569	Root;Bacteria;Proteobacteria;Alphaproteobacteria;Rhodobacterales;Rhodobacteraceae	0	0	0	0	0	0	0	0	0	0	0	0
#4506	Root;Bacteria;Proteobacteria;Alphaproteobacteria;Rhodobacterales;Rhodobacteraceae	0	0	0	0	0	0	0	0	0	0	0	0
#19415	Root;Bacteria;Proteobacteria;Alphaproteobacteria;Rhodobacterales;Rhodobacteraceae	0	0	0	0	0	2	0	0	0	0	0	0
#1282	Root;Bacteria;Proteobacteria;Alphaproteobacteria;Rhodobacterales;Rhodobacteraceae	0	0	0	0	0	0	0	0	0	0	0	0
#11625	Root;Bacteria;Proteobacteria;Alphaproteobacteria;Rhodobacterales;Rhodobacteraceae	0	0	0	0	0	0	0	0	0	0	0	0
#17035	Root;Bacteria;Proteobacteria;Alphaproteobacteria;Rhodobacterales;Rhodobacteraceae	0	0	0	0	0	0	0	0	0	0	0	0
#6570	Root;Bacteria;Proteobacteria;Alphaproteobacteria;Rhodobacterales;Rhodobacteraceae	0	0	0	0	0	0	0	0	0	0	0	0
#10591	Root;Bacteria;Proteobacteria;Alphaproteobacteria;Rhodobacterales;Rhodobacteraceae	0	0	0	0	0	0	0	0	0	0	0	0
#3262	Root;Bacteria;Proteobacteria;Alphaproteobacteria;Rhodobacterales;Rhodobacteraceae	0	0	0	0	0	0	0	0	0	0	0	0
#3566	Root;Bacteria;Proteobacteria;Alphaproteobacteria;Rhodobacterales;Rhodobacteraceae	0	0	0	0	0	0	0	0	0	0	0	0
#14578	Root;Bacteria;Proteobacteria;Alphaproteobacteria;Rhodobacterales;Rhodobacteraceae	0	0	0	0	0	0	0	0	0	0	0	0
#5842	Root;Bacteria;Proteobacteria;Alphaproteobacteria;Rhodobacterales;Rhodobacteraceae	0	0	0	0	0	0	0	0	0	0	0	0
#13805	Root;Bacteria;Proteobacteria;Alphaproteobacteria;Rhodobacterales;Rhodobacteraceae	0	0	0	0	0	0	0	0	0	0	0	0
#18083	Root;Bacteria;Proteobacteria;Alphaproteobacteria;Rhodobacterales;Rhodobacteraceae	0	0	0	0	0	0	0	0	0	0	0	0
#16140	Root;Bacteria;Proteobacteria;Alphaproteobacteria;Rhodobacterales;Rhodobacteraceae	0	0	0	0	0	0	0	0	0	0	0	0
#5924	Root;Bacteria;Proteobacteria;Alphaproteobacteria;Rhodobacterales;Rhodobacteraceae	0	0	0	0	0	0	0	0	0	0	0	0
#16890	Root;Bacteria;Proteobacteria;Alphaproteobacteria;Rhodobacterales;Rhodobacteraceae	0	0	0	0	0	0	0	0	0	0	0	0
#18644	Root;Bacteria;Proteobacteria;Alphaproteobacteria;Rhodobacterales;Rhodobacteraceae;Rhodobacter	0	0	0	0	0	0	0	0	0	0	0	0
#4064	Root;Bacteria;Proteobacteria;Alphaproteobacteria;Rhodobacterales;Rhodobacteraceae	0	0	0	0	0	0	0	0	0	0	0	0
#18892	Root;Bacteria;Proteobacteria;Alphaproteobacteria;Rhodobacterales;Rhodobacteraceae	0	0	0	0	1	0	0	0	0	0	0	1
#7104	Root;Bacteria;Proteobacteria;Alphaproteobacteria;Rhodobacterales;Rhodobacteraceae	0	0	0	0	0	0	0	0	0	0	0	0
#10306	Root;Bacteria;Proteobacteria;Alphaproteobacteria;Rhodobacterales;Rhodobacteraceae	0	0	0	0	0	0	0	0	0	0	0	0
#9443	Root;Bacteria;Proteobacteria;Alphaproteobacteria;Rhodobacterales;Rhodobacteraceae	0	0	0	5	1	0	0	0	0	0	0	2
#16364	Root;Bacteria;Proteobacteria;Alphaproteobacteria;Rhodobacterales;Rhodobacteraceae	0	0	0	0	0	0	0	0	0	0	0	0
#8677	Root;Bacteria;Proteobacteria;Alphaproteobacteria;Rhodobacterales;Rhodobacteraceae	0	0	0	0	0	0	0	0	0	0	0	0
#10758	Root;Bacteria;Proteobacteria;Alphaproteobacteria;Rhodobacterales;Rhodobacteraceae	0	0	0	0	0	0	0	0	0	0	0	0
#9165	Root;Bacteria;Proteobacteria;Alphaproteobacteria;Rhodobacterales;Rhodobacteraceae	0	0	0	0	0	0	0	0	0	0	0	0
#11492	Root;Bacteria;Proteobacteria;Alphaproteobacteria;Rhodobacterales;Rhodobacteraceae	0	0	0	0	0	0	0	0	0	0	0	0
#17259	Root;Bacteria;Proteobacteria;Alphaproteobacteria;Rhodobacterales;Rhodobacteraceae	0	0	0	0	0	0	0	0	0	0	0	2
#9870	Root;Bacteria;Proteobacteria;Alphaproteobacteria;Rhodobacterales;Rhodobacteraceae	1	0	0	0	1	0	0	0	0	0	0	3
#7225	Root;Bacteria;Proteobacteria;Alphaproteobacteria;Rhodobacterales;Rhodobacteraceae	8	3	2	0	0	0	0	0	0	0	0	0
#2163	Root;Bacteria;Proteobacteria;Alphaproteobacteria;Rhodobacterales;Rhodobacteraceae	0	0	0	0	0	2	0	0	0	0	0	0
#15563	Root;Bacteria;Proteobacteria;Alphaproteobacteria;Rhodobacterales;Rhodobacteraceae	0	0	0	0	0	0	0	0	0	0	0	0
#13822	Root;Bacteria;Proteobacteria;Alphaproteobacteria;Rhodobacterales;Rhodobacteraceae	0	0	0	0	0	0	0	0	0	0	0	0
#1963	Root;Bacteria;Proteobacteria;Alphaproteobacteria;Rhodobacterales;Rhodobacteraceae	0	0	0	0	0	0	0	0	0	0	0	0
#8552	Root;Bacteria;Proteobacteria;Alphaproteobacteria;Rhodobacterales;Rhodobacteraceae	0	0	0	0	0	0	0	0	0	0	0	0
#14414	Root;Bacteria;Proteobacteria;Alphaproteobacteria;Rhodobacterales;Rhodobacteraceae	0	0	0	0	0	0	0	0	0	0	0	0
#12438	Root;Bacteria;Proteobacteria;Alphaproteobacteria;Rhodobacterales;Rhodobacteraceae;Rhodobacter	0	0	0	0	0	0	0	0	0	0	0	0
#7256	Root;Bacteria;Proteobacteria;Alphaproteobacteria;Rhodobacterales;Rhodobacteraceae	0	0	0	0	0	0	0	0	0	0	0	0
#4388	Root;Bacteria;Proteobacteria;Alphaproteobacteria;Rhodobacterales;Rhodobacteraceae	0	0	0	0	0	0	0	0	0	0	0	0
#12613	Root;Bacteria;Proteobacteria;Alphaproteobacteria;Rhodobacterales;Rhodobacteraceae	0	0	0	0	0	0	0	0	0	0	0	0
#7479	Root;Bacteria;Proteobacteria;Alphaproteobacteria;Rhodobacterales;Rhodobacteraceae	0	0	0	0	0	0	0	0	0	0	0	0
#13262	Root;Bacteria;Proteobacteria;Alphaproteobacteria;Rhodobacterales;Rhodobacteraceae	0	0	0	0	0	0	0	0	0	0	0	0
#9315	Root;Bacteria;Proteobacteria;Alphaproteobacteria;Rhodobacterales;Rhodobacteraceae	0	0	0	0	0	0	0	0	0	0	0	0
#15799	Root;Bacteria;Proteobacteria;Alphaproteobacteria;Rhodobacterales;Rhodobacteraceae	0	0	0	0	0	0	0	0	0	0	0	0
#16445	Root;Bacteria;Proteobacteria;Alphaproteobacteria;Rhodobacterales;Rhodobacteraceae	0	0	0	0	0	0	0	0	0	0	0	0
#3076	Root;Bacteria;Proteobacteria;Alphaproteobacteria;Rhodobacterales;Rhodobacteraceae	0	0	0	0	0	0	0	0	0	0	0	0
#593	Root;Bacteria;Proteobacteria;Alphaproteobacteria;Rhodospirillales;Rhodospirillaceae	0	0	0	0	0	0	0	0	0	0	0	0
#6572	Root;Bacteria;Proteobacteria;Alphaproteobacteria;Rhodospirillales;Rhodospirillaceae	0	0	0	0	0	0	0	0	0	0	0	0
#3484	Root;Bacteria;Proteobacteria;Alphaproteobacteria;Rhizobiales	0	0	0	0	0	0	0	0	0	0	0	0
#18204	Root;Bacteria;Proteobacteria;Alphaproteobacteria;Rhizobiales;Hyphomicrobiaceae	0	0	0	0	0	0	0	0	0	0	0	0
#13872	Root;Bacteria;Proteobacteria;Alphaproteobacteria;Ellin329	0	0	0	0	0	0	0	0	0	0	0	0
#10818	Root;Bacteria;Proteobacteria;Alphaproteobacteria;Ellin329	0	0	0	0	0	0	0	0	0	0	0	0
#19554	Root;Bacteria;Proteobacteria;Alphaproteobacteria;Ellin329	0	0	0	0	0	0	0	0	0	0	0	0
#17321	Root;Bacteria;Proteobacteria;Alphaproteobacteria;Ellin329	0	0	0	0	0	0	0	0	0	0	0	0
#5538	Root;Bacteria;Proteobacteria;Alphaproteobacteria;Ellin329	0	0	0	0	0	0	0	0	0	0	0	0
#4019	Root;Bacteria;Proteobacteria;Alphaproteobacteria;Ellin329	0	0	0	0	0	0	0	0	0	0	0	0
#12952	Root;Bacteria;Proteobacteria;Alphaproteobacteria;Ellin329	0	0	0	0	0	0	0	0	0	0	0	0
#9257	Root;Unassigned	0	0	0	0	0	0	0	0	0	0	0	0
#11108	Root;Bacteria;Proteobacteria;Alphaproteobacteria;Rhizobiales	0	0	0	0	0	0	0	0	0	0	0	0
#5460	Root;Bacteria;Proteobacteria;Alphaproteobacteria;Rhodospirillales;Rhodospirillaceae	0	0	0	0	0	0	0	0	0	0	0	0
#9102	Root;Bacteria;Proteobacteria;Alphaproteobacteria;Rhodospirillales;Rhodospirillaceae	0	0	0	0	0	0	0	0	0	0	0	0
#9249	Root;Bacteria;Proteobacteria;Alphaproteobacteria;Ellin329	0	0	0	0	0	0	0	0	0	0	0	0
#13569	Root;Unassigned	0	0	0	0	0	0	0	0	0	0	0	0
#15804	Root;Bacteria;Proteobacteria;Alphaproteobacteria;Rhodospirillales;Rhodospirillaceae	0	0	0	0	0	0	0	0	0	0	0	0
#7341	Root;Bacteria;Proteobacteria;Alphaproteobacteria;Rhodospirillales;Rhodospirillaceae	0	0	0	0	0	0	0	0	0	0	0	0
#343	Root;Bacteria;Proteobacteria;Alphaproteobacteria;Ellin329	0	0	0	0	0	0	0	0	0	0	0	0
#5007	Root;Bacteria;Proteobacteria;Alphaproteobacteria	0	0	0	0	0	0	0	0	0	0	0	0
#798	Root;Bacteria;Proteobacteria;Alphaproteobacteria;Rhizobiales;Methylocystaceae	0	0	0	0	0	0	0	0	0	0	0	0
#4383	Root;Unassigned	0	0	0	0	0	0	0	0	0	0	0	0
#3396	Root;Unassigned	0	0	0	0	0	0	0	0	0	0	0	0
#16175	Root;Bacteria;Proteobacteria;Alphaproteobacteria;Rhizobiales	0	0	0	0	0	0	0	0	0	0	0	0
#13861	Root;Bacteria;Proteobacteria;Alphaproteobacteria;Rhizobiales	0	0	0	0	0	0	0	0	0	0	0	0
#10668	Root;Bacteria;Proteobacteria;Alphaproteobacteria	0	0	0	0	0	0	0	0	0	0	0	0
#18261	Root;Bacteria;Proteobacteria;Alphaproteobacteria	0	0	0	0	0	0	0	0	0	0	0	0
#6002	Root;Bacteria;Proteobacteria;Alphaproteobacteria;Caulobacterales;Caulobacteraceae	0	0	0	0	0	0	0	0	0	0	0	0
#3492	Root;Bacteria;Proteobacteria;Alphaproteobacteria;Caulobacterales;Caulobacteraceae	0	0	0	0	0	0	0	0	0	0	0	0
#13882	Root;Bacteria;Proteobacteria;Alphaproteobacteria;Caulobacterales;Caulobacteraceae;Phenylobacterium	0	0	0	0	0	0	0	0	0	0	0	0
#2872	Root;Bacteria;Proteobacteria;Alphaproteobacteria;Caulobacterales;Caulobacteraceae	0	0	0	0	0	0	0	0	0	0	0	0
#17544	Root;Bacteria;Proteobacteria;Alphaproteobacteria;Caulobacterales;Caulobacteraceae	0	0	0	0	0	0	0	0	0	0	0	0
#14590	Root;Bacteria;Proteobacteria;Alphaproteobacteria;Rhodobacterales;Hyphomonadaceae	0	0	0	0	0	0	0	0	0	0	0	0
#10555	Root;Bacteria;Proteobacteria;Alphaproteobacteria;Rhizobiales	0	0	0	0	1	0	0	0	0	0	0	0
#2905	Root;Unassigned	0	0	0	0	0	0	0	0	0	0	0	0
#10661	Root;Unassigned	0	0	0	0	0	0	0	0	0	0	0	0
#2151	Root;Unassigned	0	0	0	0	0	0	0	0	0	0	0	0
#15317	Root;Unassigned	0	0	0	0	0	0	0	0	0	0	0	0
#16924	Root;Bacteria;Proteobacteria;Alphaproteobacteria;Rhizobiales	0	0	0	0	0	0	0	0	0	0	0	0
#8944	Root;Bacteria;Proteobacteria;Alphaproteobacteria;Caulobacterales;Caulobacteraceae	0	0	0	0	0	0	0	0	0	0	0	0
#18058	Root;Bacteria;Proteobacteria;Alphaproteobacteria;Caulobacterales;Caulobacteraceae	0	0	0	2	0	0	0	2	0	0	0	0
#2337	Root;Bacteria;Proteobacteria;Alphaproteobacteria;Caulobacterales;Caulobacteraceae	0	0	0	0	0	0	0	0	0	0	0	0
#272	Root;Bacteria;Proteobacteria;Alphaproteobacteria;Rhizobiales	0	0	0	0	0	0	0	0	0	0	0	0
#5764	Root;Bacteria;Proteobacteria;Alphaproteobacteria	0	0	0	0	0	0	0	0	0	0	0	0
#8527	Root;Bacteria;Proteobacteria;Alphaproteobacteria	0	0	0	0	0	0	0	0	0	0	0	0
#8381	Root;Bacteria;Proteobacteria;Alphaproteobacteria	0	0	0	0	0	0	0	0	0	0	0	0
#12411	Root;Bacteria;Proteobacteria;Alphaproteobacteria	0	0	0	0	0	0	0	0	0	0	0	0
#11251	Root;Bacteria;Proteobacteria;Alphaproteobacteria;Rhizobiales;Beijerinckiaceae	0	0	0	0	0	0	0	0	0	0	0	0
#10101	Root;Bacteria;Proteobacteria;Alphaproteobacteria;Rhizobiales	0	0	0	0	0	0	0	0	0	0	0	0
#8313	Root;Bacteria;Proteobacteria;Alphaproteobacteria;Rhizobiales;Hyphomicrobiaceae	0	0	0	0	0	0	0	0	0	0	0	0
#18160	Root;Bacteria;Proteobacteria;Alphaproteobacteria;Rhizobiales	0	0	0	0	0	0	0	0	0	0	0	0
#8580	Root;Bacteria;Proteobacteria;Alphaproteobacteria;Rhizobiales	0	0	0	0	0	0	0	0	0	0	0	0
#9945	Root;Bacteria;Proteobacteria;Alphaproteobacteria;Rhizobiales	0	0	0	0	0	0	0	0	0	0	0	0
#16512	Root;Bacteria;Proteobacteria;Alphaproteobacteria;Rhizobiales	0	0	0	0	0	0	0	0	0	0	0	0
#9785	Root;Bacteria;Proteobacteria;Alphaproteobacteria;Rhizobiales	0	0	0	0	0	0	0	0	0	0	0	0
#19226	Root;Bacteria;Proteobacteria;Alphaproteobacteria;Rhizobiales	0	0	0	0	0	0	0	0	0	0	0	0
#2869	Root;Bacteria;Proteobacteria;Alphaproteobacteria;Rhizobiales	0	0	0	0	0	0	0	0	0	0	0	0
#12702	Root;Unassigned	0	0	0	0	0	0	0	0	0	0	0	0
#14785	Root;Bacteria;Proteobacteria;Alphaproteobacteria;Rhizobiales	0	0	0	0	0	0	0	0	0	0	0	0
#12871	Root;Bacteria;Proteobacteria;Alphaproteobacteria;Rhizobiales;Beijerinckiaceae	0	0	0	0	0	0	0	0	0	0	0	0
#3202	Root;Bacteria;Proteobacteria;Alphaproteobacteria;Rhizobiales	0	0	0	0	0	0	0	0	0	0	0	0
#10248	Root;Bacteria;Proteobacteria;Alphaproteobacteria;Rhizobiales	0	0	0	0	0	0	0	0	0	0	0	0
#1822	Root;Bacteria;Proteobacteria;Alphaproteobacteria;Rhizobiales	0	0	0	0	0	0	0	0	0	0	0	0
#8638	Root;Bacteria;Proteobacteria;Alphaproteobacteria;Rhizobiales	0	0	0	0	0	0	0	0	0	0	0	0
#8910	Root;Bacteria;Proteobacteria;Alphaproteobacteria;Rhizobiales	0	0	0	0	0	0	0	0	0	0	0	0
#5323	Root;Bacteria;Proteobacteria;Alphaproteobacteria;Rhizobiales	0	0	0	0	0	0	0	0	0	0	0	0
#7310	Root;Bacteria;Proteobacteria;Alphaproteobacteria;Rhizobiales;Beijerinckiaceae	0	0	0	0	0	0	0	0	0	0	0	0
#5981	Root;Bacteria;Proteobacteria;Alphaproteobacteria;Rhizobiales	0	0	0	0	0	0	0	0	0	0	0	0
#15312	Root;Bacteria;Proteobacteria;Alphaproteobacteria;Rhizobiales	0	0	0	0	0	0	0	0	0	0	0	0
#6842	Root;Bacteria;Proteobacteria;Alphaproteobacteria;Rhizobiales	0	0	0	0	0	0	0	0	0	0	0	0
#7511	Root;Bacteria;Proteobacteria;Alphaproteobacteria;Rhizobiales	0	0	0	0	0	0	0	0	0	0	0	0
#9319	Root;Bacteria;Proteobacteria;Alphaproteobacteria;Rhizobiales	0	0	0	0	0	0	0	0	0	0	0	0
#12923	Root;Bacteria;Proteobacteria;Alphaproteobacteria;Rhizobiales	0	0	0	0	0	0	0	0	0	0	0	0
#930	Root;Bacteria;Proteobacteria;Alphaproteobacteria;Rhizobiales	0	0	0	0	0	0	0	0	0	0	0	0
#14002	Root;Bacteria;Proteobacteria;Alphaproteobacteria;Rhizobiales	0	0	0	0	0	0	0	0	0	0	0	0
#5514	Root;Bacteria;Proteobacteria;Alphaproteobacteria;Rhizobiales;Rhodobiaceae;Afifella	0	0	0	0	0	0	0	0	0	0	0	0
#5317	Root;Bacteria;Proteobacteria;Alphaproteobacteria;Rhizobiales	0	0	0	0	0	0	0	0	0	0	0	0
#5952	Root;Bacteria;Proteobacteria;Alphaproteobacteria;Rhizobiales;Hyphomicrobiaceae;Rhodoplanes	0	0	0	0	0	0	0	0	0	0	0	0
#7205	Root;Bacteria;Proteobacteria;Alphaproteobacteria;Rhizobiales	0	0	0	0	0	0	0	0	0	0	0	0
#5184	Root;Bacteria;Proteobacteria;Alphaproteobacteria;Rhizobiales;Rhodobiaceae;Afifella	0	0	0	0	0	0	0	0	0	0	0	0
#14791	Root;Bacteria;Proteobacteria;Alphaproteobacteria;Rhizobiales;Rhodobiaceae;Afifella	0	0	0	0	0	0	0	0	0	0	0	0
#10523	Root;Bacteria;Proteobacteria;Alphaproteobacteria;Rhizobiales;Rhodobiaceae;Afifella	0	0	0	0	0	0	0	0	0	0	0	0
#2349	Root;Bacteria;Proteobacteria;Alphaproteobacteria;Rhizobiales	0	0	0	0	0	0	0	0	0	0	0	0
#19037	Root;Bacteria;Proteobacteria;Alphaproteobacteria;Rhizobiales;Rhodobiaceae;Afifella	0	0	0	0	0	0	0	0	0	0	0	0
#5711	Root;Bacteria;Proteobacteria;Alphaproteobacteria;Rhizobiales	0	0	0	0	0	0	0	0	0	0	0	0
#2290	Root;Bacteria;Proteobacteria;Alphaproteobacteria;Rhizobiales;Hyphomicrobiaceae;Rhodoplanes	0	0	0	0	0	0	0	0	0	0	0	0
#2374	Root;Bacteria;Proteobacteria;Alphaproteobacteria;Rhizobiales;Hyphomicrobiaceae;Rhodoplanes	0	0	0	0	0	0	0	0	0	0	0	0
#15801	Root;Bacteria;Proteobacteria;Alphaproteobacteria;Rhizobiales;Hyphomicrobiaceae;Rhodoplanes	0	0	0	0	0	0	0	0	0	0	0	0
#10402	Root;Bacteria;Proteobacteria;Alphaproteobacteria;Rhizobiales;Beijerinckiaceae	0	0	0	0	0	0	0	0	0	0	0	0
#12373	Root;Bacteria;Proteobacteria;Alphaproteobacteria;Rhizobiales;Hyphomicrobiaceae	0	0	0	0	0	0	0	0	0	0	0	1
#15277	Root;Bacteria;Proteobacteria;Alphaproteobacteria;Rhizobiales;Hyphomicrobiaceae	0	0	0	0	0	0	0	0	0	0	0	0
#4232	Root;Bacteria;Proteobacteria;Alphaproteobacteria;Rhizobiales;Hyphomicrobiaceae	0	0	0	0	0	0	0	0	0	0	0	0
#14227	Root;Bacteria;Proteobacteria;Alphaproteobacteria;Rhizobiales;Hyphomicrobiaceae	0	0	0	1	3	0	0	0	0	0	0	0
#18379	Root;Bacteria;Proteobacteria;Alphaproteobacteria;Rhizobiales;Hyphomicrobiaceae	0	0	0	0	0	0	0	0	0	0	0	0
#1408	Root;Bacteria;Proteobacteria;Alphaproteobacteria;Rhizobiales;Hyphomicrobiaceae	0	0	0	0	0	0	0	0	0	0	0	0
#1698	Root;Unassigned	0	0	0	0	0	0	0	0	0	0	0	0
#9373	Root;Bacteria;Proteobacteria;Alphaproteobacteria;Rhizobiales;Hyphomicrobiaceae	0	0	0	0	0	0	0	0	0	0	0	0
#5211	Root;Bacteria;Proteobacteria;Alphaproteobacteria;Rhizobiales;Hyphomicrobiaceae	0	0	0	0	0	0	0	0	0	0	0	0
#19403	Root;Bacteria;Proteobacteria;Alphaproteobacteria;Rhizobiales;Hyphomicrobiaceae	0	0	0	0	0	0	0	0	0	0	0	0
#3019	Root;Bacteria;Proteobacteria;Alphaproteobacteria;Rhizobiales;Hyphomicrobiaceae	0	0	0	0	0	0	0	0	0	0	0	0
#10195	Root;Bacteria;Proteobacteria;Alphaproteobacteria;Rhizobiales;Hyphomicrobiaceae	0	0	0	0	0	0	0	0	0	0	0	0
#13132	Root;Bacteria;Proteobacteria;Alphaproteobacteria;Rhizobiales;Hyphomicrobiaceae	0	0	0	0	1	0	0	0	0	0	0	0
#5661	Root;Bacteria;Proteobacteria;Alphaproteobacteria;Rhizobiales;Hyphomicrobiaceae	0	0	0	0	0	0	0	0	0	0	0	1
#459	Root;Bacteria;Proteobacteria;Alphaproteobacteria;Rhizobiales	0	0	0	0	0	0	0	0	0	0	0	0
#3336	Root;Bacteria;Proteobacteria;Alphaproteobacteria;Rhizobiales;Hyphomicrobiaceae;Hyphomicrobium	0	0	0	0	0	0	0	0	0	0	0	0
#14274	Root;Bacteria;Proteobacteria;Alphaproteobacteria;Rhizobiales;Methylobacteriaceae;Methylobacterium;komagatae	0	1	0	0	0	0	0	0	0	0	0	0
#15633	Root;Bacteria;Proteobacteria;Alphaproteobacteria;Rhizobiales;Methylobacteriaceae;Methylobacterium	0	0	0	0	0	0	0	0	0	0	0	0
#19326	Root;Bacteria;Proteobacteria;Alphaproteobacteria;Rhizobiales;Bradyrhizobiaceae	0	0	0	0	0	0	0	0	0	0	0	0
#4112	Root;Bacteria;Proteobacteria;Alphaproteobacteria;Rhizobiales;Bradyrhizobiaceae	0	0	0	0	0	0	0	0	0	0	0	0
#17189	Root;Bacteria;Proteobacteria;Alphaproteobacteria;Rhizobiales;Bradyrhizobiaceae;Bradyrhizobium	0	0	0	0	0	0	0	0	0	0	0	0
#16339	Root;Bacteria;Proteobacteria;Alphaproteobacteria;Rhizobiales	0	0	0	0	0	0	0	0	0	0	0	0
#7552	Root;Bacteria;Proteobacteria;Alphaproteobacteria;Rhizobiales	0	0	0	0	0	0	0	0	0	0	0	0
#17517	Root;Bacteria;Proteobacteria;Alphaproteobacteria;Rhizobiales;Hyphomicrobiaceae;Rhodoplanes	0	0	0	0	0	0	0	0	0	0	0	0
#6885	Root;Bacteria;Proteobacteria;Alphaproteobacteria;Rhizobiales;Hyphomicrobiaceae;Rhodoplanes	0	0	0	0	0	0	0	0	0	0	0	0
#12870	Root;Bacteria;Proteobacteria;Alphaproteobacteria;Rhizobiales;Hyphomicrobiaceae;Rhodoplanes	0	0	0	0	0	0	0	0	0	0	0	0
#17037	Root;Bacteria;Proteobacteria;Alphaproteobacteria;Rhizobiales;Hyphomicrobiaceae;Rhodoplanes	0	0	0	0	0	0	0	0	0	0	0	0
#16163	Root;Bacteria;Proteobacteria;Alphaproteobacteria;Rhizobiales;Hyphomicrobiaceae;Rhodoplanes	0	0	0	0	0	0	0	0	0	0	0	0
#16052	Root;Bacteria;Proteobacteria;Alphaproteobacteria;Rhizobiales;Hyphomicrobiaceae;Rhodoplanes	0	0	0	0	0	0	0	0	0	0	0	0
#19560	Root;Bacteria;Proteobacteria;Alphaproteobacteria;Rhizobiales;Hyphomicrobiaceae;Rhodoplanes	0	0	0	0	0	0	0	0	0	0	0	0
#16734	Root;Bacteria;Proteobacteria;Alphaproteobacteria;Rhizobiales;Hyphomicrobiaceae;Rhodoplanes	0	0	0	0	0	0	0	0	0	0	0	0
#7410	Root;Bacteria;Proteobacteria;Alphaproteobacteria;Rhizobiales;Hyphomicrobiaceae;Rhodoplanes	0	0	0	0	0	0	0	0	0	0	0	0
#15127	Root;Bacteria;Proteobacteria;Alphaproteobacteria;Rhizobiales;Hyphomicrobiaceae;Rhodoplanes	0	0	0	0	0	0	0	0	0	0	0	0
#10844	Root;Bacteria;Proteobacteria;Alphaproteobacteria;Rhizobiales;Hyphomicrobiaceae;Rhodoplanes	0	0	0	0	0	1	0	0	0	0	0	0
#6328	Root;Unassigned	0	0	0	0	0	0	0	0	0	0	0	0
#6334	Root;Bacteria;Proteobacteria;Alphaproteobacteria;Rhizobiales;Hyphomicrobiaceae;Rhodoplanes	0	0	0	0	0	0	0	0	0	0	0	0
#5774	Root;Bacteria;Proteobacteria;Alphaproteobacteria;Rhizobiales;Hyphomicrobiaceae;Rhodoplanes	0	0	0	0	0	0	0	0	0	0	0	0
#6874	Root;Bacteria;Proteobacteria;Alphaproteobacteria;Rhizobiales;Hyphomicrobiaceae;Rhodoplanes	0	0	0	0	0	0	0	0	0	0	0	0
#15586	Root;Bacteria;Proteobacteria;Alphaproteobacteria	0	0	0	0	2	2	0	0	0	0	0	0
#821	Root;Bacteria;Proteobacteria;Alphaproteobacteria;Rhizobiales;Hyphomicrobiaceae;Rhodoplanes	0	0	0	0	0	0	0	0	0	0	0	0
#106	Root;Bacteria;Proteobacteria;Alphaproteobacteria;Rhizobiales;Hyphomicrobiaceae;Rhodoplanes	0	0	0	0	0	0	0	0	0	0	0	0
#255	Root;Bacteria;Proteobacteria;Alphaproteobacteria;Rhizobiales;Hyphomicrobiaceae;Rhodoplanes	0	0	0	0	0	0	0	0	0	0	0	0
#13520	Root;Bacteria;Proteobacteria;Alphaproteobacteria;Rhizobiales;Hyphomicrobiaceae;Rhodoplanes	0	0	0	0	0	0	0	0	0	0	0	0
#11559	Root;Bacteria;Proteobacteria;Alphaproteobacteria;Rhizobiales;Hyphomicrobiaceae;Rhodoplanes	0	0	0	0	0	0	0	0	0	0	0	0
#361	Root;Bacteria;Proteobacteria;Alphaproteobacteria;Rhizobiales;Hyphomicrobiaceae;Rhodoplanes	0	0	0	0	0	0	0	0	0	0	0	0
#9037	Root;Bacteria;Proteobacteria;Alphaproteobacteria;Rhizobiales;Hyphomicrobiaceae;Rhodoplanes	0	0	0	0	0	0	0	0	0	0	0	0
#341	Root;Bacteria;Proteobacteria;Alphaproteobacteria;Rhizobiales;Hyphomicrobiaceae;Rhodoplanes	0	0	0	0	0	0	0	0	0	0	0	0
#15212	Root;Bacteria;Proteobacteria;Alphaproteobacteria;Rhizobiales	0	0	0	0	0	0	0	0	0	0	0	0
#5665	Root;Unassigned	0	0	0	0	0	0	0	0	0	0	0	0
#876	Root;Bacteria;Proteobacteria;Alphaproteobacteria;Rhizobiales;Hyphomicrobiaceae;Rhodoplanes	0	0	0	0	0	0	0	0	0	0	0	0
#1787	Root;Bacteria;Proteobacteria;Alphaproteobacteria;Rhizobiales;Hyphomicrobiaceae;Rhodoplanes	0	0	0	0	0	0	0	0	0	0	0	0
#6248	Root;Bacteria;Proteobacteria;Alphaproteobacteria;Rhizobiales;Hyphomicrobiaceae;Rhodoplanes	0	0	0	0	0	0	0	0	0	0	0	0
#2397	Root;Bacteria;Proteobacteria;Alphaproteobacteria;Rhizobiales;Hyphomicrobiaceae;Rhodoplanes	0	0	0	0	0	0	0	0	0	0	0	0
#5559	Root;Bacteria;Proteobacteria;Alphaproteobacteria;Rhizobiales;Hyphomicrobiaceae;Rhodoplanes	0	0	0	1	0	0	0	0	0	0	0	0
#15353	Root;Bacteria;Proteobacteria;Alphaproteobacteria;Rhizobiales;Hyphomicrobiaceae;Rhodoplanes	0	1	0	1	0	0	0	0	0	0	0	0
#6055	Root;Unassigned	0	0	0	0	0	0	0	0	0	0	0	0
#17348	Root;Bacteria;Proteobacteria;Alphaproteobacteria;Rhizobiales;Hyphomicrobiaceae;Rhodoplanes	0	0	0	0	0	0	0	0	0	0	0	0
#13595	Root;Bacteria;Proteobacteria;Alphaproteobacteria;Rhizobiales;Hyphomicrobiaceae;Rhodoplanes	0	0	0	0	0	0	0	0	0	0	0	0
#11345	Root;Bacteria;Proteobacteria;Alphaproteobacteria;Rhizobiales;Hyphomicrobiaceae;Rhodoplanes	0	0	0	0	0	0	0	0	0	0	0	0
#15552	Root;Bacteria;Proteobacteria;Alphaproteobacteria;Rhizobiales;Hyphomicrobiaceae;Rhodoplanes	0	0	0	0	0	0	0	0	0	0	0	0
#19610	Root;Unassigned	0	0	0	0	0	0	0	0	0	0	0	0
#17281	Root;Unassigned	0	0	0	0	0	0	0	0	0	0	0	0
#1039	Root;Bacteria;Proteobacteria;Alphaproteobacteria;Rhizobiales;Hyphomicrobiaceae;Rhodoplanes	0	0	0	0	0	0	0	0	0	0	0	0
#13852	Root;Bacteria;Proteobacteria;Alphaproteobacteria;Rhizobiales;Hyphomicrobiaceae;Rhodoplanes	0	0	0	0	0	0	0	0	0	0	0	0
#3614	Root;Bacteria;Proteobacteria;Alphaproteobacteria;Rhizobiales	0	0	0	0	0	0	0	0	0	0	0	0
#1492	Root;Bacteria;Proteobacteria;Alphaproteobacteria;Rhizobiales;Hyphomicrobiaceae;Rhodoplanes	0	0	0	0	0	0	0	0	0	0	0	0
#15472	Root;Bacteria;Proteobacteria;Alphaproteobacteria	0	0	0	0	0	0	0	0	0	0	0	0
#10116	Root;Bacteria;Proteobacteria;Alphaproteobacteria;Rhizobiales;Hyphomicrobiaceae;Rhodoplanes	0	0	0	0	0	0	0	0	0	0	0	0
#10264	Root;Bacteria;Proteobacteria;Alphaproteobacteria;Rhizobiales;Hyphomicrobiaceae;Rhodoplanes	0	0	0	0	0	0	0	0	0	0	0	0
#17858	Root;Bacteria;Proteobacteria;Alphaproteobacteria;Rhizobiales;Hyphomicrobiaceae;Rhodoplanes	0	0	0	0	0	0	0	0	0	0	0	0
#1898	Root;Bacteria;Proteobacteria;Alphaproteobacteria;Rhizobiales;Hyphomicrobiaceae;Rhodoplanes	0	0	0	0	0	0	0	0	0	0	0	0
#15867	Root;Bacteria;Proteobacteria;Alphaproteobacteria;Rhizobiales;Hyphomicrobiaceae;Rhodoplanes	0	0	0	0	0	0	0	0	0	0	0	0
#18913	Root;Bacteria;Proteobacteria;Alphaproteobacteria;Rhizobiales;Hyphomicrobiaceae;Rhodoplanes	0	0	0	0	0	0	0	0	0	0	0	0
#1489	Root;Bacteria;Proteobacteria;Alphaproteobacteria;Rhizobiales;Beijerinckiaceae;Beijerinckia	1	0	0	0	0	0	0	0	0	0	0	0
#13060	Root;Bacteria;Proteobacteria;Alphaproteobacteria;Rhizobiales;Methylocystaceae	0	0	0	0	0	0	0	0	0	0	0	0
#10316	Root;Bacteria;Proteobacteria;Alphaproteobacteria;Rhizobiales;Methylocystaceae	0	0	0	0	0	0	0	0	0	0	0	0
#2797	Root;Bacteria;Proteobacteria;Alphaproteobacteria;Rhizobiales;Methylocystaceae	0	0	0	0	1	0	0	0	0	0	0	0
#5656	Root;Bacteria;Proteobacteria;Alphaproteobacteria;Rhizobiales;Methylocystaceae	0	0	0	0	0	0	0	0	0	0	0	0
#5855	Root;Bacteria;Proteobacteria;Alphaproteobacteria;Rhizobiales	0	0	0	0	0	0	0	0	0	0	0	0
#1149	Root;Bacteria;Proteobacteria;Alphaproteobacteria;Rhizobiales;Hyphomicrobiaceae	0	0	0	0	0	0	0	0	0	0	1	0
#19843	Root;Bacteria;Proteobacteria;Alphaproteobacteria;Rhizobiales;Cohaesibacteraceae	0	0	0	0	0	0	0	0	0	0	0	0
#12305	Root;Bacteria;Proteobacteria;Alphaproteobacteria;Rhizobiales;Cohaesibacteraceae	0	0	0	0	0	0	0	0	0	0	0	0
#17940	Root;Bacteria;Proteobacteria;Alphaproteobacteria;Rhizobiales	0	0	0	0	0	0	0	0	0	0	0	0
#8084	Root;Bacteria;Proteobacteria;Alphaproteobacteria;Rhizobiales;Hyphomicrobiaceae	0	0	0	0	0	0	0	0	0	0	0	0
#2010	Root;Unassigned	0	0	0	0	0	0	0	0	0	0	0	0
#2263	Root;Bacteria;Proteobacteria;Alphaproteobacteria;Rhizobiales;Phyllobacteriaceae	0	0	0	0	0	0	0	0	0	0	0	0
#19445	Root;Bacteria;Proteobacteria;Alphaproteobacteria;Rhizobiales;Phyllobacteriaceae	0	0	0	0	0	0	0	0	0	0	0	0
#15201	Root;Bacteria;Proteobacteria;Alphaproteobacteria;Rhizobiales;Cohaesibacteraceae;Cohaesibacter	0	0	0	0	1	0	0	0	0	0	0	0
#15903	Root;Bacteria;Proteobacteria;Alphaproteobacteria;Rhizobiales;Hyphomicrobiaceae;Parvibaculum	0	0	0	0	0	0	0	0	0	0	0	0
#7829	Root;Bacteria;Proteobacteria;Alphaproteobacteria;Rhizobiales;Hyphomicrobiaceae;Parvibaculum	0	0	0	0	0	0	0	0	0	0	0	0
#10149	Root;Bacteria;Proteobacteria;Alphaproteobacteria;Rhizobiales;Hyphomicrobiaceae;Parvibaculum	0	0	0	0	0	0	0	0	0	0	0	0
#14784	Root;Bacteria;Proteobacteria;Alphaproteobacteria;Rhizobiales;Hyphomicrobiaceae;Parvibaculum	0	0	0	0	0	0	0	0	0	0	0	0
#11129	Root;Bacteria;Proteobacteria;Alphaproteobacteria;Rhizobiales	0	0	0	0	0	0	0	0	0	0	0	0
#11712	Root;Bacteria;Proteobacteria;Alphaproteobacteria;Rhizobiales	0	0	0	0	0	0	0	0	0	0	0	0
#19490	Root;Bacteria;Proteobacteria;Alphaproteobacteria;Rhizobiales;Hyphomicrobiaceae;Hyphomicrobium	0	0	0	0	0	0	0	0	0	0	0	0
#12542	Root;Bacteria;Proteobacteria;Alphaproteobacteria;Rhizobiales;Hyphomicrobiaceae	0	0	0	0	0	0	0	0	0	0	0	0
#7843	Root;Bacteria;Proteobacteria;Alphaproteobacteria;Rhizobiales;Hyphomicrobiaceae;Devosia	0	0	0	0	0	0	0	0	0	0	0	0
#9641	Root;Bacteria;Proteobacteria;Alphaproteobacteria;Rhizobiales;Hyphomicrobiaceae	0	0	0	0	0	0	0	0	0	0	0	0
#14864	Root;Bacteria;Proteobacteria;Alphaproteobacteria;Rhizobiales;Hyphomicrobiaceae	0	0	0	0	0	0	0	0	0	0	0	0
#14067	Root;Bacteria;Proteobacteria;Alphaproteobacteria;Rhizobiales;Hyphomicrobiaceae;Hyphomicrobium	0	0	0	0	0	0	0	0	0	0	0	0
#15267	Root;Bacteria;Proteobacteria;Alphaproteobacteria;Rhizobiales;Hyphomicrobiaceae	0	0	0	1	0	0	0	0	0	0	2	1
#13960	Root;Bacteria;Proteobacteria;Alphaproteobacteria;Rhizobiales;Hyphomicrobiaceae;Hyphomicrobium	0	0	0	0	0	0	0	0	0	0	0	0
#4009	Root;Bacteria;Proteobacteria;Alphaproteobacteria;Rhizobiales;Hyphomicrobiaceae;Hyphomicrobium	0	0	0	0	0	0	0	0	0	0	0	0
#9233	Root;Bacteria;Proteobacteria;Alphaproteobacteria;Rhizobiales;Hyphomicrobiaceae;Hyphomicrobium	0	0	0	0	0	0	0	0	0	0	0	0
#3035	Root;Bacteria;Proteobacteria;Alphaproteobacteria;Rhizobiales;Hyphomicrobiaceae;Hyphomicrobium	0	0	0	1	0	0	0	0	0	0	0	0
#16854	Root;Bacteria;Proteobacteria;Alphaproteobacteria;Rhizobiales;Hyphomicrobiaceae;Pedomicrobium	0	0	0	0	0	0	0	0	0	0	0	0
#2813	Root;Bacteria;Proteobacteria;Alphaproteobacteria;Rhizobiales;Hyphomicrobiaceae;Devosia	0	0	0	0	1	0	0	0	0	0	0	0
#19755	Root;Bacteria;Proteobacteria;Alphaproteobacteria	0	0	0	0	0	0	0	0	0	0	0	0
#10997	Root;Bacteria;Proteobacteria;Alphaproteobacteria	0	0	0	0	0	0	0	0	0	0	0	0
#9156	Root;Bacteria;Proteobacteria;Alphaproteobacteria	0	0	0	0	0	0	0	0	0	0	0	0
#12776	Root;Bacteria;Proteobacteria;Alphaproteobacteria;Rickettsiales;Rickettsiaceae	0	0	0	0	0	0	0	0	0	0	0	0
#8387	Root;Bacteria;Proteobacteria;Alphaproteobacteria;Rickettsiales;Rickettsiaceae	0	0	0	0	0	0	0	0	0	0	0	0
#9656	Root;Bacteria;Proteobacteria;Alphaproteobacteria;Rickettsiales;Rickettsiaceae	0	0	0	0	0	0	0	0	0	0	0	0
#7945	Root;Unassigned	0	0	0	0	0	0	0	0	0	0	0	0
#10045	Root;Bacteria;Proteobacteria;Alphaproteobacteria;Rickettsiales;Rickettsiaceae	0	0	0	0	0	0	0	0	0	0	0	0
#9138	Root;Bacteria;Proteobacteria;Alphaproteobacteria;Rhizobiales;Hyphomicrobiaceae	0	0	0	0	0	0	0	0	0	0	0	0
#11650	Root;Bacteria;Proteobacteria;Alphaproteobacteria;Rhizobiales;Hyphomicrobiaceae;Devosia	0	0	0	0	0	0	0	0	0	0	0	0
#18895	Root;Bacteria;Proteobacteria;Alphaproteobacteria;Rhizobiales;Hyphomicrobiaceae;Devosia	0	1	0	0	0	0	0	0	0	0	0	0
#10013	Root;Bacteria;Proteobacteria;Alphaproteobacteria;Rhizobiales;Hyphomicrobiaceae;Devosia	0	0	0	0	0	0	0	0	0	0	0	0
#11624	Root;Bacteria;Proteobacteria;Alphaproteobacteria;Rhizobiales;Hyphomicrobiaceae;Devosia	0	0	0	0	0	0	0	0	0	0	0	0
#4511	Root;Bacteria;Proteobacteria;Alphaproteobacteria;Rhizobiales;Hyphomicrobiaceae;Devosia	0	0	0	0	0	0	0	0	0	0	0	0
#1777	Root;Bacteria;Proteobacteria;Alphaproteobacteria;Rhizobiales;Hyphomicrobiaceae;Devosia	0	0	0	0	0	0	0	0	0	0	0	0
#15013	Root;Bacteria;Proteobacteria;Alphaproteobacteria;Rhizobiales;Hyphomicrobiaceae;Devosia	0	0	0	0	0	0	0	0	0	0	0	1
#13884	Root;Bacteria;Proteobacteria;Alphaproteobacteria;Rhizobiales;Hyphomicrobiaceae;Devosia	0	0	0	0	0	0	0	0	0	0	0	0
#19378	Root;Bacteria;Proteobacteria;Alphaproteobacteria;Rhizobiales;Hyphomicrobiaceae;Devosia	0	0	0	0	0	0	0	0	0	0	0	0
#10152	Root;Bacteria;Proteobacteria;Alphaproteobacteria;Rhizobiales;Hyphomicrobiaceae;Devosia	0	0	0	0	0	0	0	0	0	0	0	0
#6349	Root;Bacteria;Proteobacteria;Alphaproteobacteria;Rhizobiales;Hyphomicrobiaceae	0	0	0	0	0	0	0	0	0	0	0	0
#11960	Root;Bacteria;Proteobacteria;Alphaproteobacteria;Kordiimonadales;Kordiimonadaceae	0	0	0	0	0	0	0	0	0	0	0	0
#18888	Root;Unassigned	0	0	0	0	0	0	0	0	0	0	0	0
#2597	Root;Bacteria;Proteobacteria;Alphaproteobacteria	0	0	0	0	0	0	0	0	0	0	0	0
#17216	Root;Unassigned	0	0	0	0	0	0	0	0	0	0	0	0
#7133	Root;Bacteria;Proteobacteria;Alphaproteobacteria	0	0	0	0	0	0	0	0	0	0	0	0
#3574	Root;Bacteria;Proteobacteria;Alphaproteobacteria;Rhizobiales;Hyphomicrobiaceae	0	0	0	0	0	0	0	0	0	0	1	0
#2834	Root;Bacteria;Proteobacteria;Alphaproteobacteria;Rhizobiales;Hyphomicrobiaceae	0	0	0	0	0	0	0	0	0	0	0	0
#12587	Root;Bacteria;Proteobacteria;Alphaproteobacteria;Rhizobiales;Hyphomicrobiaceae	0	0	0	0	0	0	0	0	0	0	0	0
#16134	Root;Bacteria;Proteobacteria;Alphaproteobacteria;Rhizobiales;Hyphomicrobiaceae	0	0	0	0	0	0	0	0	0	0	0	0
#17659	Root;Bacteria;Proteobacteria;Alphaproteobacteria;Rhizobiales;Hyphomicrobiaceae	0	0	0	0	0	0	0	0	0	0	0	0
#3945	Root;Bacteria;Proteobacteria;Alphaproteobacteria;Rhizobiales;Hyphomicrobiaceae	0	0	0	0	0	0	0	0	0	0	0	0
#17375	Root;Bacteria;Proteobacteria;Alphaproteobacteria;Rhizobiales;Hyphomicrobiaceae	0	0	0	0	0	0	0	0	0	0	0	0
#2327	Root;Bacteria;Proteobacteria;Alphaproteobacteria;Rhizobiales;Hyphomicrobiaceae	0	0	0	0	0	0	0	0	0	0	0	0
#12837	Root;Bacteria;Proteobacteria;Alphaproteobacteria;Rhizobiales;Hyphomicrobiaceae	0	0	0	0	0	0	0	0	0	0	1	0
#951	Root;Bacteria;Proteobacteria;Alphaproteobacteria;Rhizobiales;Hyphomicrobiaceae	0	0	0	0	0	0	0	0	0	0	0	0
#14372	Root;Bacteria;Proteobacteria;Alphaproteobacteria;Rhizobiales;Hyphomicrobiaceae	0	0	0	0	0	0	0	0	0	0	0	0
#9087	Root;Bacteria;Proteobacteria;Alphaproteobacteria;Rhizobiales;Hyphomicrobiaceae	0	0	0	0	0	0	0	0	0	0	0	0
#15813	Root;Bacteria;Proteobacteria;Alphaproteobacteria;Rhizobiales;Hyphomicrobiaceae	0	0	0	0	0	0	0	0	0	0	0	0
#17341	Root;Bacteria;Proteobacteria;Alphaproteobacteria;Rhizobiales;Hyphomicrobiaceae	0	0	0	0	0	0	0	0	0	0	0	0
#11958	Root;Bacteria;Proteobacteria;Alphaproteobacteria;Rhizobiales;Hyphomicrobiaceae	0	0	0	0	0	0	0	0	0	0	0	0
#9063	Root;Bacteria;Proteobacteria;Alphaproteobacteria;Rhizobiales;Hyphomicrobiaceae	0	0	0	1	0	0	0	0	0	0	0	1
#13289	Root;Bacteria;Proteobacteria;Alphaproteobacteria;Rhizobiales;Hyphomicrobiaceae	0	0	0	0	0	0	0	0	0	0	0	0
#11517	Root;Bacteria;Proteobacteria;Alphaproteobacteria;Rhodospirillales;Rhodospirillaceae	0	0	0	0	0	0	0	0	0	0	0	0
#9346	Root;Bacteria;Proteobacteria;Alphaproteobacteria;Rhodospirillales;Rhodospirillaceae	0	0	0	0	0	0	0	0	0	0	0	0
#4513	Root;Unassigned	0	0	0	0	0	0	0	0	0	0	0	0
#8042	Root;Bacteria;Proteobacteria;Alphaproteobacteria;Ellin329	0	0	0	0	0	0	0	0	0	0	0	0
#12658	Root;Bacteria;Proteobacteria;Alphaproteobacteria;Ellin329	0	0	0	0	0	0	0	0	0	0	0	0
#6744	Root;Unassigned	0	0	0	0	0	0	0	0	0	0	0	0
#2333	Root;Bacteria;Proteobacteria;Alphaproteobacteria;Rhodospirillales;Rhodospirillaceae;Magnetospirillum	0	0	0	0	0	0	0	0	0	0	0	0
#2626	Root;Bacteria;Proteobacteria;Alphaproteobacteria;Rhodospirillales;Rhodospirillaceae;Magnetospirillum	0	0	0	0	0	0	0	0	0	0	0	0
#5481	Root;Bacteria;Proteobacteria;Alphaproteobacteria;Rhizobiales	0	0	0	0	0	0	0	0	0	0	0	0
#18612	Root;Bacteria;Proteobacteria;Alphaproteobacteria;Rhizobiales	0	0	0	0	0	2	0	0	0	0	0	0
#18528	Root;Bacteria;Proteobacteria;Alphaproteobacteria;Rhizobiales	0	0	0	0	1	0	0	0	0	0	0	0
#5886	Root;Bacteria;Proteobacteria;Alphaproteobacteria;Rhizobiales	1	0	0	0	0	1	0	0	0	0	0	0
#12113	Root;Bacteria;Proteobacteria;Alphaproteobacteria;Rhizobiales	1	0	0	0	0	0	0	0	0	0	0	0
#5467	Root;Bacteria;Proteobacteria;Alphaproteobacteria;Rhizobiales;Rhizobiaceae;Agrobacterium	0	0	0	0	0	0	0	0	0	0	0	0
#11891	Root;Bacteria;Proteobacteria;Alphaproteobacteria;Rhodobacterales;Hyphomonadaceae	0	0	0	0	0	1	0	0	0	0	0	0
#16540	Root;Bacteria;Proteobacteria;Alphaproteobacteria;Rhodobacterales;Hyphomonadaceae	0	0	0	0	2	1	0	0	0	0	4	1
#6223	Root;Bacteria;Proteobacteria;Alphaproteobacteria;Rhodobacterales;Hyphomonadaceae	0	0	0	0	0	0	0	0	0	0	0	0
#9188	Root;Bacteria;Proteobacteria;Alphaproteobacteria;Rhodobacterales;Hyphomonadaceae;Hyphomonas	0	0	0	0	1	0	0	0	0	0	0	0
#7862	Root;Bacteria;Proteobacteria;Alphaproteobacteria;Rhodobacterales;Hyphomonadaceae;Hyphomonas	0	0	0	0	0	0	0	0	0	0	0	0
#11353	Root;Bacteria;Proteobacteria;Alphaproteobacteria;Rhodobacterales;Hyphomonadaceae;Hyphomonas	0	0	0	0	0	0	0	0	0	0	0	0
#14224	Root;Bacteria;Proteobacteria;Alphaproteobacteria;Rhodobacterales;Hyphomonadaceae;Hyphomonas	0	0	0	0	0	0	0	0	0	0	0	0
#18799	Root;Bacteria;Proteobacteria;Alphaproteobacteria;Rhodobacterales;Hyphomonadaceae	0	0	0	0	0	0	0	0	0	0	0	0
#11294	Root;Bacteria;Proteobacteria;Alphaproteobacteria	0	0	0	0	0	0	0	0	0	0	0	0
#11253	Root;Bacteria;Proteobacteria;Alphaproteobacteria	0	0	0	0	6	2	0	0	0	0	0	0
#3297	Root;Bacteria;Proteobacteria;Alphaproteobacteria	0	0	0	0	0	0	0	0	0	0	1	0
#18964	Root;Bacteria;Proteobacteria;Alphaproteobacteria	0	0	0	0	0	0	0	0	0	0	3	0
#699	Root;Bacteria;Proteobacteria;Alphaproteobacteria	0	0	0	0	0	0	0	0	0	0	0	0
#16700	Root;Unassigned	0	0	0	0	0	0	0	0	0	0	0	0
#10333	Root;Bacteria;Proteobacteria;Alphaproteobacteria	0	0	0	0	0	0	0	0	0	0	0	0
#12227	Root;Bacteria;Proteobacteria;Alphaproteobacteria;Rhodobacterales;Hyphomonadaceae	0	0	0	0	0	0	0	0	0	0	0	0
#4570	Root;Bacteria;Proteobacteria;Alphaproteobacteria;Rhodobacterales;Hyphomonadaceae	0	0	0	0	0	0	0	0	0	0	0	0
#13055	Root;Bacteria;Proteobacteria;Alphaproteobacteria;Rhodobacterales;Hyphomonadaceae	0	0	0	0	0	0	0	0	0	0	0	0
#7613	Root;Bacteria;Proteobacteria;Alphaproteobacteria	0	0	0	0	0	0	0	0	0	0	0	0
#8600	Root;Bacteria;Proteobacteria;Alphaproteobacteria	0	0	0	0	0	0	0	0	0	0	0	0
#16465	Root;Bacteria;Proteobacteria;Alphaproteobacteria;Rhodobacterales;Hyphomonadaceae;Maricaulis	0	0	0	0	2	0	0	0	0	0	0	0
#18586	Root;Bacteria;Proteobacteria;Alphaproteobacteria;Rhodobacterales;Hyphomonadaceae;Oceanicaulis	0	0	0	0	2	0	0	0	0	0	0	0
#5441	Root;Bacteria;Proteobacteria;Alphaproteobacteria;Rhodobacterales;Hyphomonadaceae;Maricaulis	0	0	0	0	0	0	0	0	0	0	0	0
#10814	Root;Bacteria;Proteobacteria;Alphaproteobacteria;Rhodobacterales;Hyphomonadaceae;Maricaulis	0	0	0	0	0	0	0	0	0	0	0	0
#15686	Root;Bacteria;Proteobacteria;Alphaproteobacteria;Rhodobacterales;Hyphomonadaceae	0	0	0	0	0	0	0	0	0	0	0	0
#6302	Root;Bacteria;Proteobacteria;Alphaproteobacteria;Rhodobacterales;Hyphomonadaceae	0	0	0	0	0	0	0	0	0	0	0	0
#12777	Root;Bacteria;Proteobacteria;Alphaproteobacteria;Rhizobiales	0	0	0	0	0	0	0	0	0	0	0	0
#543	Root;Unassigned	0	0	0	0	0	0	0	0	0	0	0	0
#10131	Root;Bacteria;Proteobacteria;Alphaproteobacteria	0	0	0	0	0	0	0	0	0	0	0	0
#7947	Root;Bacteria;Proteobacteria;Alphaproteobacteria;Rhizobiales;Hyphomicrobiaceae	0	0	0	0	0	0	0	0	0	0	0	0
#18057	Root;Bacteria;Proteobacteria;Alphaproteobacteria;Rhizobiales;Hyphomicrobiaceae	0	0	0	0	0	1	0	0	0	0	0	0
#11690	Root;Bacteria;Proteobacteria;Alphaproteobacteria;Rickettsiales	0	0	0	0	0	0	0	0	0	0	0	0
#18618	Root;Bacteria;Proteobacteria;Alphaproteobacteria;Rickettsiales	0	0	0	0	0	0	0	0	0	0	0	0
#8543	Root;Unassigned	0	0	0	0	0	0	0	0	0	0	0	0
#5428	Root;Bacteria;Proteobacteria;Alphaproteobacteria;BD7-3	0	0	0	0	0	0	0	0	0	0	0	0
#3095	Root;Unassigned	0	0	0	0	0	0	0	0	0	0	0	0
#10688	Root;Bacteria;Proteobacteria;Alphaproteobacteria;BD7-3	0	0	0	0	0	0	0	0	0	0	0	0
#7187	Root;Unassigned	0	0	0	0	0	0	0	0	0	0	0	0
#7321	Root;Bacteria;Proteobacteria;Alphaproteobacteria;BD7-3	0	0	0	0	0	0	0	0	0	0	0	0
#4701	Root;Bacteria;Proteobacteria;Alphaproteobacteria;BD7-3	0	0	0	0	0	0	0	0	0	0	0	0
#12712	Root;Bacteria;Proteobacteria;Alphaproteobacteria	0	0	0	0	0	0	0	0	0	0	0	0
#11204	Root;Unassigned	0	0	0	0	0	0	0	0	0	0	0	0
#11970	Root;Unassigned	0	0	0	0	0	0	0	0	0	0	0	0
#761	Root;Bacteria;Proteobacteria;Alphaproteobacteria	0	0	0	0	0	0	0	0	0	0	0	0
#16058	Root;Unassigned	0	0	0	0	0	0	0	0	0	0	0	0
#4646	Root;Bacteria;Proteobacteria	0	0	0	0	0	0	0	0	0	0	0	0
#9863	Root;Bacteria;Acidobacteria;iii1-8;32-20	0	0	0	0	0	0	0	0	0	0	0	0
#4676	Root;Unassigned	0	0	0	0	0	0	0	0	0	0	0	0
#7359	Root;Unassigned	0	0	0	0	0	0	0	0	0	0	0	0
#2898	Root;Unassigned	0	0	0	0	0	0	0	0	0	0	0	0
#3954	Root;Unassigned	0	0	0	0	0	0	0	0	0	0	0	0
#1324	Root;Unassigned	0	0	0	0	0	0	0	0	0	0	0	0
#1883	Root;Unassigned	0	0	0	0	0	0	0	0	0	0	0	0
#1343	Root;Unassigned	0	0	0	0	0	0	0	0	0	0	0	0
#19595	Root;Bacteria;Acidobacteria;iii1-8;DS-18	0	0	0	0	0	0	0	0	0	0	0	0
#16594	Root;Bacteria;Acidobacteria;iii1-8;DS-18	0	0	0	0	0	0	0	0	0	0	0	0
#10309	Root;Bacteria;Acidobacteria;iii1-8;DS-18	0	0	0	0	0	0	0	0	0	0	0	0
#238	Root;Bacteria;Acidobacteria;iii1-8;DS-18	0	0	0	0	0	0	0	0	0	0	0	0
#17494	Root;Bacteria;Acidobacteria;iii1-8;DS-18	0	0	0	0	0	0	0	0	0	0	0	0
#17994	Root;Bacteria;Acidobacteria;iii1-8;DS-18	0	0	0	0	0	0	0	0	0	0	0	0
#8018	Root;Bacteria;Acidobacteria;Sva0725;Sva0725	0	0	0	0	0	0	0	0	0	0	0	0
#5844	Root;Bacteria;Acidobacteria;Sva0725;Sva0725	0	0	0	0	0	0	0	0	0	0	0	0
#10850	Root;Bacteria;Acidobacteria;Sva0725;Sva0725	0	0	0	0	0	1	0	0	0	0	0	0
#4055	Root;Bacteria;Acidobacteria;Sva0725;Sva0725	0	0	0	0	0	0	0	0	0	0	0	0
#2045	Root;Unassigned	0	0	0	0	0	0	0	0	0	0	0	0
#1169	Root;Unassigned	0	0	0	0	0	0	0	0	0	0	0	0
#17207	Root;Unassigned	0	0	0	0	0	0	0	0	0	0	0	0
#4480	Root;Bacteria;Acidobacteria;Sva0725;Sva0725	0	0	0	0	0	0	0	0	0	0	0	0
#3363	Root;Unassigned	0	0	0	0	0	0	0	0	0	0	0	0
#1915	Root;Unassigned	0	0	0	0	0	0	0	0	0	0	0	0
#2288	Root;Unassigned	0	0	0	0	0	0	0	0	0	0	0	0
#16115	Root;Unassigned	0	0	0	0	0	0	0	0	0	0	0	0
#14122	Root;Bacteria;Acidobacteria;Sva0725;Sva0725	0	0	0	0	0	0	0	0	0	0	0	0
#17770	Root;Bacteria;Acidobacteria;Sva0725;Sva0725	0	0	0	0	0	0	0	0	0	0	0	0
#5304	Root;Bacteria;Acidobacteria;Sva0725;Sva0725	0	0	0	0	0	0	0	0	0	0	0	0
#10840	Root;Unassigned	0	0	0	0	0	0	0	0	0	0	0	0
#8820	Root;Bacteria;Acidobacteria;Sva0725;Sva0725	0	0	0	0	0	0	0	0	0	0	0	0
#13288	Root;Unassigned	0	0	0	0	0	0	0	0	0	0	0	0
#15029	Root;Bacteria;Acidobacteria;Sva0725;Sva0725	0	0	0	0	0	0	0	0	0	0	0	0
#14930	Root;Bacteria;Acidobacteria;Sva0725;Sva0725	0	0	0	0	0	0	0	0	0	0	0	0
#10751	Root;Bacteria;Acidobacteria;Sva0725;Sva0725	0	0	0	0	0	0	0	0	0	0	0	0
#12141	Root;Bacteria;Acidobacteria;Sva0725;Sva0725	0	0	0	0	0	0	0	0	0	0	0	0
#19782	Root;Bacteria;Acidobacteria;Sva0725;Sva0725	0	0	0	0	0	0	0	0	0	0	0	0
#15134	Root;Bacteria;Acidobacteria;Sva0725;Sva0725	0	0	0	0	0	0	0	0	0	0	0	0
#18830	Root;Bacteria;Acidobacteria;Sva0725;Sva0725	0	0	0	0	0	0	0	0	0	0	0	0
#2661	Root;Unassigned	0	0	0	0	0	0	0	0	0	0	0	0
#3417	Root;Bacteria;Acidobacteria;Sva0725;Sva0725	0	0	0	0	0	0	0	0	0	0	0	0
#8544	Root;Bacteria;Acidobacteria;Sva0725;Sva0725	0	0	0	0	0	0	0	0	0	0	0	0
#10619	Root;Bacteria;Acidobacteria;Sva0725;Sva0725	0	0	0	0	0	0	0	0	0	0	0	0
#603	Root;Unassigned	0	0	0	0	0	0	0	0	0	0	0	0
#2388	Root;Unassigned	0	0	0	0	0	0	0	0	0	0	0	0
#11269	Root;Unassigned	0	0	0	0	0	0	0	0	0	0	0	0
#16515	Root;Bacteria;Acidobacteria;Sva0725;Sva0725	0	0	0	0	0	0	0	0	0	0	0	0
#14731	Root;Bacteria;Acidobacteria;Sva0725;Sva0725	0	0	0	0	0	0	0	0	0	0	0	0
#7517	Root;Bacteria;Acidobacteria;Sva0725;Sva0725	0	0	0	0	0	0	0	0	0	0	0	0
#14993	Root;Bacteria;Acidobacteria;Sva0725;Sva0725	0	0	0	0	0	0	0	0	0	0	0	0
#11325	Root;Bacteria;Acidobacteria;Sva0725;Sva0725	0	0	0	0	0	0	0	0	0	0	0	0
#16544	Root;Bacteria;Acidobacteria;Sva0725;Sva0725	0	0	0	0	0	0	0	0	0	0	0	0
#14494	Root;Bacteria;Acidobacteria;Sva0725;Sva0725	0	0	0	0	0	0	0	0	0	0	0	0
#19001	Root;Unassigned	0	0	0	0	0	0	0	0	0	0	0	0
#11409	Root;Bacteria;Acidobacteria;Sva0725;Sva0725	0	0	0	0	0	0	0	0	0	0	0	0
#6995	Root;Bacteria;Acidobacteria;Sva0725;Sva0725	0	0	0	0	0	0	0	0	0	0	0	0
#7853	Root;Bacteria;Acidobacteria;Sva0725;Sva0725	0	0	0	0	0	0	0	0	0	0	0	0
#10177	Root;Bacteria;Acidobacteria;Sva0725;Sva0725	0	0	0	0	0	0	0	0	0	0	0	0
#11048	Root;Bacteria;Acidobacteria;Sva0725;Sva0725	0	0	0	0	0	0	0	0	0	0	0	0
#16614	Root;Bacteria;Acidobacteria;Sva0725;Sva0725	0	0	0	0	0	0	0	0	0	0	0	0
#10334	Root;Bacteria;Acidobacteria;Sva0725;Sva0725	0	0	0	0	0	0	0	0	0	0	0	0
#10397	Root;Bacteria;Acidobacteria;Sva0725;Sva0725	0	0	0	0	0	0	0	0	0	0	0	0
#8226	Root;Bacteria;Acidobacteria;Sva0725;Sva0725	0	0	0	0	0	0	0	0	0	0	0	0
#15894	Root;Bacteria;Acidobacteria;Sva0725;Sva0725	0	0	0	0	0	0	0	0	0	0	0	0
#573	Root;Bacteria;Acidobacteria;Sva0725;Sva0725	0	0	0	0	0	0	0	0	0	0	0	0
#12902	Root;Bacteria;Acidobacteria;Sva0725;Sva0725	0	0	0	0	0	0	0	0	0	0	0	0
#9399	Root;Bacteria;Acidobacteria;Sva0725;Sva0725	0	0	0	0	0	0	0	0	0	0	0	0
#16316	Root;Bacteria;Acidobacteria;Sva0725;Sva0725	0	0	0	0	0	0	0	0	0	0	0	0
#9464	Root;Unassigned	0	0	0	0	0	0	0	0	0	0	0	0
#1511	Root;Bacteria;Acidobacteria;Sva0725;Sva0725	0	0	0	0	0	0	0	0	0	0	0	0
#19837	Root;Bacteria;Acidobacteria;Sva0725;Sva0725	0	0	0	0	1	0	0	0	0	0	0	0
#3469	Root;Bacteria;Acidobacteria;Sva0725;Sva0725	0	0	0	0	0	0	0	0	0	0	0	0
#13678	Root;Unassigned	0	0	0	0	0	0	0	0	0	0	0	0
#12862	Root;Unassigned	0	0	0	0	0	0	0	0	0	0	0	0
#12391	Root;Bacteria;Acidobacteria;Sva0725;Sva0725	0	0	0	0	0	0	0	0	0	0	0	0
#19543	Root;Bacteria;Acidobacteria;Sva0725;Sva0725	0	0	0	0	0	0	0	0	0	0	0	0
#9128	Root;Unassigned	0	0	0	0	0	0	0	0	0	0	0	0
#8622	Root;Bacteria;Acidobacteria;Sva0725;Sva0725	0	0	0	0	0	0	0	0	0	0	0	0
#6978	Root;Unassigned	0	0	0	0	0	0	0	0	0	0	0	0
#19820	Root;Bacteria;Acidobacteria;iii1-8;DS-18	0	0	0	0	0	0	0	0	0	0	0	0
#4932	Root;Bacteria;Acidobacteria;iii1-8;DS-18	0	0	0	0	0	0	0	0	0	0	0	0
#10949	Root;Bacteria;Acidobacteria;iii1-8;DS-18	0	0	0	0	0	0	0	0	0	0	0	0
#8516	Root;Bacteria;Acidobacteria;iii1-8;DS-18	0	0	0	0	0	0	0	0	0	0	0	0
#4555	Root;Bacteria;Acidobacteria;Sva0725;Sva0725	0	0	0	0	0	0	0	0	0	0	0	0
#16410	Root;Unassigned	0	0	0	0	0	0	0	0	0	0	0	0
#1197	Root;Bacteria;Acidobacteria;Sva0725;Sva0725	0	0	0	0	0	0	0	0	0	0	0	0
#6778	Root;Bacteria;Acidobacteria;Sva0725;Sva0725	0	0	0	0	0	0	0	0	0	0	0	0
#1969	Root;Bacteria;Acidobacteria;Sva0725;Sva0725	0	0	0	0	0	0	0	0	0	0	0	0
#11317	Root;Bacteria;Acidobacteria;Sva0725;Sva0725	0	0	0	0	0	0	0	0	0	0	0	0
#17719	Root;Unassigned	0	0	0	0	0	0	0	0	0	0	0	0
#3520	Root;Unassigned	0	0	0	0	0	0	0	0	0	0	0	0
#5806	Root;Unassigned	0	0	0	0	0	0	0	0	0	0	0	0
#7551	Root;Unassigned	0	0	0	0	0	0	0	0	0	0	0	0
#998	Root;Bacteria;Acidobacteria;Sva0725;Sva0725	0	0	0	0	0	0	0	0	0	0	0	0
#670	Root;Bacteria;Acidobacteria;Sva0725;Sva0725	0	0	0	0	0	0	0	0	0	0	0	0
#16883	Root;Bacteria;Acidobacteria;Sva0725;Sva0725	0	0	0	0	0	0	0	0	0	0	0	0
#13436	Root;Unassigned	0	0	0	0	0	0	0	0	0	0	0	0
#9908	Root;Bacteria;Acidobacteria;Sva0725;Sva0725	0	0	0	0	0	0	0	0	0	0	0	0
#16059	Root;Bacteria;Acidobacteria;Sva0725;Sva0725	0	0	0	0	0	0	0	0	0	0	0	0
#14678	Root;Unassigned	0	0	0	0	0	0	0	0	0	0	0	1
#9349	Root;Bacteria;Acidobacteria;Sva0725;Sva0725	0	0	0	0	0	0	0	0	0	0	0	0
#9917	Root;Bacteria;Acidobacteria;Sva0725;Sva0725	0	0	0	0	0	0	0	0	0	0	0	0
#2841	Root;Unassigned	0	0	0	0	0	0	0	0	0	0	0	0
#7789	Root;Bacteria;Acidobacteria;Sva0725;Sva0725	0	0	0	0	0	0	0	0	0	0	0	0
#16560	Root;Bacteria;Acidobacteria;Sva0725;Sva0725	0	0	0	0	0	0	0	0	0	0	0	0
#4408	Root;Bacteria;Acidobacteria;Sva0725;Sva0725	0	0	0	0	0	0	0	0	0	0	0	0
#6058	Root;Bacteria;Acidobacteria;Sva0725;Sva0725	0	0	0	0	0	0	0	0	0	0	0	0
#7835	Root;Unassigned	0	0	0	0	0	0	0	0	0	0	0	0
#18999	Root;Bacteria;Acidobacteria;Sva0725;Sva0725	0	0	0	0	0	0	0	0	0	0	0	0
#10105	Root;Bacteria;Acidobacteria;Sva0725;Sva0725	0	0	0	0	0	0	0	0	0	0	0	0
#4986	Root;Bacteria;Acidobacteria;Sva0725;Sva0725	0	0	0	0	0	0	0	0	0	0	0	0
#15250	Root;Bacteria;Acidobacteria;Sva0725;Sva0725	0	0	0	0	0	0	0	0	0	0	0	0
#16791	Root;Bacteria;Acidobacteria;Sva0725;Sva0725	0	0	0	0	0	0	0	0	0	0	0	0
#16529	Root;Bacteria;Acidobacteria;Sva0725;Sva0725	0	0	0	0	0	0	0	0	0	0	0	0
#8311	Root;Bacteria;Acidobacteria;Sva0725;Sva0725	0	0	0	0	0	0	0	0	0	0	0	0
#16695	Root;Bacteria;Acidobacteria;Sva0725;Sva0725	0	0	0	0	0	0	0	0	0	0	0	0
#676	Root;Bacteria;Acidobacteria;Sva0725;Sva0725	0	0	0	0	0	0	0	0	0	0	0	0
#13649	Root;Unassigned	0	0	0	0	0	0	0	0	0	0	0	0
#14099	Root;Bacteria;Acidobacteria;Sva0725;Sva0725	0	0	0	0	0	0	0	0	0	0	0	0
#3204	Root;Bacteria;Acidobacteria;Sva0725;Sva0725	0	0	0	0	0	0	0	0	0	0	0	0
#14893	Root;Bacteria;Acidobacteria;Sva0725;Sva0725	0	0	0	0	0	0	0	0	0	0	0	0
#2165	Root;Bacteria;Acidobacteria;Sva0725;Sva0725	0	0	0	0	0	0	0	0	0	0	0	0
#499	Root;Unassigned	0	0	0	0	0	0	0	0	0	0	0	0
#12441	Root;Bacteria;Acidobacteria;Sva0725;Sva0725	0	0	0	0	0	0	0	0	0	0	0	0
#13735	Root;Bacteria;Acidobacteria;Sva0725;Sva0725	0	0	0	0	0	0	0	0	0	0	0	0
#11516	Root;Bacteria;Acidobacteria;Sva0725;Sva0725	0	0	0	0	0	0	0	0	0	0	0	0
#12853	Root;Bacteria;Acidobacteria;Sva0725;Sva0725	0	0	0	0	0	0	0	0	0	0	0	0
#1204	Root;Bacteria;Acidobacteria;Sva0725;Sva0725	0	0	0	0	0	0	0	0	0	0	0	0
#13106	Root;Bacteria;Acidobacteria;Sva0725;Sva0725	0	0	0	0	0	0	0	0	0	0	0	0
#12386	Root;Bacteria;Acidobacteria;Sva0725;Sva0725	0	0	0	0	0	0	0	0	0	0	0	0
#3317	Root;Bacteria;Acidobacteria;Sva0725;Sva0725	0	0	0	0	0	0	0	0	0	0	0	0
#4926	Root;Bacteria;Acidobacteria;Sva0725;Sva0725	0	0	0	0	0	0	0	0	0	0	0	0
#544	Root;Bacteria;Acidobacteria;Sva0725;Sva0725	0	0	0	0	0	0	0	0	0	0	0	0
#5761	Root;Bacteria;Acidobacteria;Sva0725;Sva0725	0	0	0	0	0	0	0	0	0	0	0	0
#11771	Root;Bacteria;Acidobacteria;Sva0725;Sva0725	0	0	0	0	0	0	0	0	0	0	0	0
#5800	Root;Bacteria;Acidobacteria;Sva0725;Sva0725	0	0	0	0	0	0	0	0	0	0	0	0
#17844	Root;Bacteria;Acidobacteria;Sva0725;Sva0725	0	0	0	0	0	0	0	0	0	0	0	0
#15831	Root;Bacteria;Acidobacteria;Sva0725;Sva0725	0	0	0	0	0	0	0	0	0	0	0	0
#11231	Root;Bacteria;Acidobacteria;Sva0725;Sva0725	0	0	0	1	1	0	0	0	0	0	0	0
#12333	Root;Bacteria;Acidobacteria;Sva0725;Sva0725	0	0	0	0	0	0	0	0	0	0	0	0
#16567	Root;Bacteria;Acidobacteria;Sva0725;Sva0725	0	0	0	0	0	0	0	0	0	0	0	0
#14576	Root;Bacteria;Acidobacteria;Sva0725;Sva0725	0	0	0	0	0	0	0	0	0	0	0	0
#5937	Root;Bacteria;Acidobacteria;Sva0725;Sva0725	0	0	0	0	0	0	0	0	0	0	0	0
#6710	Root;Bacteria;Acidobacteria;Sva0725;Sva0725	0	0	0	0	0	0	0	0	0	0	0	0
#3882	Root;Bacteria;Acidobacteria;Sva0725;Sva0725	0	0	0	0	0	0	0	0	0	0	0	0
#5998	Root;Bacteria;Acidobacteria;Sva0725;Sva0725	0	0	0	0	0	0	0	0	0	0	0	0
#18835	Root;Bacteria;Acidobacteria;Sva0725;Sva0725	0	0	0	0	0	0	0	0	0	0	0	0
#18811	Root;Bacteria;Acidobacteria;Sva0725;Sva0725	0	0	0	0	0	0	0	0	0	0	0	0
#14226	Root;Bacteria;Acidobacteria;Sva0725;Sva0725	0	0	0	0	0	0	0	0	0	0	0	0
#19514	Root;Unassigned	0	0	0	0	0	0	0	0	0	0	0	0
#7929	Root;Unassigned	0	0	0	0	0	0	0	0	0	0	0	0
#13044	Root;Bacteria;Acidobacteria;Sva0725;Sva0725	0	0	0	0	0	0	0	0	0	0	0	0
#16806	Root;Bacteria;Acidobacteria;Sva0725;Sva0725	0	0	0	0	0	0	0	0	0	0	0	0
#2360	Root;Bacteria;Acidobacteria;Sva0725;Sva0725	0	0	0	0	0	0	0	0	0	0	0	0
#12423	Root;Bacteria;Acidobacteria;Sva0725;Sva0725	0	0	0	0	0	0	0	0	0	0	0	0
#587	Root;Bacteria;Acidobacteria;Acidobacteria-6;CCU21	0	0	0	0	0	0	0	0	0	0	0	0
#8283	Root;Bacteria;Acidobacteria;Acidobacteria-6;CCU21	0	0	0	0	0	0	0	0	0	0	0	0
#11638	Root;Bacteria;Acidobacteria;Acidobacteria-6;CCU21	0	0	0	0	0	0	0	0	0	0	0	0
#3057	Root;Bacteria;Acidobacteria;Acidobacteria-6;CCU21	0	0	0	0	0	0	0	0	0	0	0	0
#3940	Root;Bacteria;Acidobacteria;Acidobacteria-6;CCU21	0	0	0	0	0	0	0	0	0	0	0	0
#14760	Root;Bacteria;Acidobacteria;Acidobacteria-6;CCU21	0	0	0	0	0	0	0	0	0	0	0	0
#9744	Root;Bacteria;Acidobacteria;Acidobacteria-6;CCU21	0	0	0	0	0	0	0	0	0	0	0	0
#19796	Root;Bacteria;Acidobacteria;Acidobacteria-6;CCU21	0	0	0	0	0	0	0	0	0	0	0	0
#1629	Root;Bacteria;Acidobacteria;Acidobacteria-6;CCU21	0	0	0	0	0	0	0	0	0	0	0	0
#17155	Root;Bacteria;Acidobacteria;Acidobacteria-6;CCU21	0	0	0	0	0	0	0	0	0	0	0	0
#4558	Root;Bacteria;Acidobacteria;Acidobacteria-6;CCU21	0	0	0	0	0	0	0	0	0	0	0	0
#1806	Root;Bacteria;Acidobacteria;Acidobacteria-6;CCU21	0	0	0	0	0	0	0	0	0	0	0	0
#12155	Root;Bacteria;Acidobacteria;Acidobacteria-6;CCU21	0	0	0	0	0	0	0	0	0	0	0	0
#17133	Root;Bacteria;Acidobacteria;Acidobacteria-6;CCU21	0	0	0	0	0	0	0	0	0	0	0	0
#3171	Root;Bacteria;Acidobacteria;Acidobacteria-6;CCU21	0	0	0	0	0	0	0	0	0	0	0	0
#18366	Root;Bacteria;Acidobacteria;Acidobacteria-6;CCU21	0	0	0	0	0	0	0	0	0	0	0	0
#2302	Root;Bacteria;Acidobacteria;Acidobacteria-6;CCU21	0	0	0	0	0	0	0	0	0	0	0	0
#15258	Root;Bacteria;Acidobacteria;Acidobacteria-6;CCU21	0	0	0	0	0	0	0	0	0	0	0	0
#15808	Root;Bacteria;Acidobacteria;Acidobacteria-6;CCU21	0	0	0	0	0	0	0	0	0	0	0	0
#1124	Root;Bacteria;Acidobacteria;Acidobacteria-6;CCU21	0	0	0	0	0	0	0	0	0	0	0	0
#1365	Root;Bacteria;Acidobacteria;Acidobacteria-6;CCU21	0	0	0	0	0	0	0	0	0	0	0	0
#2153	Root;Bacteria;Acidobacteria;Acidobacteria-6;CCU21	0	0	0	0	0	0	0	0	0	0	0	0
#4441	Root;Bacteria;Acidobacteria;Acidobacteria-6;CCU21	0	0	0	0	0	0	0	0	0	0	0	0
#9563	Root;Bacteria;Acidobacteria;Acidobacteria-6;CCU21	0	0	0	0	0	0	0	0	0	0	0	0
#18840	Root;Bacteria;Acidobacteria;Acidobacteria-6;CCU21	0	0	0	0	0	0	0	0	0	0	0	0
#293	Root;Bacteria;Acidobacteria;Acidobacteria-6;CCU21	0	0	0	0	0	0	0	0	0	0	0	0
#15704	Root;Bacteria;Acidobacteria;Acidobacteria-6;CCU21	0	0	0	0	0	0	0	0	0	0	0	0
#4318	Root;Bacteria;Acidobacteria;Acidobacteria-6;CCU21	0	0	0	0	0	0	0	0	0	0	0	0
#19107	Root;Bacteria;Acidobacteria;Acidobacteria-6;CCU21	0	0	0	0	0	0	0	0	0	0	0	0
#2935	Root;Bacteria;Acidobacteria;Acidobacteria-6;CCU21	0	0	0	0	0	0	0	0	0	0	0	0
#3801	Root;Bacteria;Acidobacteria;Acidobacteria-6;CCU21	0	0	0	0	0	0	0	0	0	0	0	0
#16282	Root;Bacteria;Acidobacteria;Acidobacteria-6;CCU21	0	0	0	0	0	0	0	0	0	0	0	0
#18159	Root;Bacteria;Acidobacteria;Acidobacteria-6;CCU21	0	0	0	0	0	0	0	0	0	0	0	0
#1018	Root;Bacteria;Acidobacteria;Acidobacteria-6;CCU21	0	0	0	0	0	0	0	0	0	0	0	0
#5620	Root;Bacteria;Acidobacteria;Acidobacteria-6;CCU21	0	0	0	0	0	0	0	0	0	0	0	0
#9962	Root;Bacteria;Acidobacteria;Acidobacteria-6;CCU21	0	0	0	0	0	0	0	0	0	0	0	1
#10310	Root;Bacteria;Acidobacteria;Acidobacteria-6;CCU21	0	0	0	0	0	0	0	0	0	0	0	0
#4170	Root;Bacteria;Acidobacteria;Acidobacteria-6;CCU21	0	0	0	0	0	0	0	0	0	0	0	0
#7888	Root;Bacteria;Acidobacteria;Acidobacteria-6;CCU21	0	0	0	0	0	0	0	0	0	0	0	0
#8892	Root;Bacteria;Acidobacteria;Acidobacteria-6;CCU21	0	0	0	0	0	0	0	0	0	0	0	0
#10050	Root;Bacteria;Acidobacteria;Acidobacteria-6;CCU21	0	0	0	0	0	0	0	0	0	0	0	0
#17750	Root;Bacteria;Acidobacteria;Acidobacteria-6;CCU21	0	0	0	0	0	0	0	0	0	0	0	0
#4204	Root;Bacteria;Acidobacteria;Acidobacteria-6;CCU21	0	0	0	0	0	0	0	0	0	0	0	0
#3893	Root;Bacteria;Acidobacteria;EC1113	0	0	0	0	0	0	0	0	0	0	0	0
#6977	Root;Unassigned	0	0	0	0	0	0	0	0	0	0	0	0
#15702	Root;Bacteria;Acidobacteria;EC1113	0	0	0	0	0	0	0	0	0	0	0	0
#7782	Root;Bacteria;Acidobacteria;Solibacteres;Solibacterales	0	0	0	0	0	0	0	0	0	0	0	0
#60	Root;Bacteria;Acidobacteria;Solibacteres;Solibacterales;AKIW659	0	0	0	0	0	0	0	0	0	0	0	0
#918	Root;Bacteria;Acidobacteria;Solibacteres;Solibacterales;AKIW659	0	0	0	0	0	0	0	0	0	0	0	0
#10383	Root;Bacteria;Acidobacteria;Solibacteres;Solibacterales;PK34	0	0	0	0	0	0	0	0	0	0	0	0
#1823	Root;Bacteria;Acidobacteria;Solibacteres;Solibacterales;PK34	0	0	0	0	0	0	0	0	0	0	0	0
#677	Root;Bacteria;Acidobacteria;Solibacteres;Solibacterales;PK34	0	0	0	0	0	0	0	0	0	0	0	0
#4804	Root;Bacteria;Acidobacteria;Solibacteres;Solibacterales	0	0	0	0	0	0	0	0	0	0	0	0
#10832	Root;Bacteria;Acidobacteria;Solibacteres;Solibacterales;PK34	0	0	0	0	0	0	0	0	0	0	0	0
#4045	Root;Bacteria;Acidobacteria;Solibacteres;Solibacterales;PK34	0	0	0	0	0	0	0	0	0	0	0	0
#17283	Root;Bacteria;Acidobacteria;Solibacteres;Solibacterales;PK34	0	0	0	0	0	0	0	0	0	0	0	0
#11324	Root;Bacteria;Acidobacteria;Solibacteres;Solibacterales;PK34	0	0	0	0	0	0	0	0	0	0	0	0
#5029	Root;Bacteria;Acidobacteria;Solibacteres;Solibacterales;PK34	0	0	0	0	0	0	0	0	0	0	0	0
#5262	Root;Bacteria;Acidobacteria;Solibacteres;Solibacterales;PAUC26f	0	0	0	0	0	0	0	0	0	0	0	0
#11816	Root;Bacteria;Acidobacteria;Solibacteres;Solibacterales	0	0	0	0	0	0	0	0	0	0	0	0
#18703	Root;Bacteria;Acidobacteria;Solibacteres;Solibacterales;PK34	0	0	0	0	0	0	0	0	0	0	0	0
#15023	Root;Bacteria;Acidobacteria;Solibacteres;Solibacterales;PK34	0	0	0	0	0	0	0	0	0	0	0	0
#4207	Root;Bacteria;Acidobacteria;Solibacteres;Solibacterales;PK34	0	0	0	0	0	0	0	0	0	0	0	0
#19592	Root;Bacteria;Acidobacteria;Solibacteres;Solibacterales;PK34	0	0	0	0	0	0	0	0	0	0	0	0
#13716	Root;Bacteria;Acidobacteria;Solibacteres;Solibacterales;PK34	0	0	0	0	0	0	0	0	0	0	0	0
#8909	Root;Bacteria;Acidobacteria;Solibacteres;Solibacterales;PAUC26f	0	0	0	0	0	0	0	0	0	0	0	0
#14324	Root;Bacteria;Acidobacteria;Solibacteres;Solibacterales;PAUC26f	0	0	0	0	0	0	0	0	0	0	0	0
#2674	Root;Bacteria;Acidobacteria;Solibacteres;Solibacterales;PAUC26f	0	0	0	0	0	0	0	0	0	0	0	0
#2697	Root;Bacteria;Acidobacteria;Solibacteres;Solibacterales;PAUC26f	0	0	0	0	0	0	0	0	0	0	0	0
#14822	Root;Bacteria;Acidobacteria;Solibacteres;Solibacterales;PAUC26f	0	0	0	0	0	0	0	0	0	0	0	0
#12948	Root;Bacteria;Acidobacteria;Solibacteres;Solibacterales;PAUC26f	0	0	0	0	0	0	0	0	0	0	0	0
#779	Root;Bacteria;Acidobacteria;Solibacteres;Solibacterales;PAUC26f	0	0	0	0	0	0	0	0	0	0	0	0
#18580	Root;Bacteria;Acidobacteria;Solibacteres;Solibacterales;PAUC26f	0	0	0	0	0	0	0	0	0	0	0	0
#10623	Root;Bacteria;Acidobacteria;Solibacteres;Solibacterales;PAUC26f	0	0	0	0	0	0	0	0	0	0	0	0
#18245	Root;Bacteria;Acidobacteria;Solibacteres;Solibacterales;PAUC26f	0	0	0	0	0	0	0	0	0	0	0	0
#17054	Root;Bacteria;Acidobacteria;Solibacteres;Solibacterales;PAUC26f	0	0	0	0	0	0	0	0	0	0	0	0
#11482	Root;Bacteria;Acidobacteria;Solibacteres;Solibacterales;PK34	0	0	0	0	0	0	0	0	0	0	0	0
#7126	Root;Bacteria;Acidobacteria;Solibacteres;Solibacterales	0	0	0	0	0	0	0	0	0	0	0	0
#17398	Root;Bacteria;Acidobacteria;Solibacteres;Solibacterales	0	0	0	0	0	0	0	0	0	0	0	0
#16521	Root;Bacteria;Acidobacteria;Solibacteres;Solibacterales;Solibacteraceae;CandidatusSolibacter	0	0	0	0	0	0	0	0	0	0	0	0
#5988	Root;Bacteria;Acidobacteria;Solibacteres;Solibacterales;Solibacteraceae	0	0	0	0	0	0	0	0	0	0	0	0
#6064	Root;Bacteria;Acidobacteria;Solibacteres;Solibacterales	0	0	0	0	0	0	0	0	0	0	0	0
#5890	Root;Bacteria;Acidobacteria;Solibacteres;Solibacterales	0	0	0	0	0	0	0	0	0	0	0	0
#13246	Root;Unassigned	0	0	0	0	0	0	0	0	0	0	0	0
#7857	Root;Bacteria;Acidobacteria;Solibacteres;Solibacterales	0	0	0	0	0	0	0	0	0	0	0	0
#4779	Root;Bacteria;Acidobacteria;[Chloracidobacteria];RB41;Ellin6075	0	0	0	0	0	0	0	0	0	0	0	0
#12794	Root;Bacteria;Acidobacteria;[Chloracidobacteria];RB41;Ellin6075	0	0	0	0	0	0	0	0	0	0	0	0
#17582	Root;Bacteria;Acidobacteria;[Chloracidobacteria];RB41;Ellin6075	0	0	0	0	0	0	0	0	0	0	0	0
#952	Root;Bacteria;Acidobacteria;[Chloracidobacteria];RB41;Ellin6075	0	0	0	0	0	0	0	0	0	0	0	0
#8709	Root;Bacteria;Acidobacteria;[Chloracidobacteria];RB41;Ellin6075	0	0	0	0	0	0	0	0	0	0	0	0
#9740	Root;Bacteria;Acidobacteria;[Chloracidobacteria];RB41;Ellin6075	0	0	0	0	0	0	0	0	0	0	0	0
#6350	Root;Bacteria;Acidobacteria;EC1113	0	0	0	0	0	0	0	0	0	0	0	0
#13492	Root;Bacteria;Acidobacteria;EC1113	0	0	0	0	0	0	0	0	0	0	0	0
#19802	Root;Bacteria;Acidobacteria;EC1113	0	0	0	0	0	0	0	0	0	0	0	0
#14740	Root;Bacteria;Acidobacteria;EC1113	0	0	0	0	0	0	0	0	0	0	0	0
#6960	Root;Bacteria;Acidobacteria;EC1113	0	0	0	0	0	0	0	0	0	0	0	0
#14344	Root;Bacteria;Acidobacteria;EC1113	0	0	0	0	0	0	0	0	0	0	0	0
#5504	Root;Bacteria;Acidobacteria;EC1113	0	0	0	0	0	0	0	0	0	0	0	0
#8681	Root;Bacteria;Acidobacteria;EC1113	0	0	0	0	0	0	0	0	0	0	0	0
#1055	Root;Bacteria;Acidobacteria;EC1113	0	0	0	0	0	0	0	0	0	0	0	0
#6380	Root;Bacteria;Acidobacteria;EC1113	0	0	0	0	0	0	0	0	0	0	0	0
#1191	Root;Bacteria;Acidobacteria;EC1113	0	0	0	0	0	0	0	0	0	0	0	0
#16259	Root;Bacteria;Acidobacteria;EC1113	0	0	0	0	0	0	0	0	0	0	0	0
#2622	Root;Bacteria;Acidobacteria;Acidobacteriia;Acidobacteriales	0	0	0	0	0	0	0	0	0	0	0	0
#3196	Root;Unassigned	0	0	0	0	0	0	0	0	0	0	0	0
#5752	Root;Unassigned	0	0	0	0	0	0	0	0	0	0	0	0
#9989	Root;Unassigned	0	0	0	0	0	0	0	0	0	0	0	0
#15723	Root;Bacteria;Acidobacteria;Acidobacteriia;Acidobacteriales	0	0	0	0	0	0	0	0	0	0	0	0
#19477	Root;Bacteria;Acidobacteria;Acidobacteriia;Acidobacteriales;Acidobacteriaceae	0	0	0	0	0	0	0	0	0	0	0	0
#15979	Root;Bacteria;Acidobacteria;Acidobacteriia;Acidobacteriales;Acidobacteriaceae	0	0	0	0	0	0	0	0	0	0	0	0
#13027	Root;Bacteria;Acidobacteria;Acidobacteriia;Acidobacteriales;Acidobacteriaceae	0	0	0	0	0	0	0	0	0	0	0	0
#19583	Root;Bacteria;Acidobacteria;Acidobacteriia;Acidobacteriales;Acidobacteriaceae	0	0	0	0	0	0	0	0	0	0	0	0
#17287	Root;Bacteria;Acidobacteria;Acidobacteriia;Acidobacteriales;Acidobacteriaceae	0	0	0	0	0	0	0	0	0	0	0	0
#15953	Root;Bacteria;Acidobacteria;Acidobacteriia;Acidobacteriales;Acidobacteriaceae	0	0	0	0	0	0	0	0	0	0	0	0
#8906	Root;Bacteria;Acidobacteria;Acidobacteriia;Acidobacteriales;Acidobacteriaceae	0	0	0	0	0	0	0	0	0	0	0	0
#10815	Root;Bacteria;Acidobacteria;Acidobacteriia;Acidobacteriales;Acidobacteriaceae	0	0	0	0	0	0	0	0	0	0	0	0
#5215	Root;Bacteria;Acidobacteria;Acidobacteriia;Acidobacteriales;Acidobacteriaceae	0	0	0	0	0	0	0	0	0	0	0	0
#12317	Root;Bacteria;Acidobacteria;Acidobacteriia;Acidobacteriales;Acidobacteriaceae	0	0	0	0	0	0	0	0	0	0	0	0
#2649	Root;Bacteria;Acidobacteria;Acidobacteriia;Acidobacteriales;Acidobacteriaceae	0	0	0	0	0	0	0	0	0	0	0	0
#13300	Root;Bacteria;Acidobacteria;Acidobacteriia;Acidobacteriales;Acidobacteriaceae	0	0	0	0	0	0	0	0	0	0	0	0
#11937	Root;Bacteria;Acidobacteria;Acidobacteriia;Acidobacteriales;Acidobacteriaceae	0	0	0	0	0	0	0	0	0	0	0	0
#19585	Root;Bacteria;Acidobacteria;Acidobacteriia;Acidobacteriales;Acidobacteriaceae	0	0	0	0	0	0	0	0	0	0	0	0
#12057	Root;Bacteria;Acidobacteria;Acidobacteriia;Acidobacteriales;Acidobacteriaceae	0	0	0	0	0	0	0	0	0	0	0	0
#1165	Root;Bacteria;Acidobacteria;Acidobacteriia;Acidobacteriales;Acidobacteriaceae	0	0	0	0	0	0	0	0	0	0	0	0
#15368	Root;Bacteria;Acidobacteria;Acidobacteriia;Acidobacteriales;Koribacteraceae;CandidatusKoribacter	0	0	0	0	0	0	0	0	0	0	0	0
#8627	Root;Bacteria;Acidobacteria;Acidobacteriia;Acidobacteriales;Koribacteraceae	0	0	0	0	0	0	0	0	0	0	0	0
#17532	Root;Bacteria;Acidobacteria;Acidobacteriia;Acidobacteriales;Koribacteraceae	0	0	0	0	0	0	0	0	0	0	0	0
#3581	Root;Unassigned	0	0	0	0	0	0	0	0	0	0	0	0
#13004	Root;Bacteria;Acidobacteria;TM1	0	0	0	0	0	0	0	0	0	0	0	0
#553	Root;Bacteria;Acidobacteria;TM1	0	0	0	0	0	0	0	0	0	0	0	0
#4030	Root;Unassigned	0	0	0	0	0	0	0	0	0	0	0	0
#8587	Root;Bacteria;Acidobacteria;TM1	0	0	0	0	0	0	0	0	0	0	0	0
#4370	Root;Unassigned	0	0	0	0	0	0	0	0	0	0	0	0
#19646	Root;Unassigned	0	0	0	0	0	0	0	0	0	0	0	0
#1224	Root;Unassigned	0	0	0	0	0	0	0	0	0	0	0	0
#9185	Root;Bacteria;Acidobacteria;TM1	0	0	0	0	0	0	0	0	0	0	0	0
#7579	Root;Bacteria;Acidobacteria;TM1	0	0	0	0	0	0	0	0	0	0	0	0
#432	Root;Bacteria;Acidobacteria;TM1	0	0	0	0	0	0	0	0	0	0	0	0
#7589	Root;Unassigned	0	0	0	0	0	0	0	0	0	0	0	0
#7662	Root;Unassigned	0	0	0	0	0	0	0	0	0	0	0	0
#9921	Root;Unassigned	0	0	0	0	0	0	0	0	0	0	0	0
#7704	Root;Unassigned	0	0	0	0	0	0	0	0	0	0	0	0
#12490	Root;Bacteria;Acidobacteria;TM1	0	0	0	0	0	0	0	0	0	0	0	0
#19780	Root;Bacteria;Acidobacteria;TM1	0	0	0	0	0	0	0	0	0	0	0	0
#379	Root;Bacteria;Acidobacteria;TM1	0	0	0	0	0	0	0	0	0	0	0	0
#4363	Root;Unassigned	0	0	0	0	0	0	0	0	0	0	0	0
#15853	Root;Unassigned	0	0	0	0	0	0	0	0	0	0	0	0
#19719	Root;Unassigned	0	0	0	0	0	0	0	0	0	0	0	0
#19142	Root;Unassigned	0	0	0	0	0	0	0	0	0	0	0	0
#13631	Root;Unassigned	0	0	0	0	0	0	0	0	0	0	0	0
#3652	Root;Bacteria;Acidobacteria;TM1	0	0	0	0	0	0	0	0	0	0	0	0
#16870	Root;Bacteria;Acidobacteria;TM1	0	0	0	0	0	0	0	0	0	0	0	0
#19344	Root;Bacteria;Acidobacteria;TM1	0	0	0	0	0	0	0	0	0	0	0	0
#14558	Root;Bacteria;Acidobacteria;TM1	0	0	0	0	0	0	0	0	0	0	0	0
#8259	Root;Bacteria;Acidobacteria;TM1	0	0	0	0	0	0	0	0	0	0	0	0
#15499	Root;Bacteria;Acidobacteria;TM1	0	0	0	0	0	0	0	0	0	0	0	0
[truncated: 17,882 more rows]

## Sheet: sediment
		U1	U2	U3	U4	M1	M2	M3	M4	M5	L1	L2	L3	L4	L5	N1	N2	N3	D1	D2	D3
#11279	Root;Bacteria;Proteobacteria;Gammaproteobacteria;Alteromonadales;Alteromonadaceae	0	0	0	0	1	0	0	0	0	7	0	0	0	0	0	0	0	0	0	0
#683	Root;Bacteria;Proteobacteria;Alphaproteobacteria;Rhodobacterales;Rhodobacteraceae	0	0	0	0	6	2	0	0	0	21	5	10	0	0	39	0	2	7	0	4
#5289	Root;Bacteria;Proteobacteria;Gammaproteobacteria;Alteromonadales	2	3	0	0	7	0	0	0	1	3	0	0	0	0	5	0	1	2	0	2
#15584	Root;Bacteria;Bacteroidetes;Bacteroidia;Bacteroidales;Marinilabiaceae	0	0	0	0	4	0	0	0	0	2	3	2	0	0	8	1	0	4	0	2
#9194	Root;Bacteria;Bacteroidetes;Flavobacteriia;Flavobacteriales;Flavobacteriaceae	0	0	0	0	0	0	0	0	0	1	1	0	0	0	0	0	0	0	0	0
#6529	Root;Bacteria;Proteobacteria;Gammaproteobacteria;Alteromonadales;Alteromonadaceae	0	0	0	0	0	0	0	0	0	0	0	0	0	0	0	0	0	0	0	0
#280	Root;Unassigned	0	0	0	0	0	0	0	0	0	0	0	0	0	0	0	0	0	0	0	0
#8546	Root;Bacteria;Proteobacteria;Gammaproteobacteria;Alteromonadales;OM60	0	0	0	1	2	1	9	0	3	0	2	0	0	0	5	0	0	0	0	1
#2056	Root;Bacteria;Actinobacteria;Actinobacteria;Actinomycetales;Microbacteriaceae;Microbacterium;chocolatum	0	0	0	1	0	7	0	0	0	0	1	0	2	0	74	0	1	2	1	1
#3781	Root;Bacteria;Bacteroidetes;Flavobacteriia;Flavobacteriales;Flavobacteriaceae;Muricauda	0	0	0	0	8	3	2	0	0	7	2	4	0	0	3	0	0	0	0	1
#6628	Root;Bacteria;Proteobacteria;Gammaproteobacteria;Alteromonadales;Alteromonadaceae;Microbulbifer	2	0	0	1	4	2	30	1	11	3	3	5	0	0	23	0	1	16	0	0
#13634	Root;Bacteria;Proteobacteria;Gammaproteobacteria;Alteromonadales;Alteromonadaceae	0	0	0	0	0	0	0	0	0	0	0	0	0	0	0	0	0	0	0	1
#3223	Root;Bacteria;Bacteroidetes;Bacteroidia;Bacteroidales;Marinilabiaceae	0	0	0	0	0	0	0	0	0	3	0	0	0	0	0	1	0	0	0	0
#19405	Root;Bacteria;TM7;TM7-3	0	0	0	0	0	0	0	0	0	0	0	0	0	0	5	0	0	0	0	0
#2643	Root;Bacteria;Proteobacteria;Gammaproteobacteria;Alteromonadales;Alteromonadaceae;BD2-13	0	0	0	0	0	0	0	0	0	0	0	0	0	0	3	0	0	0	0	0
#6085	Root;Bacteria;Proteobacteria;Gammaproteobacteria	0	0	0	0	0	0	0	0	0	0	0	0	0	0	0	0	0	0	0	0
#2770	Root;Bacteria;Proteobacteria;Alphaproteobacteria;Rhodobacterales;Rhodobacteraceae	0	0	0	0	1	5	3	0	0	1	0	5	0	0	2	0	0	0	0	0
#7688	Root;Bacteria;Actinobacteria;Actinobacteria;Actinomycetales;Cellulomonadaceae;Demequina	0	0	0	0	0	3	0	0	2	1	0	1	0	0	38	0	0	1	0	0
#19854	Root;Bacteria;Bacteroidetes;Flavobacteriia;Flavobacteriales;Flavobacteriaceae	0	0	0	0	2	3	0	0	0	0	0	0	0	0	1	0	0	0	0	0
#8484	Root;Bacteria;Proteobacteria;Alphaproteobacteria;Rhodobacterales;Rhodobacteraceae	0	0	0	0	1	0	1	1	0	0	0	0	0	0	2	0	0	0	1	0
#14168	Root;Bacteria;Bacteroidetes;Flavobacteriia;Flavobacteriales;Cryomorphaceae;Owenweeksia	0	0	0	0	0	0	0	0	0	0	0	0	0	0	0	0	0	0	0	0
#6873	Root;Bacteria;Proteobacteria;Gammaproteobacteria;Alteromonadales	0	0	0	0	0	0	0	0	0	0	0	0	0	0	0	0	0	0	0	0
#7103	Root;Bacteria;Proteobacteria;Gammaproteobacteria;Alteromonadales;Alteromonadaceae	0	0	0	0	0	0	0	0	0	0	0	0	0	0	1	0	0	0	0	0
#3951	Root;Bacteria;Proteobacteria;Alphaproteobacteria;Sphingomonadales;Erythrobacteraceae	0	0	0	0	6	7	10	0	2	0	1	3	0	0	27	1	0	0	0	0
#12714	Root;Bacteria;Proteobacteria;Alphaproteobacteria;Sphingomonadales;Erythrobacteraceae	1	0	0	0	1	1	0	0	0	1	0	2	0	0	5	0	0	0	0	0
#13722	Root;Bacteria;Proteobacteria;Alphaproteobacteria;BD7-3	0	0	0	0	0	0	0	0	0	0	0	0	0	0	0	0	0	0	0	0
#6867	Root;Bacteria;Proteobacteria;Alphaproteobacteria;Rhodobacterales;Rhodobacteraceae;Amaricoccus	0	0	0	0	0	0	0	0	1	0	0	0	0	0	0	0	0	0	0	0
#12573	Root;Bacteria;Proteobacteria;Alphaproteobacteria;Rhodobacterales;Hyphomonadaceae;Hirschia	0	0	0	0	0	0	0	0	0	0	0	0	0	0	0	0	0	0	0	0
#16249	Root;Bacteria;Actinobacteria;Actinobacteria;Actinomycetales;Cellulomonadaceae;Demequina	2	0	0	1	0	11	2	0	0	0	0	1	0	0	145	0	17	8	8	1
#15054	Root;Bacteria;Bacteroidetes;Flavobacteriia;Flavobacteriales;Flavobacteriaceae	0	0	0	0	2	3	5	0	0	3	1	5	0	0	6	0	3	1	0	0
#1402	Root;Bacteria;Proteobacteria;Deltaproteobacteria;Bdellovibrionales;Bacteriovoracaceae;Bacteriovorax	0	0	0	0	0	0	0	0	0	0	0	0	0	0	0	0	0	0	0	0
#8999	Root;Bacteria;Proteobacteria;Gammaproteobacteria;Alteromonadales;Alteromonadaceae;BD2-13	0	0	0	0	0	0	0	0	0	0	0	0	0	0	0	0	0	0	0	0
#1323	Root;Bacteria;Proteobacteria;Alphaproteobacteria;Rhodobacterales;Rhodobacteraceae	0	0	0	0	0	0	0	0	0	0	0	0	0	0	0	0	0	0	0	0
#11246	Root;Bacteria;Bacteroidetes;Flavobacteriia;Flavobacteriales;Flavobacteriaceae;Mangrovimonas;yunxiaonensis	0	0	0	0	0	0	0	0	0	4	1	5	0	0	0	0	0	0	0	0
#8838	Root;Bacteria;Actinobacteria;Acidimicrobiia;Acidimicrobiales;C111	2	0	0	1	3	11	6	0	2	8	11	11	1	0	31	1	0	9	0	4
#1389	Root;Bacteria;Proteobacteria;Gammaproteobacteria;Alteromonadales;Alteromonadaceae;Alteromonas	0	0	0	0	0	0	0	0	0	3	0	0	0	0	2	0	0	0	0	0
#9590	Root;Bacteria;Proteobacteria;Gammaproteobacteria;Alteromonadales;OM60	0	0	0	0	0	1	1	0	0	2	0	1	0	0	0	0	0	0	0	0
#19044	Root;Bacteria;Proteobacteria;Gammaproteobacteria;Alteromonadales;OM60	0	0	0	0	0	0	1	0	1	2	1	1	0	0	0	1	0	0	0	0
#3610	Root;Bacteria;Proteobacteria;Gammaproteobacteria;Alteromonadales;OM60	0	0	0	0	0	3	1	0	2	4	1	3	0	0	0	1	0	0	0	3
#6932	Root;Bacteria;Proteobacteria;Alphaproteobacteria	6	7	0	0	1	2	0	0	0	0	0	0	0	2	4	0	0	0	2	0
#17527	Root;Bacteria;Proteobacteria;Alphaproteobacteria;Rhodobacterales;Rhodobacteraceae	0	0	0	0	0	0	0	0	0	0	0	0	0	0	0	0	0	0	0	0
#15279	Root;Bacteria;Proteobacteria;Alphaproteobacteria;Rhodobacterales;Rhodobacteraceae	0	0	0	0	0	0	1	0	0	0	1	1	0	0	0	0	0	0	0	0
#6254	Root;Bacteria;Proteobacteria;Alphaproteobacteria;Rhodobacterales;Rhodobacteraceae	0	0	0	0	0	0	3	0	0	1	1	1	0	0	0	0	0	0	0	0
#11557	Root;Bacteria;Proteobacteria;Alphaproteobacteria;Rhodobacterales;Rhodobacteraceae	0	0	0	1	46	13	16	0	3	0	4	16	0	0	120	0	1	5	0	0
#6180	Root;Bacteria;Actinobacteria;Actinobacteria;Actinomycetales;Intrasporangiaceae	0	0	0	0	0	0	0	0	0	0	0	0	0	0	6	0	0	0	0	0
#8982	Root;Bacteria;Proteobacteria;Alphaproteobacteria;Rhodobacterales;Rhodobacteraceae	0	0	0	0	0	0	0	0	0	0	0	0	0	0	0	0	0	0	0	0
#11131	Root;Bacteria;Bacteroidetes;Flavobacteriia;Flavobacteriales;Flavobacteriaceae	0	0	0	0	2	0	1	0	0	3	0	1	0	0	0	0	0	0	0	0
#12635	Root;Bacteria;Bacteroidetes;Bacteroidia;Bacteroidales;Marinilabiaceae	0	0	0	0	2	0	0	0	0	4	0	4	0	0	0	0	0	0	0	0
#7484	Root;Bacteria;Proteobacteria;Alphaproteobacteria;Rhodobacterales;Hyphomonadaceae;Hyphomonas	0	0	0	0	5	5	2	0	0	0	0	0	0	0	6	0	0	1	0	0
#6913	Root;Bacteria;Bacteroidetes;Bacteroidia;Bacteroidales;Marinilabiaceae	0	0	0	0	0	0	0	0	0	0	0	0	0	0	0	0	0	0	0	1
#2793	Root;Bacteria;Proteobacteria;Alphaproteobacteria;Rhodobacterales;Hyphomonadaceae	0	0	0	0	1	0	0	0	0	0	0	3	0	0	0	0	0	0	0	0
#581	Root;Bacteria;Proteobacteria;Alphaproteobacteria;Rhizobiales	0	0	0	0	0	0	0	0	0	0	1	0	0	0	0	0	0	0	0	1
#14617	Root;Bacteria;Planctomycetes;Phycisphaerae;Phycisphaerales	0	0	0	0	0	0	0	0	0	0	0	0	0	0	0	0	0	0	0	0
#12577	Root;Bacteria;Proteobacteria;Deltaproteobacteria;Myxococcales;OM27	0	0	0	0	0	0	0	0	0	0	0	0	0	0	0	0	0	0	0	1
#6203	Root;Bacteria;Proteobacteria;Gammaproteobacteria;Alteromonadales;OM60	0	0	0	0	0	0	0	0	0	1	0	0	0	0	0	0	0	0	0	0
#12901	Root;Bacteria;Actinobacteria;Actinobacteria;Actinomycetales;Microbacteriaceae	0	0	0	0	0	0	0	0	0	0	0	0	0	0	0	0	0	0	0	0
#662	Root;Bacteria;Actinobacteria;Actinobacteria;Actinomycetales;Cellulomonadaceae;Demequina	0	0	0	0	0	1	1	0	0	0	0	2	0	0	20	0	2	0	0	2
#6555	Root;Bacteria;Bacteroidetes;Cytophagia;Cytophagales;Flammeovirgaceae	0	0	0	0	0	0	0	0	0	0	0	0	0	0	0	0	0	0	0	0
#5324	Root;Bacteria;Bacteroidetes;Flavobacteriia;Flavobacteriales;Cryomorphaceae;Cryomorpha	0	0	0	0	0	0	0	0	0	1	0	0	0	0	0	0	0	0	0	0
#6689	Root;Bacteria;Bacteroidetes;Cytophagia;Cytophagales;Flammeovirgaceae	0	0	0	0	0	0	0	0	0	0	0	0	0	0	2	0	0	0	0	0
#15973	Root;Bacteria;Bacteroidetes;[Saprospirae];[Saprospirales];Saprospiraceae	0	0	0	0	0	0	0	0	0	0	0	0	0	0	0	0	0	0	0	0
#8915	Root;Bacteria;Actinobacteria;Acidimicrobiia;Acidimicrobiales;AKIW874	2	1	0	0	1	0	1	0	1	0	1	1	0	0	2	0	1	0	0	4
#17606	Root;Bacteria;Proteobacteria;Gammaproteobacteria;Alteromonadales;Alteromonadaceae	0	0	0	0	0	0	0	0	0	0	0	0	0	0	0	0	0	0	0	0
#16273	Root;Bacteria;Proteobacteria;Gammaproteobacteria;Alteromonadales;Alteromonadaceae;BD2-13	0	0	0	0	0	0	0	0	0	0	0	0	0	0	0	0	0	0	0	0
#259	Root;Bacteria;Proteobacteria;Gammaproteobacteria;Alteromonadales;Alteromonadaceae	0	0	0	0	0	0	0	0	0	0	0	0	0	0	0	0	0	0	0	0
#18557	Root;Bacteria;Proteobacteria;Alphaproteobacteria;Rhodospirillales;Rhodospirillaceae	0	0	0	0	0	0	0	0	0	0	0	0	0	0	9	0	0	0	0	0
#2445	Root;Bacteria;Proteobacteria;Alphaproteobacteria;Rhodobacterales;Rhodobacteraceae	0	0	0	0	0	0	0	0	0	0	0	0	0	0	0	0	0	0	0	0
#10533	Root;Bacteria;Proteobacteria;Alphaproteobacteria;Rhodobacterales;Rhodobacteraceae	0	0	0	0	0	1	12	0	5	4	3	7	0	0	1	0	0	0	0	4
#13066	Root;Unassigned	0	0	0	0	1	0	0	0	0	0	0	0	0	0	0	0	0	0	0	0
#11567	Root;Bacteria;Proteobacteria;Alphaproteobacteria;Sphingomonadales;Sphingomonadaceae;Novosphingobium	0	0	0	0	0	0	0	0	0	0	0	0	0	0	0	0	2	0	0	0
#8880	Root;Bacteria;Proteobacteria;Alphaproteobacteria;Sphingomonadales;Erythrobacteraceae	0	0	0	0	0	0	0	0	0	0	0	0	0	0	0	0	0	0	0	0
#14596	Root;Bacteria;Proteobacteria;Alphaproteobacteria;Rhodospirillales;Rhodospirillaceae	0	0	0	0	0	0	0	0	0	0	0	0	0	0	0	0	0	0	0	0
#4947	Root;Bacteria;Proteobacteria;Alphaproteobacteria;Rhizobiales;Hyphomicrobiaceae;Devosia	1	0	0	0	0	0	0	0	0	0	0	0	0	0	1	0	0	0	0	0
#6246	Root;Bacteria;Proteobacteria;Alphaproteobacteria;Rhizobiales	0	0	0	0	1	0	0	0	0	0	0	1	0	0	0	0	0	0	0	0
#17605	Root;Bacteria;Proteobacteria;Alphaproteobacteria;Rhodospirillales;Rhodospirillaceae	0	0	0	0	0	0	0	0	0	0	0	0	0	0	1	0	0	0	0	0
#17650	Root;Bacteria;Proteobacteria;Alphaproteobacteria;BD7-3	0	0	0	0	0	0	0	0	0	0	0	0	0	0	0	0	0	0	0	0
#17484	Root;Bacteria;Proteobacteria;Alphaproteobacteria;Rhodobacterales;Rhodobacteraceae	0	0	0	0	0	0	0	0	0	0	0	0	0	0	0	0	0	0	0	0
#19773	Root;Bacteria;Proteobacteria;Alphaproteobacteria;Rhodobacterales;Rhodobacteraceae	0	0	0	0	0	1	0	0	0	0	0	0	0	0	0	0	0	0	0	0
#11888	Root;Bacteria;Proteobacteria;Alphaproteobacteria;Rhodobacterales;Rhodobacteraceae	0	0	0	0	0	0	0	0	0	1	0	0	0	0	0	0	0	0	0	0
#13514	Root;Bacteria;Proteobacteria;Alphaproteobacteria;Rhodobacterales;Rhodobacteraceae	0	0	0	0	1	0	0	0	0	0	1	1	0	0	2	0	0	0	0	0
#3042	Root;Bacteria;Proteobacteria;Alphaproteobacteria;Rhodobacterales;Rhodobacteraceae	0	0	0	0	0	0	1	0	0	1	2	2	0	0	0	0	0	1	0	0
#12291	Root;Bacteria;Proteobacteria;Alphaproteobacteria;Rhodobacterales;Rhodobacteraceae	0	0	0	0	1	1	0	0	0	0	0	0	1	0	5	0	0	0	0	0
#7169	Root;Bacteria;Proteobacteria;Alphaproteobacteria;Rhodobacterales;Rhodobacteraceae	9	2	1	0	2	1	1	0	3	0	0	0	1	1	3	0	3	0	1	2
#19437	Root;Bacteria;Proteobacteria;Alphaproteobacteria;Rhodobacterales;Rhodobacteraceae	5	2	0	0	5	2	1	1	0	13	2	4	1	0	13	0	1	2	0	0
#4531	Root;Bacteria;Proteobacteria;Alphaproteobacteria;Rhodobacterales;Rhodobacteraceae	0	0	0	0	0	1	0	0	0	0	0	0	0	0	4	0	0	0	0	0
#13457	Root;Bacteria;Proteobacteria;Alphaproteobacteria;Rhizobiales	0	0	0	0	0	0	0	0	0	0	0	0	0	0	0	0	0	1	0	0
#14408	Root;Bacteria;Proteobacteria;Alphaproteobacteria;Rhizobiales	0	0	0	0	0	0	0	0	0	0	0	0	0	0	0	0	0	0	0	0
#1418	Root;Bacteria;Proteobacteria;Alphaproteobacteria;Rhizobiales;Cohaesibacteraceae;Cohaesibacter	0	0	0	0	0	0	0	0	0	0	0	0	0	0	0	0	0	0	0	0
#12619	Root;Bacteria;Proteobacteria;Alphaproteobacteria	0	0	0	0	0	0	0	0	0	0	0	0	0	0	0	0	0	0	0	0
#7691	Root;Bacteria;Proteobacteria;Alphaproteobacteria;Rhodobacterales;Hyphomonadaceae;Hyphomonas	0	0	0	0	1	0	0	0	0	2	0	3	0	0	0	0	0	0	0	0
#78	Root;Bacteria;Acidobacteria	0	0	0	0	0	1	2	0	1	2	0	2	0	0	1	0	2	0	0	0
#18887	Root;Bacteria;SBR1093;VHS-B5-50	1	0	0	0	0	1	0	0	0	0	0	1	0	0	0	0	0	0	0	0
#2832	Root;Bacteria;Planctomycetes;Phycisphaerae;Phycisphaerales	0	0	0	0	0	0	0	0	0	0	0	0	0	0	1	0	0	0	0	0
#8807	Root;Bacteria;Cyanobacteria;Chloroplast;Streptophyta	0	0	0	0	0	0	0	0	0	1	1	1	0	0	0	0	0	7	0	1
#10681	Root;Bacteria;Firmicutes;Bacilli	0	0	0	0	0	0	0	0	0	0	2	1	0	0	2	0	0	2	0	0
#14431	Root;Unassigned	0	0	0	0	1	1	0	0	0	3	1	1	0	0	0	0	0	0	0	0
#12722	Root;Bacteria;Bacteroidetes;Bacteroidia;Bacteroidales;Marinilabiaceae	0	0	0	0	1	0	0	0	1	0	0	0	0	0	0	1	3	0	0	0
#8779	Root;Bacteria;Bacteroidetes;Bacteroidia;Bacteroidales;Marinilabiaceae	0	0	0	0	0	0	0	1	0	0	0	1	0	0	0	0	0	0	0	0
#15627	Root;Unassigned	0	0	0	1	1	0	3	0	0	2	0	0	0	0	1	0	1	2	0	0
#13856	Root;Bacteria;Actinobacteria;Actinobacteria;Actinomycetales;Microbacteriaceae;Microbacterium	3	0	0	0	0	0	0	0	1	0	1	0	1	0	14	0	2	1	0	1
#17336	Root;Bacteria;Actinobacteria;Actinobacteria;Actinomycetales;Intrasporangiaceae	0	0	0	0	0	0	0	0	0	0	0	0	0	0	3	0	0	0	0	0
#11580	Root;Bacteria;Actinobacteria;Actinobacteria;Actinomycetales;Cellulomonadaceae;Demequina	0	0	0	0	0	0	0	0	0	0	0	0	0	0	0	0	0	0	0	0
#11600	Root;Bacteria;Actinobacteria;Actinobacteria;Actinomycetales;Kineosporiaceae	0	0	0	0	0	0	0	0	0	0	0	0	0	0	0	0	0	0	0	0
#18181	Root;Bacteria;Actinobacteria;Actinobacteria;Actinomycetales;Intrasporangiaceae	0	0	0	0	0	0	0	0	0	0	0	0	0	0	0	0	0	0	0	0
#17374	Root;Bacteria;Actinobacteria;Actinobacteria;Actinomycetales;Cellulomonadaceae;Demequina	0	0	0	0	0	0	0	0	0	0	0	0	0	0	0	0	0	0	0	0
#1375	Root;Bacteria;Actinobacteria;Actinobacteria;Actinomycetales;Microbacteriaceae;Agromyces	0	0	0	0	0	0	0	0	0	0	0	0	0	0	2	0	0	0	0	0
#2242	Root;Bacteria;Actinobacteria;Actinobacteria;Actinomycetales	0	0	0	0	0	0	0	0	0	0	0	0	0	0	0	0	0	0	0	0
#5149	Root;Bacteria;Actinobacteria;Actinobacteria;Actinomycetales;Mycobacteriaceae;Mycobacterium	0	0	0	0	0	0	0	0	0	0	0	0	0	0	0	0	0	1	0	2
#3521	Root;Bacteria;Bacteroidetes;[Rhodothermi];[Rhodothermales];[Balneolaceae];Balneola	0	0	0	0	0	0	0	0	0	0	1	0	0	0	0	0	0	0	0	0
#12496	Root;Unassigned	0	0	0	0	0	0	0	0	0	0	0	0	0	0	0	0	0	0	0	0
#4706	Root;Bacteria;Bacteroidetes;Cytophagia;Cytophagales;Flammeovirgaceae	0	0	0	0	0	0	0	0	0	0	0	0	0	0	0	0	0	0	0	0
#3481	Root;Bacteria;Bacteroidetes;Flavobacteriia;Flavobacteriales;Cryomorphaceae;Fluviicola	0	0	0	0	0	0	0	0	0	0	0	0	0	0	0	0	0	0	0	0
#8508	Root;Bacteria;Bacteroidetes;Flavobacteriia;Flavobacteriales;Flavobacteriaceae	0	0	0	0	5	1	1	0	0	1	0	2	0	0	2	1	0	0	0	1
#19551	Root;Bacteria;Bacteroidetes;Cytophagia;Cytophagales;Cyclobacteriaceae;Echinicola	0	0	0	0	0	0	0	0	0	0	0	0	0	0	0	0	0	0	0	0
#13686	Root;Bacteria;Bacteroidetes;Cytophagia;Cytophagales;Cyclobacteriaceae;Echinicola;shivajiensis	0	0	0	0	0	0	0	0	0	0	0	0	0	0	0	0	0	0	0	0
#12347	Root;Bacteria;Bacteroidetes;Cytophagia;Cytophagales;Cyclobacteriaceae;Algoriphagus	0	0	0	0	0	0	0	0	0	0	0	0	0	0	1	0	1	0	0	0
#2517	Root;Bacteria;Bacteroidetes;Flavobacteriia;Flavobacteriales;Flavobacteriaceae;Zhouia	0	0	0	1	0	0	1	0	0	3	0	3	0	0	0	0	0	0	0	0
#11695	Root;Unassigned	0	0	0	0	0	0	0	0	0	0	0	0	0	0	0	0	0	0	0	0
#2744	Root;Bacteria;Bacteroidetes;Cytophagia;Cytophagales;Flammeovirgaceae	0	0	0	0	0	0	0	0	0	0	0	0	0	0	0	0	0	0	0	0
#17113	Root;Bacteria;Bacteroidetes;Bacteroidia;Bacteroidales	0	0	0	0	0	0	0	0	0	0	0	0	0	0	0	0	0	0	0	0
#6442	Root;Unassigned	0	0	0	0	0	0	0	0	0	1	0	0	0	0	1	0	0	1	0	0
#17914	Root;Bacteria;Bacteroidetes;Cytophagia;Cytophagales;Flammeovirgaceae	0	0	0	0	0	0	0	0	0	0	0	0	0	0	0	0	0	0	0	0
#10353	Root;Bacteria;Bacteroidetes;Cytophagia;Cytophagales;Flammeovirgaceae;Reichenbachiella	0	0	0	0	0	0	0	0	0	0	0	0	0	0	0	0	0	0	0	0
#3250	Root;Bacteria;Bacteroidetes;Cytophagia;Cytophagales;Flammeovirgaceae	0	0	0	0	0	0	0	0	0	0	0	0	0	0	0	0	0	0	0	0
#10243	Root;Bacteria;Bacteroidetes;Cytophagia;Cytophagales;Flammeovirgaceae	1	0	0	0	1	1	1	0	0	0	0	0	0	0	1	0	1	0	0	0
#10546	Root;Bacteria;Bacteroidetes;Cytophagia;Cytophagales;Flammeovirgaceae	0	0	0	0	0	0	1	0	0	0	1	1	0	0	0	0	0	0	0	0
#838	Root;Bacteria;Bacteroidetes;Cytophagia;Cytophagales;Flammeovirgaceae	0	0	0	0	0	0	0	0	0	0	0	0	0	0	0	0	0	0	0	0
#286	Root;Unassigned	0	0	0	0	0	0	0	0	0	0	0	0	0	0	0	0	0	0	0	0
#15871	Root;Unassigned	0	0	0	0	0	0	0	0	0	0	0	0	0	0	0	0	0	0	0	0
#8253	Root;Bacteria;Bacteroidetes;BME43	0	0	0	0	0	0	0	0	0	0	0	0	0	0	0	0	0	0	0	0
#1813	Root;Bacteria;Bacteroidetes;BME43	0	0	0	0	0	0	0	0	0	0	0	0	0	0	0	0	0	0	0	0
#2197	Root;Unassigned	0	0	0	0	0	0	0	0	0	0	0	0	0	0	0	0	0	0	0	0
#11810	Root;Bacteria;Proteobacteria;Deltaproteobacteria;Bdellovibrionales;Bdellovibrionaceae;Bdellovibrio	0	0	0	0	0	0	0	0	0	0	0	0	0	0	0	0	0	0	0	0
#7642	Root;Unassigned	0	0	0	0	0	0	0	0	0	0	0	0	0	0	0	0	0	0	0	0
#10964	Root;Bacteria;Proteobacteria;Deltaproteobacteria;Myxococcales	0	0	0	0	0	0	0	0	0	0	0	0	0	0	0	0	0	0	0	0
#2945	Root;Bacteria;Proteobacteria;Deltaproteobacteria;Myxococcales	0	0	0	0	0	0	0	0	0	0	0	0	0	0	0	0	0	0	0	0
#4100	Root;Unassigned	0	0	0	0	0	0	0	0	0	0	0	0	0	0	0	0	0	0	0	0
#3032	Root;Bacteria;Proteobacteria;Deltaproteobacteria;Myxococcales;Myxococcaceae	0	0	0	0	0	0	0	0	0	0	0	0	0	0	1	0	0	0	0	0
#2656	Root;Bacteria;Actinobacteria;Acidimicrobiia;Acidimicrobiales	15	0	0	9	16	16	58	5	33	7	19	38	1	2	18	3	12	25	0	12
#956	Root;Bacteria;Actinobacteria;Acidimicrobiia;Acidimicrobiales;C111	0	0	0	0	0	0	0	0	0	0	0	0	1	0	1	0	0	0	0	0
#1309	Root;Bacteria;Actinobacteria;Acidimicrobiia;Acidimicrobiales;C111	0	0	0	0	1	0	0	0	0	1	0	0	0	0	0	0	0	0	0	0
#4178	Root;Unassigned	0	0	0	0	0	0	0	0	0	0	0	0	0	0	0	0	0	0	0	0
#14614	Root;Unassigned	0	0	0	0	0	0	0	0	0	0	0	0	0	0	0	0	0	0	0	0
#17461	Root;Bacteria;Proteobacteria;Deltaproteobacteria;Myxococcales;Nannocystaceae;Plesiocystis	0	0	0	0	0	0	0	0	0	0	0	0	0	0	0	0	0	1	0	0
#9939	Root;Bacteria;Proteobacteria;Deltaproteobacteria;Myxococcales;Haliangiaceae	0	0	0	0	0	0	0	0	0	0	0	0	0	0	2	0	0	0	0	0
#5286	Root;Unassigned	0	0	0	0	0	0	0	0	0	0	0	0	0	0	0	0	0	0	0	0
#7582	Root;Bacteria;Chloroflexi;Anaerolineae;Caldilineales;Caldilineaceae	0	0	0	0	0	0	0	0	0	0	0	0	0	0	0	0	0	0	0	0
#15196	Root;Bacteria;Proteobacteria;Gammaproteobacteria;Alteromonadales	0	0	0	0	3	0	0	0	0	0	0	0	0	0	1	0	0	0	0	0
#7450	Root;Bacteria;Proteobacteria;Gammaproteobacteria;Chromatiales	0	0	0	0	0	1	2	0	0	5	4	4	0	0	1	0	0	0	0	0
#9084	Root;Bacteria;Proteobacteria;Gammaproteobacteria	0	0	0	0	0	0	0	0	0	0	0	0	0	0	0	0	0	0	0	0
#12707	Root;Bacteria;Proteobacteria;Gammaproteobacteria;Chromatiales	0	0	0	0	2	10	29	0	3	10	2	1	1	1	6	1	1	0	0	1
#4822	Root;Bacteria;Proteobacteria;Gammaproteobacteria;[Marinicellales];[Marinicellaceae]	0	0	0	0	0	0	0	0	0	0	0	0	0	0	0	0	0	0	0	0
#10650	Root;Bacteria;Proteobacteria;Gammaproteobacteria;[Marinicellales];[Marinicellaceae]	11	18	0	9	11	12	59	1	23	15	11	30	0	7	80	3	8	19	4	2
#14698	Root;Bacteria;Proteobacteria;Gammaproteobacteria;Alteromonadales;OM60	0	0	0	0	0	0	2	0	0	1	0	0	0	0	1	1	0	0	0	2
#17709	Root;Bacteria;Proteobacteria;Gammaproteobacteria;Alteromonadales;OM60	0	0	0	0	7	3	4	1	4	36	15	10	0	0	3	0	0	1	0	5
#10677	Root;Bacteria;Proteobacteria;Gammaproteobacteria;Alteromonadales	0	0	0	0	0	0	0	0	0	0	0	0	0	0	0	0	0	0	0	0
#17849	Root;Bacteria;Proteobacteria;Gammaproteobacteria;Alteromonadales	0	0	0	0	0	0	0	0	0	0	0	0	0	0	0	0	0	0	0	0
#14295	Root;Bacteria;Proteobacteria;Gammaproteobacteria;Alteromonadales;Alteromonadaceae	0	0	0	0	0	0	0	0	0	0	0	0	0	0	0	0	0	0	0	0
#19414	Root;Bacteria;Proteobacteria;Gammaproteobacteria;Alteromonadales;OM60	0	0	0	0	0	1	1	0	0	0	1	0	0	0	1	0	0	0	0	0
#11890	Root;Bacteria;Proteobacteria;Gammaproteobacteria;Alteromonadales;OM60	0	0	0	0	1	1	0	0	0	0	0	0	0	0	2	0	0	0	0	0
#2565	Root;Bacteria;Proteobacteria;Gammaproteobacteria;Alteromonadales;OM60	0	0	0	0	0	0	0	0	0	0	0	0	0	0	0	0	0	0	0	0
#10031	Root;Bacteria;Proteobacteria;Gammaproteobacteria;Alteromonadales;Alteromonadaceae	0	0	0	1	4	1	3	0	0	1	0	0	0	0	5	0	2	0	0	0
#11331	Root;Bacteria;Proteobacteria;Gammaproteobacteria;Alteromonadales	0	0	0	0	3	0	1	0	3	2	0	0	0	0	0	0	0	0	0	0
#525	Root;Bacteria;Proteobacteria;Gammaproteobacteria;Alteromonadales;OM60	0	0	0	0	0	0	0	0	0	0	0	0	0	0	0	0	0	0	0	0
#10317	Root;Bacteria;Proteobacteria;Gammaproteobacteria	0	0	0	2	3	7	9	1	4	10	5	6	0	0	6	0	3	1	0	3
#5476	Root;Bacteria;Proteobacteria;Gammaproteobacteria;Alteromonadales	0	0	0	0	0	0	0	0	0	2	0	1	0	0	0	0	0	0	0	0
#12359	Root;Bacteria;Proteobacteria;Gammaproteobacteria;Oceanospirillales;Oceanospirillaceae;Marinomonas	0	0	0	0	0	0	0	0	0	0	0	0	0	0	0	0	0	0	0	0
#11476	Root;Bacteria;Proteobacteria;Gammaproteobacteria;34P16	0	0	0	0	0	0	0	0	0	0	0	0	0	0	0	0	0	0	0	0
#14650	Root;Bacteria;Proteobacteria;Gammaproteobacteria;34P16	0	0	0	0	0	0	0	0	0	0	0	0	0	0	0	0	0	0	0	0
#15151	Root;Bacteria;Proteobacteria;Gammaproteobacteria;Alteromonadales;Alteromonadaceae	0	0	0	2	0	0	3	0	0	2	0	1	0	1	0	0	0	0	0	0
#12964	Root;Bacteria;Actinobacteria;Actinobacteria;Actinomycetales;Nocardioidaceae;Propionicimonas	0	0	0	0	0	0	0	0	0	0	0	0	0	0	0	0	0	0	0	0
#4770	Root;Bacteria;Proteobacteria;Gammaproteobacteria	1	0	0	0	0	0	0	0	0	1	0	0	0	0	0	0	0	0	0	0
#16535	Root;Unassigned	0	0	0	0	0	0	0	0	0	0	0	0	0	0	2	0	0	1	0	0
#11992	Root;Bacteria;Proteobacteria;Gammaproteobacteria;Legionellales;Coxiellaceae	0	0	0	0	0	0	0	0	0	0	0	0	0	0	0	0	0	0	0	1
#12688	Root;Bacteria;Proteobacteria;Gammaproteobacteria;Legionellales;Coxiellaceae	0	0	0	0	1	0	0	0	0	0	0	0	0	0	0	0	0	0	0	0
#8863	Root;Unassigned	1	1	0	0	0	0	0	0	0	0	0	0	0	0	0	0	0	0	0	0
#8802	Root;Bacteria;Proteobacteria;Gammaproteobacteria	0	0	0	0	1	0	3	0	2	0	0	0	0	0	0	0	0	0	0	1
#1942	Root;Bacteria;Proteobacteria;Gammaproteobacteria;Chromatiales	0	0	0	0	0	0	0	0	1	0	0	0	0	0	0	0	0	0	0	0
#9457	Root;Bacteria;Proteobacteria;Gammaproteobacteria;Legionellales;Coxiellaceae	0	0	0	0	0	0	0	0	0	0	1	0	0	0	0	0	0	0	0	0
#17388	Root;Bacteria;Proteobacteria;Gammaproteobacteria;Legionellales;Coxiellaceae	0	0	0	0	0	0	0	0	0	1	0	0	0	0	0	0	0	0	0	0
#15082	Root;Bacteria;Proteobacteria;Gammaproteobacteria;Legionellales;Coxiellaceae	0	0	0	0	0	0	0	0	0	0	0	0	0	0	2	0	0	0	0	0
#3213	Root;Unassigned	0	0	0	0	0	1	0	0	0	0	0	0	0	0	0	0	0	0	0	0
#510	Root;Unassigned	0	0	0	0	0	0	0	0	1	0	0	0	0	0	0	0	0	0	0	0
#16248	Root;Unassigned	0	0	0	0	0	0	0	0	0	0	0	0	0	0	0	0	0	2	0	0
#3859	Root;Bacteria;Proteobacteria;Gammaproteobacteria;Legionellales;Coxiellaceae	0	0	0	0	0	0	0	0	0	0	0	0	0	0	0	0	1	0	0	0
#6714	Root;Bacteria;Proteobacteria;Gammaproteobacteria;Legionellales;Coxiellaceae	0	0	0	0	0	0	0	0	0	0	0	0	0	0	0	0	0	1	0	0
#14859	Root;Bacteria;Proteobacteria;Gammaproteobacteria;Legionellales;Coxiellaceae	0	0	0	0	0	0	0	0	0	0	3	0	0	0	0	0	0	0	0	0
#7414	Root;Unassigned	0	0	0	0	0	0	0	0	2	0	0	0	0	0	0	0	0	0	0	0
#1032	Root;Unassigned	0	0	0	0	0	0	0	0	0	1	0	0	0	0	0	0	0	0	0	0
#11525	Root;Bacteria;Proteobacteria;Gammaproteobacteria;Legionellales;Coxiellaceae	0	0	0	0	0	0	0	0	0	0	0	0	0	0	2	0	0	2	0	0
#13087	Root;Unassigned	0	0	0	0	0	0	0	0	0	0	1	0	0	0	0	0	0	0	0	0
#13327	Root;Bacteria;Proteobacteria;Alphaproteobacteria;Rhodospirillales;Acetobacteraceae	0	0	0	0	0	0	0	0	0	0	0	0	0	0	0	0	1	0	0	0
#7957	Root;Bacteria;Proteobacteria;Alphaproteobacteria;Rhodospirillales;Acetobacteraceae	0	0	0	0	0	0	0	0	0	0	0	0	0	0	0	1	0	0	0	0
#9151	Root;Bacteria;Proteobacteria;Alphaproteobacteria;Rhodospirillales;Acetobacteraceae	0	0	0	0	0	0	0	0	0	0	0	0	2	0	0	0	0	0	0	0
#5891	Root;Bacteria;Proteobacteria;Alphaproteobacteria;Rhodospirillales;Acetobacteraceae	0	0	5	0	0	0	4	0	0	0	0	0	0	0	1	0	0	0	1	0
#7520	Root;Bacteria;Proteobacteria;Alphaproteobacteria;Rhodospirillales;Acetobacteraceae	0	0	4	0	0	0	0	0	0	0	0	0	0	0	2	0	1	0	0	0
#11719	Root;Bacteria;Proteobacteria;Alphaproteobacteria;Rhodospirillales;Acetobacteraceae	12	5	0	0	0	0	0	0	1	0	2	0	1	3	10	0	1	2	3	0
#10172	Root;Bacteria;Proteobacteria;Alphaproteobacteria;Rhodospirillales;Acetobacteraceae	0	0	0	0	0	0	0	0	0	0	0	1	0	0	0	0	0	0	0	0
#2757	Root;Bacteria;Proteobacteria;Alphaproteobacteria;Rhodospirillales;Acetobacteraceae	2	1	2	0	0	0	0	0	0	0	0	0	3	0	0	0	1	0	0	0
#5748	Root;Bacteria;Proteobacteria;Alphaproteobacteria;Rhodospirillales;Acetobacteraceae	9	2	4	1	0	0	0	0	0	0	0	0	0	0	5	1	0	0	0	0
#6831	Root;Bacteria;Proteobacteria;Alphaproteobacteria;Rhodospirillales;Acetobacteraceae;Acidiphilium	43	15	81	1	2	0	7	0	3	3	2	9	11	2	35	17	3	0	15	0
#10586	Root;Unassigned	0	0	0	0	0	0	0	0	0	0	0	0	1	0	0	0	0	0	0	0
#14690	Root;Bacteria;Proteobacteria;Alphaproteobacteria;Rhodospirillales;Acetobacteraceae;Acidiphilium	0	0	1	0	0	0	0	0	0	0	0	0	2	0	0	1	0	0	0	0
#2710	Root;Unassigned	0	0	1	0	0	0	0	0	0	0	0	0	0	0	0	0	0	0	0	0
#15323	Root;Unassigned	0	0	0	0	0	0	0	0	0	1	0	0	0	0	0	0	0	0	0	0
#4319	Root;Bacteria;Proteobacteria;Alphaproteobacteria;Rhodospirillales;Acetobacteraceae;Acidiphilium	0	0	1	0	0	0	0	0	0	0	0	0	0	0	2	0	0	0	0	0
#16632	Root;Bacteria;Proteobacteria;Alphaproteobacteria;Rhodospirillales;Acetobacteraceae;Acidiphilium	11	3	6	0	0	1	1	0	0	0	0	0	0	0	15	0	0	2	2	0
#9038	Root;Unassigned	0	1	0	0	0	0	0	0	0	0	0	0	0	0	0	0	0	0	0	0
#1094	Root;Bacteria;Proteobacteria;Alphaproteobacteria;Rhodospirillales;Acetobacteraceae;Acidiphilium	5	4	3	0	0	0	1	0	0	0	0	0	0	0	1	0	0	0	0	0
#2486	Root;Bacteria;Proteobacteria;Alphaproteobacteria;Rhodospirillales;Acetobacteraceae;Acidiphilium	0	0	0	0	0	0	1	0	0	0	0	0	0	0	0	0	0	0	0	0
#5896	Root;Bacteria;Proteobacteria;Alphaproteobacteria;Rhodospirillales;Acetobacteraceae;Acidiphilium	0	0	3	0	0	0	2	0	0	0	0	0	0	0	0	0	1	0	0	0
#10214	Root;Bacteria;Proteobacteria;Alphaproteobacteria;Rhodospirillales;Acetobacteraceae;Acidocella	2	0	3	0	0	0	0	0	0	0	0	0	0	0	0	0	3	1	0	0
#19600	Root;Bacteria;Proteobacteria;Alphaproteobacteria;Rhodospirillales;Acetobacteraceae	37	10	8	0	0	2	3	0	3	0	0	2	2	2	24	3	12	11	6	0
#4458	Root;Bacteria;Proteobacteria;Alphaproteobacteria;Rhodospirillales;Acetobacteraceae	1	0	0	0	0	0	0	0	0	0	0	0	0	0	0	0	0	0	0	0
#13198	Root;Bacteria;Proteobacteria;Alphaproteobacteria;Rhodospirillales;Acetobacteraceae	3	0	0	0	0	0	0	0	0	0	0	0	0	0	1	0	0	0	0	0
#72	Root;Bacteria;Proteobacteria;Alphaproteobacteria;Rhodospirillales;Acetobacteraceae	3	0	0	0	0	0	1	0	0	0	0	0	0	0	0	0	1	0	0	0
#6266	Root;Bacteria;Proteobacteria;Alphaproteobacteria;Rhodospirillales;Acetobacteraceae	1	0	0	0	0	0	0	0	0	0	0	0	0	0	0	0	0	0	0	0
#16114	Root;Bacteria;Proteobacteria;Alphaproteobacteria;Rhodospirillales;Acetobacteraceae	0	0	0	0	0	0	0	1	0	0	0	0	0	0	0	0	0	0	0	0
#4807	Root;Bacteria;Proteobacteria;Alphaproteobacteria;Rhodospirillales;Acetobacteraceae	1	0	0	0	0	0	0	0	0	0	0	0	0	0	0	0	0	0	0	0
#2283	Root;Bacteria;Proteobacteria;Alphaproteobacteria;Rhodospirillales;Acetobacteraceae	1	0	0	0	0	1	0	0	0	0	0	0	0	0	0	0	1	0	0	0
#15457	Root;Bacteria;Proteobacteria;Alphaproteobacteria	0	0	0	0	1	0	0	0	0	0	0	0	0	0	0	0	0	0	0	0
#6193	Root;Bacteria;Proteobacteria;Alphaproteobacteria	0	0	0	0	0	0	0	0	0	1	0	0	0	0	0	0	0	0	0	0
#17637	Root;Bacteria;Proteobacteria;Alphaproteobacteria	0	0	0	0	0	0	0	0	0	0	2	0	0	0	0	0	0	0	0	0
#14579	Root;Bacteria;Proteobacteria;Alphaproteobacteria	1	0	0	0	0	0	0	0	0	0	0	0	0	0	0	0	0	0	0	0
#3442	Root;Unassigned	0	0	0	0	0	0	0	0	0	1	0	0	0	0	0	0	0	0	0	0
#11691	Root;Unassigned	0	0	0	0	0	0	0	0	2	0	0	0	0	0	0	0	0	0	0	0
#13867	Root;Unassigned	0	0	0	0	0	0	0	0	0	0	0	1	0	0	0	0	0	0	0	0
#5938	Root;Bacteria;Proteobacteria;Alphaproteobacteria;Rhodospirillales;Rhodospirillaceae	0	1	0	0	0	0	0	0	1	0	0	0	0	0	1	0	0	0	0	0
#13190	Root;Bacteria;Proteobacteria;Alphaproteobacteria;Rhodospirillales;Rhodospirillaceae	1	0	0	0	3	0	0	0	0	1	0	0	0	0	1	0	0	0	0	0
#16236	Root;Bacteria;Proteobacteria;Alphaproteobacteria;Rhodospirillales;Rhodospirillaceae	0	0	0	0	0	0	0	0	0	0	0	0	0	0	0	0	0	1	0	0
#11272	Root;Bacteria;Proteobacteria;Alphaproteobacteria;Rhodospirillales;Rhodospirillaceae	0	0	0	0	0	0	0	0	1	0	0	0	1	0	2	0	0	0	0	0
#14457	Root;Bacteria;Proteobacteria;Alphaproteobacteria;Rhodospirillales;Rhodospirillaceae	0	0	0	0	4	0	0	0	0	0	0	0	0	0	0	0	0	0	0	0
#13307	Root;Bacteria;Proteobacteria;Alphaproteobacteria;Rhodospirillales;Rhodospirillaceae	0	0	0	0	0	0	0	0	0	0	0	0	0	0	1	0	0	0	0	0
#7404	Root;Bacteria;Proteobacteria;Alphaproteobacteria;Rhodospirillales;Rhodospirillaceae	1	0	0	0	5	0	7	1	7	1	3	11	1	1	2	0	0	0	0	1
#6516	Root;Bacteria;Proteobacteria;Alphaproteobacteria;Rhodospirillales;Rhodospirillaceae	1	0	0	0	0	0	0	0	0	0	0	0	0	0	0	0	0	0	0	0
#9309	Root;Bacteria;Proteobacteria;Alphaproteobacteria;Rhodospirillales;Rhodospirillaceae	0	0	0	0	0	0	0	0	0	0	0	1	0	0	0	0	0	0	0	0
#1033	Root;Bacteria;Proteobacteria;Alphaproteobacteria;Rhodospirillales;Rhodospirillaceae	0	0	0	0	0	0	1	0	1	0	0	1	0	0	0	0	0	0	0	0
#19478	Root;Bacteria;Proteobacteria;Alphaproteobacteria;Rhodospirillales;Rhodospirillaceae	0	0	0	0	1	0	0	0	0	0	0	5	0	0	3	0	0	0	0	1
#2815	Root;Bacteria;Proteobacteria;Alphaproteobacteria	2	0	0	0	0	0	0	0	0	0	0	0	0	0	2	0	0	0	0	0
#15504	Root;Bacteria;Proteobacteria;Alphaproteobacteria;Rhodospirillales;Rhodospirillaceae;Nisaea	0	0	0	0	1	0	0	0	0	0	0	0	0	0	0	0	0	0	0	0
#15245	Root;Bacteria;Proteobacteria;Alphaproteobacteria;Rhodospirillales;Rhodospirillaceae	0	1	0	0	0	0	0	0	0	0	0	0	0	0	0	0	0	0	0	0
#7452	Root;Bacteria;Proteobacteria;Alphaproteobacteria	1	0	0	0	2	1	1	0	0	1	0	0	0	0	5	0	0	0	0	1
#5443	Root;Unassigned	0	0	0	0	0	0	0	0	0	2	0	3	0	0	0	0	0	0	0	0
#4229	Root;Unassigned	0	1	0	0	2	0	0	0	0	3	0	0	0	0	11	0	0	0	0	0
#12510	Root;Bacteria;Proteobacteria;Alphaproteobacteria;Rhodospirillales;Rhodospirillaceae	0	0	0	0	0	0	0	0	0	2	0	0	0	0	0	0	0	0	0	0
#5005	Root;Unassigned	0	0	0	0	0	0	0	0	0	0	0	0	0	0	0	2	0	0	0	0
#18130	Root;Unassigned	0	0	0	0	0	0	0	0	0	0	0	0	0	0	1	0	0	0	0	0
#2928	Root;Bacteria;Proteobacteria;Alphaproteobacteria;Rhodospirillales;Rhodospirillaceae	0	0	0	0	0	1	0	0	0	0	0	0	0	0	0	0	0	0	0	0
#9929	Root;Unassigned	0	0	0	0	0	0	0	0	0	0	0	1	0	0	0	0	0	0	0	0
#14343	Root;Bacteria;Proteobacteria;Alphaproteobacteria;Rhodospirillales;Rhodospirillaceae	0	0	0	0	0	0	0	0	0	0	0	0	0	0	0	0	0	0	0	1
#8947	Root;Bacteria;Proteobacteria;Alphaproteobacteria;Rhodospirillales;Rhodospirillaceae	0	0	0	0	1	0	0	0	0	0	0	0	0	0	0	0	0	0	0	0
#19376	Root;Bacteria;Proteobacteria;Alphaproteobacteria;Rhodospirillales;Rhodospirillaceae	0	0	0	1	0	0	1	0	1	0	1	1	0	0	0	0	0	0	0	0
#18873	Root;Bacteria;Proteobacteria;Alphaproteobacteria	0	1	0	0	0	0	1	0	0	0	3	2	0	0	0	0	0	0	0	1
#2931	Root;Bacteria;Proteobacteria;Alphaproteobacteria	0	0	0	0	1	0	0	0	0	0	0	0	0	0	0	0	0	0	0	0
#7111	Root;Bacteria;Proteobacteria;Alphaproteobacteria	0	0	0	0	0	0	0	0	0	0	0	0	0	1	0	0	0	0	0	0
#2348	Root;Bacteria;Proteobacteria;Alphaproteobacteria	0	0	0	0	1	2	6	0	0	0	0	1	0	1	1	0	0	0	0	1
#12076	Root;Bacteria;Proteobacteria;Alphaproteobacteria	0	0	0	0	0	0	3	0	0	0	0	0	0	0	0	0	0	0	0	0
#7006	Root;Bacteria;Proteobacteria;Alphaproteobacteria	0	0	0	0	0	0	0	0	0	0	0	0	1	0	0	0	0	1	0	0
#6741	Root;Bacteria;Proteobacteria;Alphaproteobacteria	0	0	0	0	0	0	1	0	0	0	0	0	0	0	0	0	0	0	0	0
#6366	Root;Bacteria;Proteobacteria;Alphaproteobacteria	0	0	0	0	0	1	0	0	0	0	0	0	0	0	0	0	0	0	0	0
#12532	Root;Bacteria;Proteobacteria;Alphaproteobacteria	1	0	0	0	1	1	0	0	1	0	0	0	0	0	0	1	0	1	0	0
#5821	Root;Bacteria;Proteobacteria;Alphaproteobacteria	1	0	0	0	0	0	0	0	0	0	0	0	0	0	0	0	0	0	0	0
#3956	Root;Bacteria;Proteobacteria;Alphaproteobacteria	0	0	0	0	0	3	1	0	0	0	1	0	0	0	1	0	0	1	0	0
#5021	Root;Bacteria;Proteobacteria;Alphaproteobacteria	0	0	0	0	0	0	0	0	1	0	0	1	0	0	0	0	0	0	0	0
#12537	Root;Unassigned	0	0	0	0	0	0	1	0	0	0	0	0	0	0	0	0	0	0	0	0
#447	Root;Bacteria;Proteobacteria;Alphaproteobacteria	0	0	0	0	0	0	1	0	0	2	0	1	0	0	0	0	0	0	0	0
#15919	Root;Bacteria;Proteobacteria;Alphaproteobacteria	0	0	0	0	0	0	0	0	0	0	0	2	0	0	0	0	0	0	0	0
#19475	Root;Bacteria;Proteobacteria;Alphaproteobacteria	0	0	0	0	0	0	0	0	3	0	1	0	0	0	0	0	0	0	0	0
#12814	Root;Bacteria;Proteobacteria;Alphaproteobacteria	0	0	0	0	2	1	4	0	4	1	2	4	0	0	0	0	0	0	0	2
#4600	Root;Bacteria;Proteobacteria;Alphaproteobacteria	0	0	0	0	0	0	1	0	0	1	0	0	0	0	0	0	0	0	0	0
#8418	Root;Bacteria;Proteobacteria;Alphaproteobacteria	1	0	0	0	0	0	1	0	1	0	0	1	0	0	0	0	0	0	0	0
#19036	Root;Bacteria;Proteobacteria;Alphaproteobacteria	0	0	0	0	0	0	1	0	0	0	0	1	0	0	0	0	1	0	0	0
#16331	Root;Bacteria;Proteobacteria;Alphaproteobacteria	2	3	0	0	3	6	18	0	7	0	3	4	0	0	2	0	2	4	0	0
#19756	Root;Bacteria;Proteobacteria;Alphaproteobacteria	2	0	0	0	1	0	1	0	0	0	0	0	0	1	0	0	0	0	0	0
#13574	Root;Bacteria;Proteobacteria;Alphaproteobacteria	0	1	0	0	0	0	0	0	1	0	0	0	0	0	0	1	0	0	0	0
#6720	Root;Bacteria;Proteobacteria;Alphaproteobacteria	0	0	0	0	0	0	0	0	0	2	2	0	0	0	0	0	0	0	0	0
#19723	Root;Bacteria;Proteobacteria;Alphaproteobacteria	0	0	0	0	0	0	0	0	0	2	1	0	0	0	0	0	0	0	0	0
#8358	Root;Bacteria;Proteobacteria;Alphaproteobacteria	0	0	0	0	0	0	0	0	0	0	0	1	0	0	0	0	0	0	0	0
#18507	Root;Bacteria;Proteobacteria;Alphaproteobacteria	0	0	0	0	0	0	0	0	1	0	0	1	0	0	0	0	0	0	0	0
#17515	Root;Bacteria;Proteobacteria;Alphaproteobacteria	0	0	0	0	0	0	2	0	0	0	0	1	0	0	0	0	0	0	0	0
#6136	Root;Bacteria;Proteobacteria;Alphaproteobacteria	0	0	0	0	0	0	1	0	0	0	0	0	0	0	0	0	0	0	0	0
#739	Root;Bacteria;Proteobacteria;Alphaproteobacteria	0	0	0	0	0	0	0	0	0	0	0	0	0	0	0	0	0	1	0	0
#11909	Root;Unassigned	0	1	0	0	0	0	0	0	0	0	0	0	0	0	0	0	0	0	0	0
#6524	Root;Bacteria;Proteobacteria;Alphaproteobacteria	0	1	0	0	0	0	0	0	0	0	0	0	0	0	0	0	0	0	0	0
#8384	Root;Bacteria;Proteobacteria;Alphaproteobacteria	0	0	0	0	1	0	0	0	0	0	0	0	0	0	0	0	0	0	0	0
#18717	Root;Bacteria;Proteobacteria;Alphaproteobacteria	1	0	0	0	0	1	2	0	0	0	1	1	0	0	2	0	0	0	0	0
#7975	Root;Bacteria;Proteobacteria;Alphaproteobacteria	18	6	0	3	4	6	86	1	31	6	3	22	0	7	2	1	12	9	1	2
#4150	Root;Bacteria;Proteobacteria;Alphaproteobacteria	0	0	0	0	0	0	0	0	0	0	0	0	0	0	0	1	0	0	0	0
#9403	Root;Bacteria;Proteobacteria;Alphaproteobacteria	0	0	0	0	0	0	0	0	0	0	0	0	0	0	0	0	1	0	0	0
#5991	Root;Bacteria;Proteobacteria;Alphaproteobacteria	0	0	0	0	0	0	0	0	0	0	0	0	0	0	1	0	0	0	0	0
#2732	Root;Unassigned	0	0	0	2	0	0	1	0	0	0	0	0	0	0	0	0	0	0	0	0
#10595	Root;Bacteria;Proteobacteria;Alphaproteobacteria	3	5	0	0	12	20	26	0	9	7	10	28	2	0	27	0	6	40	1	3
#8861	Root;Bacteria;Proteobacteria;Alphaproteobacteria	0	0	0	0	0	0	0	0	0	0	1	0	0	0	0	0	0	0	0	0
#13138	Root;Bacteria;Proteobacteria;Alphaproteobacteria	0	0	0	0	0	0	2	0	0	0	0	0	0	0	0	0	0	0	0	0
#218	Root;Bacteria;Proteobacteria;Alphaproteobacteria	0	0	0	0	0	1	5	0	0	1	0	4	0	0	0	0	0	0	0	2
#15833	Root;Bacteria;Proteobacteria;Alphaproteobacteria	0	0	0	0	0	0	0	0	0	0	0	1	0	0	0	0	0	0	0	0
#5321	Root;Bacteria;Proteobacteria;Alphaproteobacteria	0	0	0	0	3	4	7	1	2	8	6	13	1	0	0	3	0	0	0	3
#12524	Root;Bacteria;Proteobacteria;Alphaproteobacteria	0	0	0	0	0	1	2	0	1	3	1	4	0	0	2	0	1	2	0	0
#1990	Root;Bacteria;Proteobacteria;Alphaproteobacteria	0	0	0	0	0	0	1	0	0	0	0	0	0	0	0	0	0	0	0	0
#15884	Root;Bacteria;Proteobacteria;Alphaproteobacteria	0	0	0	0	0	0	0	0	4	1	0	0	0	0	0	0	0	0	0	0
#16120	Root;Bacteria;Proteobacteria;Alphaproteobacteria	0	1	0	0	0	1	3	0	6	1	1	4	0	0	2	0	0	2	0	0
#18665	Root;Bacteria;Proteobacteria;Alphaproteobacteria	0	0	0	0	0	0	0	0	1	0	0	0	0	0	0	0	0	0	0	0
#14115	Root;Bacteria;Proteobacteria;Alphaproteobacteria;Rhizobiales	3	1	0	0	0	1	3	0	2	0	0	3	0	1	3	0	2	0	0	2
#9987	Root;Bacteria;Proteobacteria;Alphaproteobacteria	0	0	0	0	2	0	0	0	1	0	0	1	0	1	0	1	0	0	0	0
#7838	Root;Bacteria;Proteobacteria;Alphaproteobacteria	8	1	0	3	12	4	20	1	13	6	5	21	1	1	1	1	0	9	1	5
#18143	Root;Bacteria;Proteobacteria;Alphaproteobacteria	0	0	0	0	0	0	0	0	0	0	0	1	0	0	0	0	0	0	0	0
#6114	Root;Bacteria	0	0	0	0	0	0	0	0	0	0	0	1	0	0	0	0	0	0	0	0
#1214	Root;Bacteria;Proteobacteria;Alphaproteobacteria	0	0	0	0	0	0	1	0	0	0	0	0	0	0	0	0	0	0	0	0
#7679	Root;Unassigned	0	0	0	0	0	0	0	0	0	1	0	0	0	0	0	0	0	0	0	0
#1091	Root;Bacteria;Proteobacteria;Alphaproteobacteria	0	0	0	0	0	0	0	1	0	0	0	0	0	0	0	0	0	0	0	0
#17999	Root;Bacteria;Proteobacteria;Alphaproteobacteria	0	0	0	0	0	0	0	0	0	0	1	0	0	0	0	0	0	0	0	0
#552	Root;Bacteria;Proteobacteria;Alphaproteobacteria	0	0	0	0	0	0	0	0	0	0	0	1	0	0	0	0	0	0	0	0
#3221	Root;Bacteria;Proteobacteria;Alphaproteobacteria	0	0	0	0	1	0	0	0	0	0	0	0	0	0	0	0	0	0	0	0
#8550	Root;Bacteria;Proteobacteria;Alphaproteobacteria	0	0	0	0	0	0	1	0	0	0	0	0	0	0	0	0	0	0	0	0
#16056	Root;Bacteria;Proteobacteria;Alphaproteobacteria	0	0	0	0	0	0	0	0	0	0	0	1	0	0	0	0	0	0	0	0
#7501	Root;Bacteria;Proteobacteria;Alphaproteobacteria	0	0	0	0	0	0	0	0	0	0	0	2	0	0	0	0	0	0	0	1
#4105	Root;Bacteria;Proteobacteria;Alphaproteobacteria	0	0	0	0	0	0	0	0	1	3	0	5	0	0	0	0	0	1	0	1
#5124	Root;Bacteria;Proteobacteria;Alphaproteobacteria	0	0	0	0	0	0	1	0	1	0	2	1	0	0	0	1	0	0	0	2
#15895	Root;Unassigned	0	0	0	0	0	2	0	0	0	0	0	0	0	0	0	0	0	0	0	0
#18685	Root;Unassigned	0	0	0	1	0	1	0	0	0	0	0	0	0	0	0	0	0	0	0	0
#15218	Root;Bacteria;Proteobacteria;Alphaproteobacteria;Rhodospirillales;Rhodospirillaceae	3	0	0	0	0	1	8	0	2	0	0	6	0	0	2	1	1	0	0	2
#12616	Root;Bacteria;Proteobacteria;Alphaproteobacteria;Rhodospirillales;Rhodospirillaceae	0	0	0	0	2	1	4	0	1	1	1	0	0	1	4	0	1	4	0	0
#14938	Root;Bacteria;Proteobacteria;Alphaproteobacteria;Kiloniellales;Kiloniellaceae	0	0	0	0	1	0	1	0	0	0	0	0	0	0	0	0	0	0	0	0
#2169	Root;Bacteria;Proteobacteria;Alphaproteobacteria;Kiloniellales;Kiloniellaceae;Thalassospira	0	0	0	0	0	0	0	0	0	0	0	0	0	0	0	0	0	0	0	0
#9755	Root;Bacteria;Proteobacteria;Alphaproteobacteria;Kiloniellales;Kiloniellaceae;Thalassospira	0	0	0	0	3	0	0	0	1	0	0	0	0	0	0	0	0	0	0	0
#16391	Root;Bacteria;Proteobacteria;Alphaproteobacteria;Kiloniellales	0	0	0	0	0	0	0	0	1	0	0	0	0	0	0	0	0	0	0	0
#9314	Root;Bacteria;Proteobacteria;Alphaproteobacteria	0	0	0	0	0	0	0	0	0	0	0	0	0	0	0	0	0	0	0	0
#15850	Root;Bacteria;Proteobacteria;Alphaproteobacteria	0	0	0	0	0	0	0	0	0	0	0	0	0	0	0	0	0	0	0	0
#14046	Root;Bacteria;Proteobacteria;Alphaproteobacteria	0	0	0	0	0	0	0	0	0	0	0	0	1	0	0	0	0	0	0	0
#17609	Root;Bacteria;Proteobacteria;Alphaproteobacteria	0	0	0	0	0	0	1	0	0	0	0	0	0	0	0	0	0	0	0	0
#3062	Root;Bacteria;Proteobacteria;Alphaproteobacteria	0	0	0	0	0	0	0	0	0	1	0	0	0	0	0	0	0	0	0	0
#2914	Root;Bacteria;Proteobacteria;Alphaproteobacteria	0	0	0	0	0	0	0	0	0	0	0	0	0	0	0	0	0	0	0	0
#14169	Root;Bacteria;Proteobacteria;Alphaproteobacteria	0	0	0	0	0	0	0	0	0	0	0	0	0	0	0	0	0	0	0	0
#995	Root;Unassigned	0	0	0	0	0	0	0	0	0	0	0	0	0	0	0	0	0	0	0	0
#8510	Root;Bacteria;Proteobacteria;Alphaproteobacteria;Rickettsiales	0	0	0	0	0	0	0	0	0	0	0	0	1	0	1	0	0	0	0	0
#10598	Root;Bacteria;Proteobacteria;Alphaproteobacteria;Rickettsiales	0	0	0	0	0	0	0	0	0	0	0	0	0	0	1	0	0	0	0	0
#14603	Root;Bacteria;Proteobacteria;Alphaproteobacteria;Rhodospirillales;Rhodospirillaceae	0	0	0	0	0	0	0	0	0	0	0	0	0	0	0	0	0	0	0	0
#69	Root;Bacteria;Proteobacteria;Alphaproteobacteria;Rhodospirillales;Rhodospirillaceae	0	0	0	0	0	0	0	0	0	0	0	0	0	0	0	0	0	0	0	0
#15536	Root;Bacteria;Proteobacteria;Alphaproteobacteria;Rhodospirillales;Rhodospirillaceae	0	0	0	0	0	0	0	0	0	0	0	0	0	0	0	0	0	0	0	0
#2357	Root;Bacteria;Proteobacteria;Alphaproteobacteria	0	0	0	0	0	0	0	0	0	0	0	0	0	0	0	0	0	0	0	0
#3840	Root;Bacteria	0	0	0	0	0	0	0	0	0	0	0	0	0	0	1	0	0	0	0	0
#19360	Root;Unassigned	0	0	0	0	0	0	0	0	0	3	0	0	0	0	0	0	0	0	0	0
#15538	Root;Bacteria	0	0	0	0	1	0	0	0	0	0	0	0	0	0	0	0	0	0	0	0
#19106	Root;Unassigned	0	0	0	0	0	0	0	0	0	1	0	0	0	0	0	0	0	0	0	0
#3628	Root;Bacteria;Proteobacteria;Alphaproteobacteria	0	0	0	0	5	0	2	1	1	3	2	1	0	0	2	0	0	0	0	0
#7852	Root;Bacteria;Proteobacteria;Alphaproteobacteria	0	0	0	0	0	0	0	0	0	0	0	0	0	0	1	0	0	0	0	0
#13099	Root;Bacteria;Proteobacteria;Alphaproteobacteria	0	0	0	0	0	1	0	0	0	2	0	0	0	0	0	0	0	1	0	0
#14745	Root;Bacteria;Proteobacteria;Alphaproteobacteria	0	0	0	0	0	0	0	0	0	0	0	1	0	0	0	0	0	0	0	0
#15089	Root;Bacteria;Proteobacteria;Alphaproteobacteria;BD7-3	0	0	0	0	0	0	0	0	0	0	0	0	0	0	0	0	0	0	0	0
#1878	Root;Bacteria;Proteobacteria;Alphaproteobacteria;Rhodobacterales;Rhodobacteraceae	5	4	0	0	5	4	6	0	1	1	0	0	0	0	6	0	1	0	1	2
#17377	Root;Bacteria;Proteobacteria;Alphaproteobacteria;Rhodobacterales;Rhodobacteraceae	0	0	0	0	0	0	0	0	0	0	0	0	0	0	1	0	0	0	0	0
#6348	Root;Bacteria;Proteobacteria;Alphaproteobacteria;Rhodobacterales;Rhodobacteraceae	4	0	0	0	0	0	0	0	0	0	0	0	1	1	3	0	0	0	0	0
#15842	Root;Bacteria;Proteobacteria;Alphaproteobacteria;Rhodobacterales;Rhodobacteraceae	1	0	0	0	1	1	2	0	0	1	0	0	1	1	1	0	0	0	1	1
#6853	Root;Bacteria;Proteobacteria;Alphaproteobacteria;Rhodobacterales;Rhodobacteraceae	0	0	0	0	0	0	0	0	0	0	0	1	0	1	0	0	0	0	0	0
#15285	Root;Bacteria;Proteobacteria;Alphaproteobacteria;Rhodobacterales;Rhodobacteraceae	2	2	0	0	0	3	0	0	0	0	0	1	0	0	2	0	0	0	0	0
#10492	Root;Bacteria;Proteobacteria;Alphaproteobacteria;Rhodobacterales;Rhodobacteraceae	1	0	0	0	0	0	2	0	1	0	0	0	0	0	1	0	2	0	1	0
#2519	Root;Bacteria;Proteobacteria;Alphaproteobacteria;Rhodobacterales;Rhodobacteraceae	0	0	0	0	0	0	0	0	0	1	0	0	0	0	0	0	0	0	0	0
#13416	Root;Bacteria;Proteobacteria;Alphaproteobacteria;Rhodobacterales;Rhodobacteraceae	0	0	0	0	0	0	0	0	0	0	1	0	0	0	0	0	0	0	0	0
#17395	Root;Bacteria;Proteobacteria;Alphaproteobacteria;Rhodobacterales;Rhodobacteraceae	0	0	0	0	0	2	0	0	0	0	0	0	0	0	0	0	0	0	0	0
#16435	Root;Bacteria;Proteobacteria;Alphaproteobacteria;Rhodobacterales;Rhodobacteraceae	0	0	0	0	0	0	0	0	0	0	0	0	0	0	0	0	2	0	0	0
#8277	Root;Bacteria;Proteobacteria;Alphaproteobacteria;Kiloniellales	0	0	0	0	0	0	0	0	0	0	0	0	0	0	0	0	0	0	0	0
#17432	Root;Bacteria;Proteobacteria;Alphaproteobacteria;Kiloniellales	0	0	0	0	0	0	1	0	0	1	0	0	1	0	0	0	0	0	0	0
#11539	Root;Bacteria;Proteobacteria;Alphaproteobacteria;Rhodobacterales;Rhodobacteraceae	0	0	0	0	0	0	0	0	0	0	1	0	0	0	0	0	0	0	0	0
#18933	Root;Bacteria;Proteobacteria;Alphaproteobacteria;Rhodobacterales;Rhodobacteraceae	0	0	0	1	0	0	0	0	0	0	0	1	0	0	0	0	0	0	0	0
#19172	Root;Bacteria;Proteobacteria;Alphaproteobacteria;Rhodobacterales;Rhodobacteraceae	0	0	0	0	0	0	0	0	0	1	0	0	0	0	0	0	0	0	0	0
#14113	Root;Bacteria;Proteobacteria;Alphaproteobacteria;Rhodobacterales;Rhodobacteraceae	0	0	0	0	0	0	0	0	0	0	0	1	0	0	0	0	0	1	0	0
#8796	Root;Bacteria;Proteobacteria;Alphaproteobacteria;Rhodobacterales;Rhodobacteraceae	0	0	0	0	0	0	0	0	0	0	1	0	0	0	0	0	0	0	0	0
#9514	Root;Bacteria;Proteobacteria;Alphaproteobacteria;Rhodobacterales;Rhodobacteraceae	0	0	0	0	0	0	0	0	0	0	0	0	0	0	1	0	0	0	0	0
#8526	Root;Unassigned	0	0	0	0	0	1	0	0	0	0	0	0	0	0	0	0	0	0	0	0
#10169	Root;Bacteria;Proteobacteria;Alphaproteobacteria;Rhodobacterales;Rhodobacteraceae	0	1	0	0	0	0	0	0	0	0	0	0	0	0	1	0	0	0	0	0
#18988	Root;Bacteria;Proteobacteria;Alphaproteobacteria;Rhodobacterales;Rhodobacteraceae;Paracoccus	0	0	0	0	1	0	0	0	0	0	0	0	0	0	0	0	0	0	0	0
#652	Root;Bacteria;Proteobacteria;Alphaproteobacteria;Rhodobacterales;Rhodobacteraceae	0	0	0	0	0	0	0	0	0	0	0	0	0	0	1	0	0	0	0	0
#6522	Root;Bacteria;Proteobacteria;Alphaproteobacteria;Rhodobacterales;Rhodobacteraceae	0	0	0	0	0	1	1	0	0	1	3	0	0	0	3	0	0	1	0	1
#15121	Root;Bacteria;Proteobacteria;Alphaproteobacteria;Rhodobacterales;Rhodobacteraceae	0	0	0	0	0	0	0	0	0	2	0	1	0	0	2	0	0	0	0	0
#882	Root;Bacteria;Proteobacteria;Alphaproteobacteria;Rhodobacterales;Rhodobacteraceae	0	0	0	0	6	1	0	0	0	2	0	0	0	0	3	0	0	1	0	0
#3825	Root;Unassigned	0	0	0	0	0	0	0	0	0	0	0	0	0	0	0	1	0	0	0	0
#3784	Root;Bacteria;Proteobacteria;Alphaproteobacteria;Rhodobacterales;Rhodobacteraceae	0	0	0	0	0	0	0	0	0	1	0	0	0	0	0	0	0	0	0	0
#10165	Root;Bacteria;Proteobacteria;Alphaproteobacteria;Rhodobacterales;Rhodobacteraceae	0	0	0	0	0	0	0	0	0	2	0	0	0	0	0	0	0	0	0	0
#3717	Root;Bacteria;Proteobacteria;Alphaproteobacteria;Rhodobacterales;Rhodobacteraceae	0	0	0	0	0	0	0	0	0	0	1	0	0	0	0	0	0	0	0	0
#3402	Root;Bacteria;Proteobacteria;Alphaproteobacteria;Rhodobacterales;Rhodobacteraceae	0	0	0	0	0	0	0	0	0	0	0	0	0	0	0	0	0	0	0	2
#8396	Root;Bacteria;Proteobacteria;Alphaproteobacteria;Rhodobacterales;Rhodobacteraceae	0	0	0	0	0	0	0	0	0	0	0	1	0	0	0	0	0	0	0	0
#5175	Root;Bacteria;Proteobacteria;Alphaproteobacteria;Rhodobacterales;Rhodobacteraceae	0	0	0	0	0	0	0	0	0	0	0	0	0	0	0	0	0	0	0	0
#11074	Root;Bacteria;Proteobacteria;Alphaproteobacteria;Rhodobacterales;Rhodobacteraceae	14	10	1	2	3	1	1	0	1	3	1	3	0	5	7	0	2	0	4	0
#17241	Root;Bacteria;Proteobacteria;Alphaproteobacteria;Rhodobacterales;Rhodobacteraceae	0	0	0	0	2	0	0	0	2	0	0	1	0	0	0	0	0	0	0	0
#13975	Root;Bacteria;Proteobacteria;Alphaproteobacteria;Rhodobacterales;Rhodobacteraceae	0	0	0	0	0	0	0	0	0	4	0	0	0	0	0	0	0	0	0	0
#6216	Root;Bacteria;Proteobacteria;Alphaproteobacteria;Rhodobacterales;Rhodobacteraceae	2	0	0	0	0	0	0	0	0	1	0	0	0	0	0	0	0	0	0	1
#14779	Root;Bacteria;Proteobacteria;Alphaproteobacteria;Rhodobacterales;Rhodobacteraceae	0	0	0	0	0	0	0	0	0	1	0	0	0	0	0	0	0	0	0	0
#8323	Root;Bacteria;Proteobacteria;Alphaproteobacteria;Rhodobacterales;Rhodobacteraceae	0	0	0	0	0	0	0	0	0	0	0	0	0	0	0	0	0	0	0	1
#1792	Root;Bacteria;Proteobacteria;Alphaproteobacteria;Rhodobacterales;Rhodobacteraceae	0	0	0	0	1	0	0	0	0	0	2	2	0	0	0	0	0	0	0	0
#4147	Root;Bacteria;Proteobacteria;Alphaproteobacteria;Rhodobacterales;Rhodobacteraceae	0	0	0	0	5	0	0	0	0	0	0	0	0	0	0	0	0	0	0	0
#10562	Root;Bacteria;Proteobacteria;Alphaproteobacteria;Rhodobacterales;Rhodobacteraceae	0	0	0	0	0	0	1	0	0	0	0	0	0	0	0	0	0	0	0	0
#11368	Root;Bacteria;Proteobacteria;Alphaproteobacteria;Rhodobacterales;Rhodobacteraceae	0	0	0	0	0	0	0	0	0	0	0	0	1	0	0	0	0	0	0	0
#13281	Root;Bacteria;Proteobacteria;Alphaproteobacteria;Rhodobacterales;Rhodobacteraceae	0	0	0	0	0	0	0	0	0	4	0	0	0	0	0	0	0	0	0	0
#15414	Root;Bacteria;Proteobacteria;Alphaproteobacteria;Rhodobacterales;Rhodobacteraceae	0	0	0	0	1	0	0	0	0	0	0	0	0	0	0	0	0	0	0	2
#11594	Root;Bacteria;Proteobacteria;Alphaproteobacteria;Rhodobacterales;Rhodobacteraceae	0	0	0	0	0	0	0	0	0	0	0	0	0	0	1	0	2	0	1	0
#11606	Root;Bacteria;Proteobacteria;Alphaproteobacteria;Rhodobacterales;Rhodobacteraceae	0	0	0	0	0	0	0	0	0	0	0	1	0	0	1	0	0	0	0	0
#8986	Root;Bacteria;Proteobacteria;Alphaproteobacteria;Rhodobacterales;Rhodobacteraceae	0	0	0	0	0	0	0	0	0	0	0	1	0	0	0	0	0	0	0	0
#11789	Root;Bacteria;Proteobacteria;Alphaproteobacteria;Rhodobacterales;Rhodobacteraceae	0	0	0	0	0	0	0	0	0	0	0	0	0	0	0	0	0	0	0	0
#1646	Root;Bacteria;Proteobacteria;Alphaproteobacteria;Rhodobacterales;Rhodobacteraceae	0	0	0	0	0	0	0	0	0	0	2	0	0	0	0	0	0	0	0	0
#9796	Root;Bacteria;Proteobacteria;Alphaproteobacteria;Rhodobacterales;Rhodobacteraceae	0	0	0	0	0	0	0	0	0	0	1	2	0	0	0	0	0	0	0	0
#2457	Root;Bacteria;Proteobacteria;Alphaproteobacteria;Rhodobacterales;Rhodobacteraceae	0	0	0	1	9	6	34	0	6	1	6	7	0	0	4	0	7	0	0	3
#5499	Root;Bacteria;Proteobacteria;Alphaproteobacteria;Rhodobacterales;Rhodobacteraceae	0	0	0	0	1	0	2	0	2	1	0	2	0	0	0	2	0	0	0	0
#11949	Root;Bacteria;Proteobacteria;Alphaproteobacteria;Rhodobacterales;Rhodobacteraceae	0	0	0	0	0	0	1	0	0	0	1	0	0	0	0	0	0	0	0	0
#16137	Root;Bacteria;Proteobacteria;Alphaproteobacteria;Rhodobacterales;Rhodobacteraceae	1	0	3	0	0	0	0	0	0	0	0	0	0	0	1	0	0	0	0	0
#18319	Root;Unassigned	0	0	0	0	0	0	0	0	0	0	0	0	0	0	0	0	1	0	0	0
#3705	Root;Bacteria;Proteobacteria;Alphaproteobacteria;Rhodobacterales;Rhodobacteraceae	0	0	0	0	0	0	1	0	0	5	1	0	0	0	1	0	0	0	0	0
#13146	Root;Bacteria;Proteobacteria;Alphaproteobacteria;Rhodobacterales;Rhodobacteraceae	0	0	0	0	0	1	0	0	0	0	0	0	0	0	0	0	0	0	0	0
#16872	Root;Bacteria;Proteobacteria;Alphaproteobacteria;Rhodobacterales;Rhodobacteraceae	1	0	0	0	0	0	0	0	0	0	0	0	0	0	0	1	0	0	0	0
#14901	Root;Bacteria;Proteobacteria;Alphaproteobacteria;Kiloniellales	0	0	0	0	0	0	0	0	0	0	1	0	0	0	0	0	0	0	0	0
#5962	Root;Unassigned	0	0	0	0	1	0	0	0	0	0	0	0	0	0	0	0	0	0	0	0
#18502	Root;Unassigned	0	0	0	0	0	0	0	0	0	1	0	0	0	0	0	0	0	0	0	0
#4146	Root;Unassigned	0	0	0	1	2	1	2	0	0	0	0	0	0	0	0	0	0	0	0	0
#18940	Root;Unassigned	0	0	0	0	2	4	4	0	1	0	0	1	0	0	1	0	0	0	0	1
#1884	Root;Bacteria;Proteobacteria;Alphaproteobacteria;Rhodospirillales;Rhodospirillaceae	0	0	0	0	1	0	0	0	0	0	2	0	0	0	0	1	0	0	0	0
#11499	Root;Bacteria;Proteobacteria;Alphaproteobacteria;Rhodospirillales;Rhodospirillaceae	0	0	0	0	0	0	0	0	0	0	0	0	0	0	1	0	0	0	0	0
#17611	Root;Bacteria;Proteobacteria;Alphaproteobacteria;Rhodospirillales;Rhodospirillaceae	0	0	0	0	0	0	0	0	0	0	0	0	0	0	0	1	0	0	0	0
#10663	Root;Bacteria;Proteobacteria;Alphaproteobacteria;Rhodospirillales;Rhodospirillaceae	0	0	0	0	0	0	5	0	0	0	0	0	0	0	0	0	0	0	0	0
#7252	Root;Bacteria;Proteobacteria;Alphaproteobacteria;Rhodospirillales;Rhodospirillaceae	0	0	0	0	2	0	0	0	0	0	1	0	0	0	0	0	0	0	0	0
#8857	Root;Bacteria;Proteobacteria;Alphaproteobacteria;Rhodospirillales;Rhodospirillaceae	1	0	0	1	4	2	3	0	2	0	0	1	0	0	2	0	2	0	1	1
#6888	Root;Unassigned	0	0	0	0	0	0	0	0	0	0	0	0	0	0	0	0	0	0	0	0
#5375	Root;Unassigned	0	0	0	0	0	0	0	0	0	0	0	0	0	0	0	0	0	0	0	0
#363	Root;Unassigned	0	0	0	0	0	0	0	0	0	0	0	0	0	0	0	0	0	0	0	0
#13048	Root;Bacteria;Proteobacteria;Alphaproteobacteria;Sphingomonadales;Sphingomonadaceae	0	0	0	0	0	0	0	0	0	1	0	0	0	0	0	0	0	0	0	0
#9206	Root;Bacteria;Proteobacteria;Alphaproteobacteria	0	0	0	0	0	0	0	0	0	0	0	0	0	0	0	0	1	0	0	0
#16239	Root;Bacteria;Proteobacteria;Alphaproteobacteria	0	0	0	0	0	0	0	0	0	0	0	0	0	0	0	0	0	1	0	0
#5086	Root;Bacteria;Proteobacteria;Alphaproteobacteria	0	0	0	0	0	1	1	0	0	0	0	0	0	0	0	0	0	0	0	0
#1967	Root;Bacteria;Proteobacteria;Alphaproteobacteria;Kordiimonadales	0	0	0	0	0	0	0	0	0	0	0	1	0	0	0	0	0	0	0	0
#14765	Root;Bacteria;Proteobacteria;Alphaproteobacteria	0	0	0	0	0	0	0	0	0	3	0	0	0	0	0	0	0	0	0	0
#17727	Root;Bacteria;Proteobacteria;Alphaproteobacteria;Sphingomonadales;Erythrobacteraceae	1	0	0	0	0	0	0	0	0	0	0	0	0	0	0	0	0	0	0	0
#17987	Root;Unassigned	0	0	0	0	0	0	0	0	0	0	0	0	0	0	0	0	0	0	0	0
#16343	Root;Unassigned	0	0	0	0	0	0	0	0	0	4	0	0	0	0	0	0	0	0	0	0
#10565	Root;Unassigned	0	0	0	0	0	0	0	0	0	1	0	0	0	0	0	0	0	0	0	0
#10481	Root;Unassigned	0	0	0	0	0	0	0	0	0	0	0	0	0	0	2	0	0	0	0	0
#4342	Root;Unassigned	0	0	0	0	0	0	0	0	0	0	0	0	0	0	1	0	0	0	0	0
#3903	Root;Unassigned	0	0	0	0	0	0	0	0	0	0	0	0	0	0	0	0	0	0	0	1
#18162	Root;Bacteria;Proteobacteria;Alphaproteobacteria;Kordiimonadales;Kordiimonadaceae	0	0	0	0	0	0	0	0	0	0	0	0	0	0	3	0	0	0	0	0
#9313	Root;Bacteria;Proteobacteria;Alphaproteobacteria;Kordiimonadales;Kordiimonadaceae	0	0	0	0	0	0	1	0	0	0	0	0	0	0	0	0	0	0	0	0
#6653	Root;Bacteria;Proteobacteria;Alphaproteobacteria;Kordiimonadales;Kordiimonadaceae	0	0	0	0	0	0	0	1	1	0	0	0	0	0	0	0	0	0	0	1
#13096	Root;Bacteria;Proteobacteria;Alphaproteobacteria;Kordiimonadales;Kordiimonadaceae	0	0	0	0	0	0	0	0	0	0	0	0	0	0	0	0	0	0	0	1
#9213	Root;Bacteria;Proteobacteria;Alphaproteobacteria;Kordiimonadales;Kordiimonadaceae	0	0	0	0	0	0	0	0	0	0	0	0	0	0	0	1	0	0	0	0
#15689	Root;Bacteria;Proteobacteria;Alphaproteobacteria;Kordiimonadales	0	0	0	0	0	0	0	0	0	0	0	0	0	0	0	0	0	0	0	0
#2209	Root;Bacteria;Proteobacteria;Alphaproteobacteria;Kordiimonadales;Kordiimonadaceae	0	0	0	0	0	0	0	0	0	0	0	0	1	0	0	0	0	0	0	0
#12175	Root;Bacteria;Proteobacteria;Alphaproteobacteria;Kordiimonadales;Kordiimonadaceae	0	0	0	0	0	0	0	0	4	0	0	0	0	0	0	0	0	0	0	0
#13994	Root;Bacteria;Proteobacteria;Alphaproteobacteria	0	0	0	0	0	0	1	0	0	0	0	0	0	0	0	0	0	0	0	0
#9612	Root;Bacteria;Proteobacteria;Alphaproteobacteria;Kordiimonadales;Kordiimonadaceae	0	0	0	0	1	2	1	0	1	3	0	0	0	0	0	0	0	0	0	0
#1840	Root;Bacteria;Proteobacteria;Alphaproteobacteria;Kordiimonadales;Kordiimonadaceae	0	0	0	0	0	0	1	0	0	0	0	0	0	0	0	0	0	0	0	0
#5036	Root;Bacteria;Proteobacteria;Alphaproteobacteria;Kordiimonadales;Kordiimonadaceae	0	0	0	0	3	0	0	0	0	0	0	0	0	0	0	0	0	0	0	0
#893	Root;Bacteria;Proteobacteria;Alphaproteobacteria;Kordiimonadales;Kordiimonadaceae	0	0	0	0	0	0	0	0	0	0	0	0	0	0	0	0	0	0	0	0
#4759	Root;Unassigned	0	0	0	0	0	0	0	0	0	0	0	0	0	0	0	0	0	0	0	1
#8284	Root;Unassigned	0	0	0	0	0	0	0	1	0	0	0	0	0	0	0	0	0	0	0	0
#10106	Root;Unassigned	0	0	0	0	0	0	0	0	0	1	0	0	0	0	0	0	0	0	0	0
#12010	Root;Unassigned	0	0	0	0	0	0	0	0	0	1	0	0	0	0	0	0	0	0	0	0
#12139	Root;Unassigned	0	0	0	0	0	0	0	0	0	1	0	0	0	0	0	0	0	0	0	0
#15754	Root;Bacteria;Proteobacteria;Alphaproteobacteria;BD7-3	1	0	0	0	0	0	0	0	0	0	0	0	0	0	0	0	0	0	0	0
#11940	Root;Bacteria;Proteobacteria;Alphaproteobacteria;Kiloniellales	0	0	0	0	0	0	0	0	0	0	0	3	0	0	2	0	1	0	0	0
#2678	Root;Bacteria;Proteobacteria;Alphaproteobacteria;Rhizobiales;Hyphomicrobiaceae	0	0	0	0	0	0	0	0	0	0	0	0	0	0	0	0	0	0	0	0
#24	Root;Bacteria;Proteobacteria;Alphaproteobacteria;Rhizobiales;Hyphomicrobiaceae	0	0	0	0	0	0	0	0	0	0	0	0	0	0	0	1	0	0	0	0
#13345	Root;Bacteria;Proteobacteria;Alphaproteobacteria;Rhizobiales;Hyphomicrobiaceae	1	0	0	0	0	0	0	0	0	0	0	0	0	0	0	0	0	0	0	0
#1118	Root;Bacteria;Proteobacteria;Alphaproteobacteria;Rhizobiales;Hyphomicrobiaceae	0	0	0	0	0	0	0	0	0	0	0	1	0	0	0	0	0	0	0	0
#289	Root;Bacteria;Proteobacteria;Alphaproteobacteria;Rhizobiales;Hyphomicrobiaceae	0	0	0	0	0	0	0	0	0	0	0	0	0	0	0	0	0	0	0	0
#1259	Root;Bacteria;Proteobacteria;Alphaproteobacteria;Rhizobiales;Hyphomicrobiaceae	0	0	0	0	1	0	0	0	0	0	0	0	0	0	0	0	0	0	0	0
#4167	Root;Bacteria;Proteobacteria;Alphaproteobacteria;Rhizobiales;Hyphomicrobiaceae	2	3	0	0	2	1	2	0	0	4	1	3	1	0	16	0	1	1	0	2
#5260	Root;Bacteria;Proteobacteria;Alphaproteobacteria;Rickettsiales;Rickettsiaceae	0	0	0	0	0	0	0	0	0	1	0	0	0	0	0	0	0	0	0	0
#5668	Root;Bacteria;Proteobacteria;Alphaproteobacteria;Rickettsiales;Rickettsiaceae	0	0	0	0	0	0	0	0	0	0	1	0	0	0	0	0	0	0	0	0
#5805	Root;Bacteria;Proteobacteria;Alphaproteobacteria	0	0	0	0	0	0	0	0	0	0	0	0	0	0	0	0	0	0	0	0
#3453	Root;Unassigned	0	0	0	0	0	0	0	0	0	0	1	0	0	0	0	0	0	0	0	0
#2278	Root;Unassigned	0	0	0	0	1	0	0	0	0	0	0	0	0	0	0	0	0	0	0	0
#13773	Root;Bacteria;Proteobacteria;Alphaproteobacteria;Rickettsiales;Rickettsiaceae	0	0	0	0	0	0	0	0	0	0	0	0	0	0	1	0	0	0	0	0
#2559	Root;Unassigned	0	0	0	0	0	0	0	0	0	1	0	0	0	0	0	0	0	0	0	0
#5951	Root;Bacteria;Proteobacteria;Alphaproteobacteria;Rickettsiales;Rickettsiaceae	0	0	0	0	1	0	0	0	0	0	0	0	0	0	0	0	0	0	0	0
#15253	Root;Bacteria;Proteobacteria;Alphaproteobacteria;Rickettsiales;Rickettsiaceae	0	0	0	0	0	0	0	0	0	0	0	0	0	0	0	0	1	0	0	0
#8683	Root;Bacteria;Proteobacteria;Alphaproteobacteria;Rickettsiales;Rickettsiaceae	1	0	0	0	0	0	0	0	0	0	0	0	0	0	0	0	0	0	0	0
#5625	Root;Bacteria;Proteobacteria;Alphaproteobacteria;Rickettsiales;Rickettsiaceae	0	0	0	0	0	1	0	0	0	0	0	0	0	0	0	0	0	0	0	0
#9296	Root;Bacteria;Proteobacteria;Alphaproteobacteria;Rickettsiales;Rickettsiaceae	1	0	0	0	0	0	0	0	0	0	0	0	0	0	0	0	0	0	0	0
#5153	Root;Unassigned	0	0	0	0	0	0	0	0	0	0	0	0	0	0	0	0	0	0	0	0
#445	Root;Bacteria;Proteobacteria;Alphaproteobacteria;Rickettsiales;Rickettsiaceae	0	0	0	0	1	0	0	0	0	0	0	0	0	0	0	0	0	0	0	0
#5826	Root;Bacteria;Proteobacteria;Alphaproteobacteria;Rickettsiales;Rickettsiaceae	0	0	0	0	0	0	1	0	0	0	0	0	0	0	0	0	0	0	0	0
#6901	Root;Bacteria;Proteobacteria;Alphaproteobacteria;Rickettsiales	1	0	0	2	0	0	0	0	0	0	0	0	0	1	0	0	0	0	1	0
#4717	Root;Bacteria;Proteobacteria;Alphaproteobacteria;Rickettsiales	0	0	0	0	0	1	0	0	0	0	0	0	0	0	0	0	0	1	0	0
#15873	Root;Bacteria;Proteobacteria;Alphaproteobacteria;Rickettsiales	0	0	0	0	0	0	0	0	0	0	0	0	0	1	0	0	0	0	0	0
#18020	Root;Bacteria;Proteobacteria;Alphaproteobacteria;Rickettsiales	0	0	0	0	0	2	0	0	0	0	0	0	0	0	0	0	0	0	0	0
#9051	Root;Unassigned	0	0	0	0	0	0	0	0	0	0	0	1	0	0	0	0	0	0	0	0
#16673	Root;Bacteria;Proteobacteria;Alphaproteobacteria;Rickettsiales	0	0	0	0	2	0	0	0	0	0	0	0	0	0	0	0	0	0	0	0
#14861	Root;Bacteria;Proteobacteria;Alphaproteobacteria;Rickettsiales	0	0	0	1	0	1	0	0	2	0	0	0	0	0	0	0	0	0	0	0
#6420	Root;Bacteria;Proteobacteria;Alphaproteobacteria;Rickettsiales	0	0	0	0	0	0	4	0	0	0	0	0	0	0	0	0	0	0	0	0
#13799	Root;Bacteria;Proteobacteria;Alphaproteobacteria;Rickettsiales	0	0	0	0	0	0	0	0	0	0	3	0	0	0	0	0	0	0	0	0
#402	Root;Unassigned	0	0	0	0	0	0	0	0	0	0	0	0	0	0	0	0	1	0	0	0
#14447	Root;Unassigned	1	0	0	0	0	0	0	0	0	0	0	0	0	0	0	0	0	0	0	0
#19789	Root;Unassigned	0	0	0	0	0	0	0	0	0	1	0	0	0	0	0	0	0	0	0	0
#18413	Root;Unassigned	0	0	0	0	0	0	0	0	0	3	0	0	0	0	0	0	0	0	0	0
#9183	Root;Bacteria;Proteobacteria;Alphaproteobacteria;Rickettsiales	0	0	0	0	0	0	0	0	0	1	0	0	0	0	0	0	0	0	0	0
#10556	Root;Bacteria;Proteobacteria;Alphaproteobacteria;Rickettsiales	2	0	0	0	0	0	0	0	0	0	0	0	0	0	0	0	0	0	0	0
#2557	Root;Bacteria;Proteobacteria;Alphaproteobacteria;Rickettsiales	0	0	0	0	2	0	0	0	0	0	0	0	0	0	0	0	0	0	0	0
#18748	Root;Bacteria;Proteobacteria;Alphaproteobacteria;Rickettsiales	0	1	0	0	0	0	0	0	0	1	0	0	0	0	0	0	0	0	0	0
#979	Root;Unassigned	0	0	0	0	0	0	0	0	0	0	0	0	0	0	1	0	0	0	0	0
#4951	Root;Unassigned	0	0	0	0	0	0	0	0	0	0	0	0	0	0	6	0	0	0	0	0
#14511	Root;Unassigned	0	0	0	0	0	2	0	0	0	0	0	0	0	0	0	0	0	0	0	0
#3105	Root;Bacteria;Proteobacteria;Deltaproteobacteria	0	0	0	0	0	0	0	0	0	0	0	0	0	0	1	0	0	4	1	0
#10018	Root;Unassigned	0	0	0	0	0	0	0	0	0	0	0	0	0	0	0	0	0	0	1	0
#7807	Root;Unassigned	0	0	0	0	1	2	5	0	0	0	0	0	0	0	1	0	0	0	0	0
#10394	Root;Bacteria;Proteobacteria;Deltaproteobacteria	0	0	0	0	0	0	0	0	0	0	0	0	0	0	0	0	2	1	1	0
#5222	Root;Unassigned	0	0	0	0	0	1	0	0	0	0	0	0	0	0	0	0	0	0	0	0
#1968	Root;Bacteria;Proteobacteria;Deltaproteobacteria	0	0	0	0	0	0	0	0	0	0	4	0	0	0	0	0	0	0	0	0
#18601	Root;Bacteria;Proteobacteria;Deltaproteobacteria	0	0	0	0	0	0	1	0	0	1	1	1	0	1	2	0	0	1	0	0
#745	Root;Bacteria;Proteobacteria;Deltaproteobacteria	0	0	0	0	0	0	0	0	0	0	0	0	0	0	0	0	2	0	1	0
#698	Root;Bacteria;Proteobacteria;Deltaproteobacteria	0	0	0	0	0	0	0	0	0	0	0	0	0	0	2	0	0	0	0	1
#15292	Root;Bacteria;Proteobacteria;Deltaproteobacteria	0	0	0	0	0	0	0	0	1	0	0	0	0	0	0	0	0	0	0	0
#11401	Root;Bacteria;Proteobacteria;Deltaproteobacteria	0	0	0	0	0	0	3	0	2	0	0	1	0	0	0	0	0	0	0	0
#12657	Root;Bacteria;Proteobacteria;Deltaproteobacteria	0	0	0	0	0	0	0	0	0	0	0	0	0	0	1	0	0	1	0	0
#6489	Root;Unassigned	0	0	0	0	0	0	0	0	0	0	0	0	0	0	1	0	0	0	0	0
#16685	Root;Bacteria;Proteobacteria;Deltaproteobacteria	4	0	0	1	2	4	8	0	0	0	1	0	0	0	15	0	0	2	1	0
#13665	Root;Bacteria;Proteobacteria;Deltaproteobacteria	0	0	0	0	0	0	0	0	0	0	0	0	1	0	0	0	0	0	0	0
#16861	Root;Bacteria;Proteobacteria;Deltaproteobacteria	0	1	0	0	0	0	13	0	1	0	0	0	0	0	2	0	0	0	1	0
#299	Root;Unassigned	0	0	0	0	0	0	3	0	0	0	0	0	0	0	0	0	0	0	0	0
#16448	Root;Bacteria;Proteobacteria;Deltaproteobacteria	2	0	0	0	0	1	0	0	0	0	0	0	0	0	6	0	0	0	0	0
#19202	Root;Bacteria;Proteobacteria;Deltaproteobacteria	0	0	0	0	0	0	0	0	2	0	0	2	0	0	0	0	0	0	0	3
#4286	Root;Unassigned	0	0	0	0	0	0	0	0	2	0	0	0	0	0	0	0	0	0	0	1
#886	Root;Unassigned	0	0	0	0	0	0	0	0	0	0	1	0	0	0	0	0	0	0	0	0
#17212	Root;Bacteria;Proteobacteria;Deltaproteobacteria	0	0	0	0	0	0	1	0	3	0	0	0	0	0	0	0	0	0	0	0
#16838	Root;Bacteria;Proteobacteria;Deltaproteobacteria	0	0	0	0	0	0	9	0	3	0	0	3	0	1	0	0	0	0	0	0
#2554	Root;Bacteria;Proteobacteria;Deltaproteobacteria	21	0	1	0	0	0	2	0	0	0	1	0	0	0	17	0	2	0	1	0
#6660	Root;Bacteria;Proteobacteria;Deltaproteobacteria	1	0	0	0	0	0	0	0	0	0	2	0	0	0	1	0	0	0	0	0
#1955	Root;Bacteria;Proteobacteria;Deltaproteobacteria	0	0	0	0	0	0	0	0	0	0	3	0	0	0	0	0	0	0	0	0
#16300	Root;Bacteria;Proteobacteria;Deltaproteobacteria	0	0	0	0	1	2	2	0	0	0	0	0	0	0	0	0	0	0	0	0
#11926	Root;Bacteria;Proteobacteria;Deltaproteobacteria	0	0	0	0	0	1	0	0	0	0	0	1	0	0	0	0	0	0	0	0
#18817	Root;Bacteria;Proteobacteria;Deltaproteobacteria	0	0	0	0	0	0	3	0	0	0	0	0	0	1	1	0	4	0	0	0
#18609	Root;Bacteria;Proteobacteria;Deltaproteobacteria	0	0	0	0	0	0	2	0	1	0	0	0	0	0	0	0	0	0	0	0
#3142	Root;Bacteria;Proteobacteria;Deltaproteobacteria	0	1	0	0	0	0	0	0	0	0	0	0	1	0	2	0	1	0	0	0
#133	Root;Bacteria;Proteobacteria;Deltaproteobacteria	0	0	0	0	0	0	0	0	0	0	0	1	0	3	0	0	0	0	0	0
#9222	Root;Bacteria;Proteobacteria;Deltaproteobacteria	0	1	0	0	3	4	7	0	1	3	3	11	0	1	2	0	1	0	0	2
#18636	Root;Unassigned	0	0	0	0	0	0	0	0	0	1	0	0	0	0	0	0	0	0	0	0
#13049	Root;Bacteria;Proteobacteria;Alphaproteobacteria;Rhodospirillales;Rhodospirillaceae	1	2	0	0	1	0	0	0	0	0	0	0	0	0	0	0	0	1	0	0
#13700	Root;Bacteria;Proteobacteria;Alphaproteobacteria;Rhodospirillales;Rhodospirillaceae	0	0	0	0	1	0	0	0	0	0	0	0	0	0	0	0	0	0	0	0
#8525	Root;Bacteria;Proteobacteria;Alphaproteobacteria;Rhodospirillales;Rhodospirillaceae	12	7	0	2	2	0	1	0	0	1	1	0	0	0	12	0	0	0	0	0
#5768	Root;Bacteria;Proteobacteria;Alphaproteobacteria;Rhodospirillales;Rhodospirillaceae	0	0	0	0	1	0	0	0	0	0	0	0	0	0	0	0	0	0	0	0
#14979	Root;Bacteria;Proteobacteria;Alphaproteobacteria;Rhodospirillales;Rhodospirillaceae	0	0	0	0	0	0	0	0	0	0	2	0	0	0	0	0	0	0	0	0
#16253	Root;Bacteria;Proteobacteria;Alphaproteobacteria;Rhodospirillales;Rhodospirillaceae	0	0	0	0	0	0	0	0	0	0	0	0	0	0	1	0	0	0	0	0
#9725	Root;Bacteria;Proteobacteria;Alphaproteobacteria	0	0	0	0	0	1	0	0	0	0	0	0	0	0	0	0	0	0	0	0
#9544	Root;Bacteria;Proteobacteria;Alphaproteobacteria;Rhodospirillales;Rhodospirillaceae	0	0	0	0	2	3	0	0	0	0	5	0	0	0	2	0	0	0	0	0
#16304	Root;Bacteria;Proteobacteria;Alphaproteobacteria;Rhodospirillales;Rhodospirillaceae	0	0	0	0	1	0	0	0	0	0	0	0	0	0	0	0	0	0	0	0
#9116	Root;Bacteria;Proteobacteria;Alphaproteobacteria;Rhodospirillales;Rhodospirillaceae	0	1	0	0	0	0	0	0	1	0	1	0	0	0	0	0	0	0	0	0
#9786	Root;Bacteria;Proteobacteria;Alphaproteobacteria;Rhodospirillales;Rhodospirillaceae	0	0	0	0	0	0	0	0	0	0	0	1	0	0	0	0	0	0	0	0
#1075	Root;Bacteria;Proteobacteria;Alphaproteobacteria;Rhodospirillales;Rhodospirillaceae	0	1	0	0	0	0	0	0	0	0	0	1	0	0	0	0	0	0	0	0
#12028	Root;Unassigned	0	0	0	0	0	0	0	0	0	0	0	0	0	0	2	0	0	0	0	0
#14206	Root;Bacteria;Proteobacteria;Alphaproteobacteria;Rhodospirillales;Rhodospirillaceae	0	0	0	0	0	1	0	0	0	0	0	1	0	0	1	0	0	0	0	0
#17740	Root;Bacteria;Proteobacteria;Alphaproteobacteria;Rhodospirillales;Rhodospirillaceae	0	0	0	0	5	0	0	0	0	1	0	0	0	0	0	0	0	0	1	0
#5000	Root;Bacteria;Proteobacteria;Alphaproteobacteria;Rhodospirillales;Rhodospirillaceae	0	0	0	0	1	0	0	0	0	0	0	0	0	0	0	0	0	0	0	0
#15436	Root;Bacteria;Proteobacteria;Alphaproteobacteria;Rhodospirillales;Rhodospirillaceae	0	0	0	0	0	0	0	0	0	0	0	1	0	0	0	0	0	0	0	0
#19866	Root;Bacteria;Proteobacteria;Alphaproteobacteria;Rhodospirillales;Rhodospirillaceae	0	0	0	0	1	0	0	0	0	0	0	5	0	0	0	0	0	0	0	0
#11537	Root;Bacteria;Proteobacteria;Alphaproteobacteria;Rhodospirillales;Rhodospirillaceae	0	0	0	0	0	0	1	0	0	1	0	0	0	0	0	0	0	0	0	0
#19334	Root;Bacteria;Proteobacteria;Alphaproteobacteria;Rhodospirillales;Rhodospirillaceae	0	0	0	0	4	1	0	0	0	0	0	0	0	0	0	0	0	0	0	0
#2944	Root;Bacteria;Proteobacteria	0	0	0	0	0	0	0	0	0	0	1	0	0	0	0	0	0	0	0	0
#3928	Root;Bacteria;Proteobacteria;Alphaproteobacteria;Rhodospirillales;Rhodospirillaceae	0	0	0	0	0	0	0	0	0	0	0	1	0	0	0	0	0	0	0	0
#2591	Root;Bacteria;Proteobacteria;Alphaproteobacteria;Rhodospirillales;Rhodospirillaceae	0	0	0	0	1	1	0	2	0	1	3	0	1	0	0	0	0	0	0	1
#7139	Root;Bacteria;Proteobacteria;Alphaproteobacteria;Rhodospirillales;Rhodospirillaceae	0	0	0	0	0	0	0	0	0	0	0	0	0	0	0	0	0	0	0	2
#18347	Root;Bacteria;Proteobacteria;Alphaproteobacteria;Rhodospirillales;Rhodospirillaceae	0	0	0	0	3	1	0	0	0	0	0	0	0	0	0	0	0	0	0	0
#7219	Root;Bacteria;Proteobacteria;Alphaproteobacteria;Rhodospirillales;Rhodospirillaceae	0	0	0	0	0	0	0	0	0	1	0	1	0	0	0	0	0	0	0	0
#13871	Root;Bacteria;Proteobacteria;Alphaproteobacteria;Rhodospirillales;Rhodospirillaceae	0	0	0	0	0	0	0	0	0	0	0	0	0	0	1	0	0	0	0	0
#9258	Root;Unassigned	0	0	0	0	0	0	0	0	0	1	0	0	0	0	0	0	0	0	0	0
#2314	Root;Bacteria;Proteobacteria;Alphaproteobacteria;Rhodospirillales;Rhodospirillaceae	0	0	0	0	1	0	0	0	0	0	0	0	0	0	0	0	0	0	0	0
#9133	Root;Bacteria;Proteobacteria;Alphaproteobacteria;Rhodospirillales;Rhodospirillaceae	0	0	0	0	0	0	0	0	0	0	0	0	0	0	1	0	0	0	0	0
#7270	Root;Bacteria;Proteobacteria;Alphaproteobacteria;Rhodospirillales;Rhodospirillaceae	0	0	0	0	0	0	0	0	0	0	0	1	0	0	0	0	0	0	0	1
#7343	Root;Bacteria;Proteobacteria;Alphaproteobacteria;Rhodospirillales;Rhodospirillaceae	2	1	0	0	0	0	0	0	0	1	0	0	0	0	5	0	0	0	0	0
#2127	Root;Bacteria;Proteobacteria;Alphaproteobacteria;Rhodospirillales;Rhodospirillaceae	0	0	0	0	0	0	0	0	0	0	0	0	0	0	1	0	0	0	0	0
#12738	Root;Bacteria;Proteobacteria;Alphaproteobacteria;Rhodospirillales;Rhodospirillaceae	2	0	0	0	0	0	0	0	0	0	0	0	0	0	1	0	0	0	1	0
#6235	Root;Bacteria;Proteobacteria;Alphaproteobacteria;Rhodospirillales;Rhodospirillaceae	0	0	0	0	0	0	0	0	0	0	0	0	0	0	2	0	0	0	0	0
#14437	Root;Unassigned	0	0	0	0	0	0	0	0	0	0	0	0	0	1	0	0	0	0	0	0
#3745	Root;Bacteria;Proteobacteria;Alphaproteobacteria;Rhodospirillales;Rhodospirillaceae	0	0	0	0	0	0	0	0	0	0	0	0	0	0	1	0	0	1	0	0
#5695	Root;Bacteria;Proteobacteria;Alphaproteobacteria;Rhodospirillales;Rhodospirillaceae	0	0	0	0	0	0	0	0	0	0	1	0	0	0	0	0	0	0	0	0
#6020	Root;Bacteria;Proteobacteria;Alphaproteobacteria;Rhodospirillales;Rhodospirillaceae	0	1	0	1	1	0	0	0	0	0	1	0	0	0	2	0	0	0	0	0
#8586	Root;Bacteria;Proteobacteria;Alphaproteobacteria;Rhodospirillales;Rhodospirillaceae	0	0	0	0	0	0	0	0	1	0	0	0	0	0	3	0	1	0	0	1
#738	Root;Bacteria;Proteobacteria;Alphaproteobacteria;Rhodospirillales;Rhodospirillaceae	0	0	0	0	1	0	0	0	0	0	0	0	0	0	0	0	0	0	0	0
#9279	Root;Bacteria;Proteobacteria;Alphaproteobacteria;Rhodospirillales;Rhodospirillaceae	0	0	0	0	0	0	1	0	0	0	0	0	0	0	0	0	0	0	0	0
#1985	Root;Bacteria;Proteobacteria;Alphaproteobacteria	2	0	0	0	0	0	0	0	0	0	0	0	0	0	0	0	0	0	0	0
#12962	Root;Bacteria;Proteobacteria;Alphaproteobacteria;Rhodospirillales;Rhodospirillaceae	0	0	0	0	0	0	0	0	0	1	0	0	0	0	0	0	0	0	0	0
#12611	Root;Bacteria;Proteobacteria;Alphaproteobacteria;Rhodospirillales;Rhodospirillaceae	0	0	0	0	1	0	0	0	0	2	1	0	0	0	0	0	0	0	0	0
#13959	Root;Bacteria;Proteobacteria;Alphaproteobacteria;Rhodospirillales;Rhodospirillaceae	0	0	0	0	0	0	0	0	0	2	0	0	0	0	0	0	0	0	0	0
#5587	Root;Bacteria;Proteobacteria;Alphaproteobacteria;Rhodospirillales;Rhodospirillaceae	0	0	0	0	0	0	1	0	0	1	0	0	0	0	0	0	0	0	0	0
#3789	Root;Unassigned	0	0	0	0	0	0	0	0	0	0	0	0	0	0	0	0	0	0	0	0
#2487	Root;Bacteria;Proteobacteria;Alphaproteobacteria;Rhodospirillales;Rhodospirillaceae	1	0	0	0	0	0	1	0	0	0	0	0	0	0	2	0	0	0	0	0
#17710	Root;Bacteria;Proteobacteria;Alphaproteobacteria;Rhodospirillales;Rhodospirillaceae	1	2	0	0	0	0	1	0	0	0	0	0	0	0	1	0	0	0	0	0
#16210	Root;Unassigned	0	1	0	0	0	0	0	0	0	0	0	0	0	0	0	0	0	0	0	0
#5389	Root;Bacteria;Proteobacteria;Alphaproteobacteria	0	0	0	0	1	0	0	0	0	2	0	0	0	0	0	0	0	0	0	1
#1857	Root;Unassigned	0	0	0	0	0	0	0	0	0	0	0	0	0	0	0	0	0	1	0	0
#6042	Root;Bacteria;Proteobacteria;Alphaproteobacteria;Rickettsiales	0	0	0	0	0	0	0	0	0	1	0	0	0	0	0	0	0	0	0	0
#17889	Root;Bacteria;Proteobacteria;Alphaproteobacteria;Rickettsiales	0	0	0	1	0	0	0	0	0	0	0	0	0	0	0	0	0	0	0	0
#11284	Root;Bacteria;Proteobacteria;Alphaproteobacteria;Sphingomonadales;Sphingomonadaceae	0	1	0	1	4	1	7	0	6	2	0	2	0	0	2	1	1	0	0	1
#14711	Root;Bacteria;Proteobacteria;Alphaproteobacteria;Sphingomonadales;Sphingomonadaceae;Kaistobacter	0	0	0	0	0	0	0	0	0	1	0	0	0	0	0	0	0	0	0	0
#2400	Root;Bacteria;Proteobacteria;Alphaproteobacteria;Sphingomonadales;Sphingomonadaceae	0	0	0	0	0	0	0	0	0	0	0	0	0	0	0	0	0	0	0	3
#7497	Root;Bacteria;Proteobacteria;Alphaproteobacteria;Sphingomonadales;Sphingomonadaceae	0	0	0	0	0	0	0	0	0	1	2	0	0	0	0	0	0	0	0	0
#932	Root;Bacteria;Proteobacteria;Alphaproteobacteria;Sphingomonadales;Sphingomonadaceae;Sphingomonas	0	0	0	0	2	4	3	0	0	7	3	1	0	0	1	0	0	0	0	0
#7399	Root;Bacteria;Proteobacteria;Alphaproteobacteria;Sphingomonadales;Sphingomonadaceae	0	0	0	0	0	0	0	0	0	0	0	0	0	0	0	0	0	0	0	0
#7364	Root;Bacteria;Proteobacteria;Alphaproteobacteria;Sphingomonadales;Erythrobacteraceae	0	0	0	0	0	0	0	0	0	0	0	0	0	0	0	0	0	0	0	0
#15941	Root;Bacteria;Proteobacteria;Alphaproteobacteria;Sphingomonadales;Sphingomonadaceae	0	0	0	0	0	0	0	0	0	0	0	0	0	0	0	0	0	0	0	0
#17632	Root;Bacteria;Proteobacteria;Alphaproteobacteria;Sphingomonadales	0	0	0	0	0	0	0	0	0	0	0	0	0	0	0	0	0	0	0	0
#14800	Root;Bacteria;Proteobacteria;Alphaproteobacteria;Sphingomonadales;Sphingomonadaceae	0	0	0	0	0	0	0	0	0	2	0	0	0	0	0	0	0	0	0	0
#11238	Root;Bacteria;Proteobacteria;Alphaproteobacteria;Sphingomonadales;Sphingomonadaceae	3	3	0	0	0	2	0	1	0	0	0	0	1	0	7	0	0	5	2	0
#1058	Root;Bacteria;Proteobacteria;Alphaproteobacteria;Sphingomonadales;Sphingomonadaceae	2	3	0	2	8	3	7	0	2	5	3	6	0	2	4	0	1	0	0	5
#11793	Root;Bacteria;Proteobacteria;Alphaproteobacteria;Sphingomonadales;Sphingomonadaceae	24	8	0	3	11	6	11	0	6	3	1	11	0	1	10	2	2	1	0	0
#15578	Root;Bacteria;Proteobacteria;Alphaproteobacteria;Sphingomonadales;Sphingomonadaceae	0	0	0	0	0	0	5	0	5	0	0	0	0	0	0	0	0	1	0	0
#12788	Root;Bacteria;Proteobacteria;Alphaproteobacteria;Sphingomonadales;Sphingomonadaceae	0	0	0	0	0	0	1	0	0	0	0	0	0	0	0	0	0	0	0	0
#17293	Root;Bacteria;Proteobacteria;Alphaproteobacteria;Sphingomonadales;Sphingomonadaceae	0	0	0	0	0	1	0	0	0	2	0	0	0	0	1	0	0	2	0	0
#4503	Root;Bacteria;Proteobacteria;Alphaproteobacteria;Sphingomonadales	15	1	0	1	0	2	3	0	0	0	0	0	0	0	10	1	1	0	2	0
#14526	Root;Bacteria;Proteobacteria;Alphaproteobacteria;Sphingomonadales;Erythrobacteraceae	0	0	0	0	7	0	3	1	2	8	2	5	0	0	1	0	1	1	0	1
#5494	Root;Bacteria;Proteobacteria;Alphaproteobacteria;Sphingomonadales;Erythrobacteraceae	0	0	0	0	0	0	0	0	0	0	1	0	0	0	0	0	0	0	0	0
#6294	Root;Bacteria;Proteobacteria;Alphaproteobacteria;Sphingomonadales;Erythrobacteraceae	0	0	0	0	0	0	0	0	0	0	0	0	0	0	0	0	0	0	0	0
#9793	Root;Bacteria;Proteobacteria;Alphaproteobacteria;Sphingomonadales	0	0	0	0	0	0	0	0	0	0	0	0	0	0	0	0	0	0	1	0
#11581	Root;Bacteria;Proteobacteria;Alphaproteobacteria;Sphingomonadales	18	12	0	2	8	4	6	0	4	9	0	4	1	4	8	0	2	1	7	1
#19249	Root;Bacteria;Proteobacteria;Alphaproteobacteria;Sphingomonadales;Erythrobacteraceae	13	4	0	0	1	0	1	1	1	0	1	0	0	2	9	0	0	1	1	2
#3675	Root;Bacteria;Proteobacteria;Alphaproteobacteria;Sphingomonadales	0	0	0	0	0	0	0	0	0	0	0	0	0	0	0	0	0	0	0	0
#14709	Root;Bacteria;Proteobacteria;Alphaproteobacteria;Sphingomonadales;Erythrobacteraceae;Lutibacterium	0	0	0	0	0	0	2	0	0	0	0	0	0	0	0	0	0	0	0	0
#14297	Root;Bacteria;Proteobacteria;Alphaproteobacteria;Sphingomonadales;Erythrobacteraceae;Lutibacterium	0	0	0	0	2	0	0	0	0	2	1	4	0	0	0	1	0	0	0	0
#14074	Root;Bacteria;Proteobacteria;Alphaproteobacteria;Sphingomonadales;Erythrobacteraceae	0	0	0	0	0	0	0	0	0	0	0	0	0	0	0	0	0	0	0	0
#14383	Root;Bacteria;Proteobacteria;Alphaproteobacteria;Sphingomonadales;Erythrobacteraceae;Lutibacterium	0	0	0	1	8	2	11	0	2	10	6	9	1	0	5	0	5	7	0	6
#19863	Root;Bacteria;Proteobacteria;Alphaproteobacteria;Sphingomonadales;Sphingomonadaceae;Sphingomonas	0	0	0	0	1	0	1	0	0	1	0	1	0	0	3	0	0	0	0	0
#11626	Root;Bacteria;Proteobacteria;Alphaproteobacteria;Sphingomonadales;Sphingomonadaceae	0	0	0	0	0	0	0	0	0	0	0	1	0	0	0	0	0	0	0	0
#17512	Root;Bacteria;Proteobacteria;Alphaproteobacteria;Sphingomonadales;Sphingomonadaceae;Novosphingobium	0	0	0	0	0	0	0	0	0	2	0	0	0	0	1	0	0	0	0	0
#3501	Root;Bacteria;Proteobacteria;Alphaproteobacteria;Sphingomonadales;Sphingomonadaceae;Novosphingobium	0	0	0	0	0	0	0	0	0	0	0	0	0	0	13	0	1	0	0	0
#8893	Root;Bacteria;Proteobacteria;Alphaproteobacteria;Sphingomonadales;Sphingomonadaceae	0	0	0	0	0	0	0	0	0	0	0	0	0	0	12	0	0	0	0	0
#6697	Root;Bacteria;Proteobacteria;Alphaproteobacteria;Sphingomonadales;Sphingomonadaceae	0	0	0	0	0	0	0	0	0	0	0	1	0	0	0	0	0	0	0	0
#14970	Root;Bacteria;Proteobacteria;Alphaproteobacteria;Sphingomonadales;Sphingomonadaceae	26	8	0	2	0	1	0	3	1	0	0	1	1	3	76	0	5	2	5	4
#16651	Root;Bacteria;Proteobacteria;Alphaproteobacteria;Sphingomonadales;Sphingomonadaceae;Kaistobacter	0	0	0	0	0	1	0	0	0	0	0	1	0	1	0	0	0	0	0	0
#12475	Root;Bacteria;Proteobacteria;Alphaproteobacteria;Sphingomonadales;Sphingomonadaceae;Novosphingobium	0	0	0	0	0	0	0	0	0	0	0	0	0	0	8	0	0	0	0	0
#18325	Root;Bacteria;Proteobacteria;Alphaproteobacteria;Sphingomonadales;Sphingomonadaceae;Blastomonas	2	0	0	0	0	0	0	0	0	0	0	0	0	0	0	0	0	0	0	0
#6191	Root;Bacteria;Proteobacteria;Alphaproteobacteria;Sphingomonadales;Sphingomonadaceae;Sphingobium	1	2	0	0	0	1	0	0	0	0	0	3	0	0	7	0	2	0	0	1
#7391	Root;Bacteria;Proteobacteria;Alphaproteobacteria;Sphingomonadales;Sphingomonadaceae	4	0	0	0	0	0	0	0	0	0	0	0	0	0	5	0	0	2	0	2
#12453	Root;Bacteria;Proteobacteria;Alphaproteobacteria;Sphingomonadales;Erythrobacteraceae	0	0	0	0	0	0	0	0	0	2	0	0	0	0	0	0	0	0	0	0
#18975	Root;Bacteria;Proteobacteria;Alphaproteobacteria;Sphingomonadales;Erythrobacteraceae	39	8	0	1	0	1	0	0	0	0	1	2	0	0	6	0	1	0	0	0
#19211	Root;Bacteria;Proteobacteria;Alphaproteobacteria;Sphingomonadales;Erythrobacteraceae	1	0	0	0	0	0	0	0	0	0	0	0	0	0	0	0	0	0	0	0
#2804	Root;Bacteria;Proteobacteria;Alphaproteobacteria;Sphingomonadales;Erythrobacteraceae	0	0	0	1	1	3	0	0	0	1	0	0	0	0	3	0	0	0	0	0
#17943	Root;Bacteria;Proteobacteria;Alphaproteobacteria	0	0	0	0	0	0	0	0	0	0	1	2	0	0	0	0	0	0	0	0
#11599	Root;Bacteria;Proteobacteria;Alphaproteobacteria;Sphingomonadales;Erythrobacteraceae	0	0	0	0	0	0	0	0	0	0	0	0	0	0	0	0	0	0	0	0
#19368	Root;Bacteria;Proteobacteria;Alphaproteobacteria;Sphingomonadales;Erythrobacteraceae;Lutibacterium	0	0	0	0	0	0	0	0	0	0	0	0	0	0	0	0	0	0	0	0
#4617	Root;Bacteria;Proteobacteria;Alphaproteobacteria;Sphingomonadales;Erythrobacteraceae	0	0	0	0	1	0	0	0	0	0	0	0	0	0	0	0	0	0	0	0
#4497	Root;Bacteria;Proteobacteria;Alphaproteobacteria;Sphingomonadales;Erythrobacteraceae	7	4	0	0	16	1	13	2	4	4	2	9	0	0	10	4	3	0	0	2
#8364	Root;Bacteria;Proteobacteria;Alphaproteobacteria;Sphingomonadales;Sphingomonadaceae	2	3	0	0	0	0	0	0	0	0	1	0	0	0	0	0	0	0	0	0
#12354	Root;Bacteria;Proteobacteria;Alphaproteobacteria;Sphingomonadales;Erythrobacteraceae	8	12	0	6	26	3	14	2	6	7	1	15	2	3	52	4	3	2	0	23
#8907	Root;Bacteria;Proteobacteria;Alphaproteobacteria;Sphingomonadales;Erythrobacteraceae	0	0	0	0	1	0	4	1	0	0	2	4	0	0	0	0	0	0	0	0
#13978	Root;Bacteria;Proteobacteria;Alphaproteobacteria;Sphingomonadales	0	0	0	0	2	0	2	0	0	1	0	0	0	0	0	0	0	0	0	0
#10262	Root;Bacteria;Proteobacteria;Alphaproteobacteria;Sphingomonadales;Sphingomonadaceae	0	0	0	0	0	0	0	0	0	1	0	0	0	0	0	0	0	0	0	0
#752	Root;Bacteria;Proteobacteria;Alphaproteobacteria;Sphingomonadales	1	0	0	0	0	0	0	0	0	0	0	0	0	0	1	0	0	0	0	0
#5536	Root;Bacteria;Proteobacteria;Alphaproteobacteria;Sphingomonadales;Erythrobacteraceae	41	52	0	4	9	7	11	0	2	0	2	8	0	5	31	0	2	4	1	4
#1213	Root;Bacteria;Proteobacteria;Alphaproteobacteria;Sphingomonadales;Erythrobacteraceae	0	0	0	0	0	0	0	0	0	0	0	0	0	0	1	0	0	0	0	0
#5512	Root;Bacteria;Proteobacteria;Alphaproteobacteria;Sphingomonadales	4	0	0	0	5	1	0	0	0	0	0	1	0	0	0	0	0	1	0	0
#2632	Root;Bacteria;Proteobacteria;Alphaproteobacteria;Sphingomonadales;Erythrobacteraceae;Lutibacterium	0	0	0	0	0	0	0	0	0	0	0	0	0	0	0	0	0	1	0	0
#4226	Root;Bacteria;Proteobacteria;Alphaproteobacteria;Sphingomonadales;Erythrobacteraceae	0	0	0	0	2	0	1	0	0	3	2	0	0	0	0	0	0	0	0	0
#874	Root;Bacteria;Proteobacteria;Alphaproteobacteria;Sphingomonadales;Sphingomonadaceae	0	0	0	0	2	1	1	0	0	3	1	1	0	0	3	0	0	1	0	0
#4496	Root;Bacteria;Proteobacteria;Alphaproteobacteria;Sphingomonadales;Erythrobacteraceae	0	0	0	0	0	1	0	0	0	0	0	0	0	0	0	0	0	0	0	0
#15213	Root;Bacteria;Proteobacteria;Alphaproteobacteria;Sphingomonadales;Sphingomonadaceae	0	0	0	0	1	0	0	0	0	0	0	0	0	0	1	0	0	0	0	0
#7250	Root;Bacteria;Proteobacteria;Alphaproteobacteria;Sphingomonadales;Sphingomonadaceae	7	2	0	0	0	1	0	0	1	0	0	0	0	5	6	0	2	0	1	0
#13587	Root;Bacteria;Proteobacteria;Alphaproteobacteria;Sphingomonadales;Sphingomonadaceae	0	0	0	2	3	0	0	0	1	0	0	0	0	0	3	0	3	0	0	0
#2725	Root;Bacteria;Proteobacteria;Alphaproteobacteria;Sphingomonadales;Erythrobacteraceae	0	0	0	0	0	0	0	0	0	0	0	1	0	0	0	0	0	0	0	0
#170	Root;Bacteria;Proteobacteria;Alphaproteobacteria;Sphingomonadales;Erythrobacteraceae	0	0	0	0	0	0	0	0	0	0	0	0	0	0	0	0	0	0	0	0
#2702	Root;Bacteria;Proteobacteria;Alphaproteobacteria;Sphingomonadales	0	0	0	0	0	0	0	0	0	0	0	0	0	0	0	0	0	0	0	0
#3198	Root;Bacteria;Proteobacteria;Alphaproteobacteria;Sphingomonadales;Erythrobacteraceae	0	0	0	0	1	1	0	0	0	1	0	0	0	0	0	0	0	0	0	0
#8712	Root;Bacteria;Proteobacteria;Alphaproteobacteria;Sphingomonadales;Erythrobacteraceae	0	0	0	0	0	0	0	0	0	0	0	1	0	0	2	0	1	0	0	0
#5676	Root;Bacteria;Proteobacteria;Alphaproteobacteria;Sphingomonadales;Erythrobacteraceae	3	5	0	0	0	0	0	0	0	6	2	1	2	1	8	1	1	0	0	4
#17506	Root;Unassigned	0	0	0	0	0	0	0	0	0	0	0	0	0	0	1	0	0	0	0	0
#7868	Root;Bacteria;Proteobacteria;Alphaproteobacteria;Sphingomonadales;Sphingomonadaceae	0	2	0	0	3	3	11	0	8	12	5	15	0	0	5	0	1	0	0	8
#16797	Root;Bacteria;Proteobacteria;Alphaproteobacteria;Sphingomonadales;Sphingomonadaceae;Sphingomonas;wittichii	0	0	0	0	1	0	0	0	0	1	1	1	0	0	0	0	0	0	0	1
#5412	Root;Bacteria;Proteobacteria;Alphaproteobacteria;Sphingomonadales;Sphingomonadaceae	0	0	0	0	0	0	0	0	0	1	1	0	0	0	0	0	0	0	0	0
#7879	Root;Bacteria;Proteobacteria;Alphaproteobacteria;Sphingomonadales;Sphingomonadaceae	0	0	0	0	0	0	0	0	0	0	0	3	0	0	0	0	0	0	0	0
#14367	Root;Bacteria;Proteobacteria;Alphaproteobacteria;Sphingomonadales;Sphingomonadaceae	0	0	0	0	1	0	0	0	0	0	0	0	0	0	0	0	0	0	0	0
#16323	Root;Bacteria;Proteobacteria;Alphaproteobacteria;Sphingomonadales;Sphingomonadaceae	4	1	0	0	2	0	0	0	0	0	0	0	0	2	4	0	3	0	0	0
#7708	Root;Bacteria;Proteobacteria;Alphaproteobacteria;Sphingomonadales;Sphingomonadaceae	0	0	0	0	0	0	0	0	0	0	0	2	0	0	0	0	0	0	0	0
#18523	Root;Bacteria;Proteobacteria;Alphaproteobacteria;Sphingomonadales;Sphingomonadaceae;Sphingomonas;wittichii	0	0	0	0	2	1	7	0	1	0	0	1	3	0	0	0	1	0	0	1
#2894	Root;Bacteria;Proteobacteria;Alphaproteobacteria;Sphingomonadales;Sphingomonadaceae	4	0	0	1	20	9	44	0	12	17	6	12	6	0	3	2	6	0	0	1
#14047	Root;Bacteria;Proteobacteria;Alphaproteobacteria;Sphingomonadales;Sphingomonadaceae;Sphingomonas	0	0	0	0	0	1	1	0	0	0	0	0	0	0	0	0	0	0	0	0
#1742	Root;Bacteria;Proteobacteria;Alphaproteobacteria	0	0	0	0	0	0	0	0	0	1	1	0	0	0	0	0	0	0	0	0
#3716	Root;Unassigned	0	0	0	0	0	0	0	0	0	1	0	0	0	0	0	0	0	0	0	0
#17621	Root;Bacteria;Proteobacteria;Alphaproteobacteria;Rhodospirillales;Rhodospirillaceae	0	0	0	0	0	0	0	0	0	0	0	0	0	0	1	0	0	0	0	0
#19797	Root;Bacteria;Proteobacteria;Alphaproteobacteria;Rhodospirillales;Rhodospirillaceae	0	0	0	0	0	0	0	0	0	0	1	0	0	0	0	0	0	0	0	0
#8736	Root;Bacteria;Proteobacteria;Alphaproteobacteria;Rhodospirillales;Rhodospirillaceae	1	0	0	0	0	0	0	0	0	0	0	0	0	0	0	0	0	0	0	0
#16341	Root;Bacteria;Proteobacteria;Alphaproteobacteria	0	0	0	0	0	0	0	0	0	0	0	0	0	0	1	0	0	0	0	0
#11314	Root;Bacteria;Proteobacteria;Alphaproteobacteria;Rhodospirillales;Rhodospirillaceae	0	1	0	0	0	0	0	0	0	2	0	0	0	0	0	0	0	0	0	1
#10911	Root;Bacteria;Proteobacteria;Alphaproteobacteria;Rhodospirillales;Rhodospirillaceae	0	0	0	0	0	0	0	0	0	0	0	2	0	0	0	0	0	0	0	0
#8932	Root;Bacteria;Proteobacteria;Alphaproteobacteria;Rhodospirillales;Rhodospirillaceae	0	0	0	0	0	0	2	0	0	0	0	0	0	0	0	0	0	0	0	0
#11760	Root;Bacteria;Proteobacteria;Alphaproteobacteria;Rhodospirillales;Rhodospirillaceae	0	0	0	0	0	0	0	0	1	0	0	0	0	0	0	0	0	0	0	0
#9767	Root;Unassigned	0	0	0	0	0	0	1	0	0	0	0	0	0	0	0	0	0	0	0	0
#19681	Root;Bacteria;Proteobacteria;Alphaproteobacteria	1	0	0	0	0	0	0	0	0	0	0	0	0	0	0	0	0	0	0	0
#7183	Root;Bacteria;Proteobacteria;Alphaproteobacteria;Rhodospirillales;Rhodospirillaceae	9	4	0	0	0	1	1	0	1	0	3	0	0	0	2	0	0	0	1	0
#19385	Root;Bacteria;Proteobacteria;Alphaproteobacteria;Rhodospirillales;Rhodospirillaceae	0	0	0	0	0	0	0	0	0	0	0	0	0	1	0	0	1	0	0	0
#891	Root;Bacteria;Proteobacteria;Alphaproteobacteria;Rhodospirillales;Rhodospirillaceae	0	0	0	0	0	0	0	0	1	0	0	0	0	0	0	0	0	1	0	0
#5488	Root;Bacteria;Proteobacteria;Alphaproteobacteria;Rhodospirillales;Rhodospirillaceae	3	3	1	0	0	3	1	0	0	0	0	0	0	2	18	0	4	0	0	0
#4444	Root;Bacteria;Proteobacteria;Alphaproteobacteria;Rhodospirillales;Rhodospirillaceae	0	0	0	0	0	0	1	0	0	0	0	0	0	0	0	0	0	0	0	0
#8207	Root;Bacteria;Proteobacteria;Alphaproteobacteria;Rhodospirillales;Rhodospirillaceae	7	1	0	3	0	0	2	0	0	1	1	0	0	1	13	0	4	7	1	0
#12002	Root;Bacteria;Proteobacteria;Alphaproteobacteria;Rhodospirillales;Rhodospirillaceae	1	1	0	3	0	0	0	0	1	0	0	0	1	0	9	0	0	0	0	0
#17560	Root;Bacteria;Proteobacteria;Alphaproteobacteria;Rhodospirillales;Rhodospirillaceae	0	1	1	0	0	0	0	0	0	0	0	0	0	0	0	0	0	0	0	0
#5501	Root;Unassigned	0	0	0	0	0	0	1	0	0	0	0	0	0	0	0	0	0	0	0	0
#4984	Root;Bacteria;Proteobacteria;Alphaproteobacteria;Rhodospirillales;Rhodospirillaceae	1	0	0	0	0	0	2	0	0	0	0	0	0	0	1	0	0	0	0	0
#3247	Root;Bacteria;Proteobacteria;Alphaproteobacteria;Rhodospirillales;Rhodospirillaceae	8	0	0	1	1	0	2	0	0	0	0	0	0	0	3	0	1	0	1	0
#12724	Root;Unassigned	0	0	0	0	0	0	0	0	0	0	0	0	0	0	1	0	0	0	0	0
#14396	Root;Unassigned	0	1	0	0	0	0	0	0	0	0	0	0	0	0	0	0	1	0	0	0
#17162	Root;Bacteria;Proteobacteria;Alphaproteobacteria;Rhodospirillales;Rhodospirillaceae;Telmatospirillum	1	0	0	0	0	0	0	0	0	0	0	0	0	0	0	0	0	0	0	0
#6765	Root;Unassigned	7	0	1	0	0	0	2	0	0	0	0	0	0	0	2	0	0	0	0	0
#13692	Root;Bacteria;Proteobacteria;Alphaproteobacteria;Rhodospirillales;Rhodospirillaceae	0	0	0	0	1	0	0	0	0	0	0	0	0	0	0	0	0	0	0	0
#18399	Root;Unassigned	0	0	0	0	0	0	0	0	0	0	0	0	0	0	2	0	0	0	0	0
#8502	Root;Bacteria;Proteobacteria;Alphaproteobacteria;Rhodospirillales;Rhodospirillaceae	0	0	0	0	0	0	1	0	1	0	0	0	0	0	3	0	0	0	0	0
#444	Root;Bacteria;Proteobacteria;Alphaproteobacteria;Rhodospirillales;Rhodospirillaceae	1	0	0	0	0	0	0	0	1	0	0	0	0	0	0	0	0	0	0	0
#16518	Root;Unassigned	0	0	0	0	1	0	0	0	0	0	0	0	0	0	0	0	0	0	0	0
#2701	Root;Bacteria;Proteobacteria;Alphaproteobacteria;Rhodospirillales;Rhodospirillaceae	0	0	0	0	0	0	0	0	0	0	0	0	0	0	0	0	0	1	1	0
#10324	Root;Bacteria;Proteobacteria;Alphaproteobacteria;Rhodospirillales;Rhodospirillaceae	0	0	0	0	1	0	0	0	0	0	0	0	0	0	0	0	0	0	0	0
#9489	Root;Bacteria;Proteobacteria;Alphaproteobacteria;Rhodospirillales;Rhodospirillaceae	0	2	0	0	0	0	0	0	0	0	0	1	0	0	0	0	0	0	0	1
#18843	Root;Bacteria;Proteobacteria;Alphaproteobacteria;Rhodospirillales;Rhodospirillaceae	1	0	0	0	0	1	0	0	0	1	0	0	0	0	0	0	0	0	0	0
#10581	Root;Unassigned	0	2	0	0	0	0	0	0	0	0	0	0	0	0	0	0	0	0	0	0
#11618	Root;Unassigned	0	0	0	0	0	0	0	0	0	0	0	0	0	0	1	0	0	0	0	0
#3120	Root;Bacteria;Proteobacteria;Alphaproteobacteria;Rhodospirillales;Rhodospirillaceae	0	0	0	0	2	1	0	0	0	0	0	0	0	0	0	0	0	0	0	0
#18867	Root;Bacteria;Proteobacteria;Alphaproteobacteria;Rhodospirillales;Rhodospirillaceae	1	0	0	0	0	0	2	0	0	0	0	0	0	0	2	0	0	0	0	0
#16691	Root;Bacteria;Proteobacteria;Alphaproteobacteria;Rhodospirillales;Rhodospirillaceae	0	0	0	0	0	0	0	0	0	1	0	0	0	0	0	0	0	0	0	0
#8031	Root;Bacteria;Proteobacteria;Alphaproteobacteria;Rhodospirillales;Rhodospirillaceae	0	0	0	0	0	0	0	0	0	2	0	0	0	0	0	0	0	0	0	0
#5712	Root;Bacteria;Proteobacteria;Alphaproteobacteria;Rhodospirillales;Rhodospirillaceae	0	0	0	0	0	0	0	0	0	0	0	0	0	0	1	0	0	0	0	0
#8448	Root;Unassigned	0	0	0	0	0	0	0	0	0	0	0	0	0	0	2	0	0	0	0	0
#4549	Root;Bacteria;Proteobacteria;Alphaproteobacteria;Kiloniellales	0	0	0	0	0	0	0	0	0	0	0	0	0	0	0	0	0	0	0	0
#11414	Root;Bacteria;Proteobacteria;Alphaproteobacteria;Kiloniellales	0	0	0	0	0	0	2	0	0	0	0	0	0	0	0	0	0	0	0	0
#17181	Root;Unassigned	2	1	0	0	0	0	0	0	0	0	0	0	0	0	0	0	0	0	0	0
#2065	Root;Bacteria;Proteobacteria;Alphaproteobacteria	0	0	0	0	0	0	0	0	0	0	1	0	0	0	0	0	0	0	0	0
#17595	Root;Unassigned	4	2	0	0	0	3	3	0	1	0	0	2	0	3	1	0	1	1	0	1
#179	Root;Unassigned	0	0	0	0	0	0	0	0	0	0	1	1	0	0	0	0	0	0	0	0
#7685	Root;Unassigned	0	0	0	0	0	0	0	0	0	0	0	0	0	0	0	0	0	1	0	0
#13019	Root;Bacteria;Proteobacteria;Alphaproteobacteria;Rhodospirillales;Rhodospirillaceae	0	0	0	0	0	0	0	0	0	0	1	0	0	0	0	0	0	0	0	0
#8113	Root;Bacteria;Proteobacteria;Alphaproteobacteria;Rhodospirillales;Rhodospirillaceae	0	0	0	0	0	0	0	0	0	0	0	0	0	0	0	0	0	0	0	2
#2615	Root;Unassigned	0	0	0	0	0	0	0	0	0	0	3	0	0	0	0	0	0	0	0	0
#4245	Root;Unassigned	0	2	0	0	0	0	0	0	0	0	0	0	0	0	0	0	0	0	0	0
#609	Root;Bacteria;Proteobacteria;Alphaproteobacteria;Rhodospirillales;Rhodospirillaceae	2	0	0	1	0	0	0	0	1	0	0	0	0	0	0	0	4	0	0	0
#1154	Root;Bacteria;Proteobacteria;Alphaproteobacteria;Rhodospirillales	0	0	0	0	0	0	0	0	0	0	0	1	0	0	0	0	0	0	0	0
#8891	Root;Bacteria;Proteobacteria;Alphaproteobacteria;Rhodospirillales	0	0	0	0	0	0	0	0	0	1	0	0	0	0	0	0	0	0	0	0
#4020	Root;Bacteria;Proteobacteria;Alphaproteobacteria;Rhodospirillales;Rhodospirillaceae	0	0	0	0	0	0	0	0	0	0	0	0	0	0	2	0	0	0	0	0
#9120	Root;Bacteria;Proteobacteria;Alphaproteobacteria;Rhodospirillales;Rhodospirillaceae	0	0	0	0	2	0	0	0	0	0	0	0	0	0	0	0	0	0	0	0
#16183	Root;Bacteria;Proteobacteria;Alphaproteobacteria;Rhodospirillales;Rhodospirillaceae	0	0	0	0	2	0	1	0	1	0	0	1	0	0	0	0	0	0	0	0
#9871	Root;Bacteria;Proteobacteria;Alphaproteobacteria;Rhodospirillales;Rhodospirillaceae	0	0	0	0	0	0	0	0	0	0	0	1	0	0	0	0	0	0	0	0
#15272	Root;Unassigned	0	0	0	0	1	0	0	0	0	0	0	0	0	0	0	0	0	0	0	0
#5817	Root;Bacteria;Proteobacteria;Alphaproteobacteria;Rhodospirillales;Rhodospirillaceae	0	0	0	0	1	0	2	0	0	0	0	0	0	0	0	0	0	0	0	0
#595	Root;Bacteria;Proteobacteria;Alphaproteobacteria;Rhodospirillales;Rhodospirillaceae	0	0	0	1	0	0	0	0	0	0	0	0	0	0	0	0	0	0	0	0
#3490	Root;Bacteria;Proteobacteria;Alphaproteobacteria;Rhodospirillales;Rhodospirillaceae	0	0	0	0	0	0	0	0	0	1	0	0	0	0	0	0	0	0	0	0
#4931	Root;Bacteria;Proteobacteria;Alphaproteobacteria;Rhodospirillales;Rhodospirillaceae	0	0	0	0	0	0	0	0	0	0	0	0	0	0	1	0	0	0	0	0
#2537	Root;Bacteria;Proteobacteria;Alphaproteobacteria;Rhodospirillales;Rhodospirillaceae	0	0	0	0	0	0	0	0	0	0	0	1	0	0	0	0	0	0	0	0
#1658	Root;Bacteria;Proteobacteria;Alphaproteobacteria;Rhodospirillales;Rhodospirillaceae	0	0	0	0	1	0	2	0	2	1	0	0	0	0	0	0	0	0	0	0
#14769	Root;Bacteria;Proteobacteria;Alphaproteobacteria;Rhodospirillales;Rhodospirillaceae	0	0	0	0	0	0	0	0	0	0	0	0	0	0	0	0	0	1	0	0
#15355	Root;Bacteria;Proteobacteria;Alphaproteobacteria;Rhodospirillales;Rhodospirillaceae	0	0	0	0	0	0	0	0	0	0	0	0	0	0	0	0	0	0	1	0
#11671	Root;Unassigned	0	0	0	0	0	0	2	0	0	0	0	0	0	0	0	0	0	0	0	0
#13971	Root;Bacteria;Proteobacteria;Alphaproteobacteria;Rhodospirillales;Rhodospirillaceae	0	0	0	0	0	0	0	0	0	0	0	0	0	0	0	1	0	0	0	0
#4809	Root;Bacteria;Proteobacteria;Alphaproteobacteria;Rhodospirillales;Rhodospirillaceae	0	0	0	0	0	0	0	0	1	0	0	0	0	0	0	0	0	1	0	0
#14487	Root;Bacteria;Proteobacteria;Alphaproteobacteria;Rhodospirillales;Rhodospirillaceae	0	0	0	0	0	0	0	0	2	0	0	1	0	0	0	0	0	0	0	3
#18031	Root;Bacteria;Proteobacteria;Alphaproteobacteria;Rhodospirillales;Rhodospirillaceae	0	0	0	0	0	0	0	0	0	0	0	1	0	0	0	0	0	0	0	0
#2358	Root;Bacteria;Proteobacteria;Alphaproteobacteria;Rhodospirillales;Rhodospirillaceae	1	0	0	0	0	0	0	0	0	2	0	0	0	0	0	0	0	1	0	0
#16578	Root;Bacteria;Proteobacteria;Alphaproteobacteria;Rhodospirillales;Rhodospirillaceae	0	0	0	0	0	0	0	0	0	0	3	0	0	0	0	0	0	0	0	1
#196	Root;Bacteria;Proteobacteria;Alphaproteobacteria;Rhodospirillales;Rhodospirillaceae	0	0	0	0	0	0	0	0	0	0	2	0	0	0	0	0	0	0	0	0
#14674	Root;Bacteria;Proteobacteria;Alphaproteobacteria;Rhodospirillales;Rhodospirillaceae	0	0	0	0	0	1	1	0	0	0	0	0	0	0	0	0	0	0	0	0
#966	Root;Bacteria;Proteobacteria;Alphaproteobacteria;Rhodospirillales;Rhodospirillaceae	0	1	0	0	0	0	1	0	2	0	0	0	0	0	0	0	1	0	0	0
#14880	Root;Bacteria;Proteobacteria;Alphaproteobacteria;Rhodospirillales;Rhodospirillaceae	0	0	0	0	1	0	1	0	0	1	0	0	0	0	0	1	0	0	0	0
#19676	Root;Bacteria;Proteobacteria;Alphaproteobacteria;Rhodospirillales;Rhodospirillaceae	0	0	0	0	0	0	4	0	0	0	0	2	0	0	1	0	0	0	0	0
#13458	Root;Bacteria;Proteobacteria;Alphaproteobacteria;Rhodospirillales;Rhodospirillaceae	0	0	0	0	0	0	0	0	0	0	0	0	0	0	0	0	0	0	0	1
#15052	Root;Bacteria;Proteobacteria;Alphaproteobacteria;Rhodospirillales;Rhodospirillaceae	0	0	0	0	1	0	0	0	0	1	0	0	0	0	0	0	0	0	0	0
#11237	Root;Unassigned	0	0	0	0	0	0	4	0	0	0	0	0	0	0	0	0	0	0	0	0
#12601	Root;Unassigned	0	0	0	0	0	0	0	0	0	1	0	0	0	0	0	0	0	0	0	0
#717	Root;Bacteria;Proteobacteria;Alphaproteobacteria;Rhodospirillales;Rhodospirillaceae	0	0	0	0	0	1	0	0	0	0	0	0	0	0	0	0	0	0	0	0
#11524	Root;Unassigned	0	0	0	0	0	0	0	0	0	1	0	0	0	0	0	0	0	0	0	0
#7008	Root;Bacteria;Proteobacteria;Alphaproteobacteria	0	0	0	0	0	0	0	1	0	0	0	0	0	0	0	0	0	0	0	1
#15106	Root;Bacteria;Proteobacteria;Alphaproteobacteria	0	0	0	0	3	0	0	0	0	0	0	0	0	0	1	0	0	0	0	1
#1238	Root;Bacteria;Proteobacteria;Alphaproteobacteria;Rhodospirillales;Rhodospirillaceae	0	0	0	0	4	1	0	0	0	0	0	0	0	0	1	1	0	0	0	0
#13154	Root;Bacteria;Proteobacteria;Alphaproteobacteria;Rhodospirillales;Rhodospirillaceae	1	0	0	0	0	0	0	0	0	0	0	0	0	0	0	0	0	0	0	0
#15011	Root;Unassigned	1	4	15	1	3	1	3	0	0	0	0	1	0	0	4	0	4	1	0	0
#16143	Root;Unassigned	0	0	4	0	0	0	0	0	0	0	0	0	0	0	0	0	0	0	0	0
#17510	Root;Unassigned	0	0	1	0	0	0	0	0	0	0	0	0	0	0	0	0	0	0	0	0
#7158	Root;Bacteria;Proteobacteria;Alphaproteobacteria;Rhodospirillales;Rhodospirillaceae	0	0	0	0	0	0	0	0	0	0	0	1	0	0	0	0	0	0	0	0
#11654	Root;Bacteria;Proteobacteria;Alphaproteobacteria;Rhodospirillales;Rhodospirillaceae	0	1	0	1	0	1	4	0	1	0	0	1	0	0	0	0	0	0	0	0
#7110	Root;Bacteria;Proteobacteria;Alphaproteobacteria;Rhodospirillales;Rhodospirillaceae	0	0	0	0	0	0	0	0	1	0	0	0	0	0	0	0	0	0	0	0
#19862	Root;Bacteria;Proteobacteria;Alphaproteobacteria;Rhodospirillales;Rhodospirillaceae	0	0	0	0	0	0	1	0	1	3	6	3	0	0	3	0	0	1	0	2
#14145	Root;Bacteria;Proteobacteria;Alphaproteobacteria;Rhodospirillales;Rhodospirillaceae	0	0	0	1	0	0	0	0	0	0	0	0	0	0	0	0	0	0	0	0
#11916	Root;Unassigned	0	0	0	0	0	0	0	0	0	1	0	0	0	0	0	0	0	0	0	0
#294	Root;Bacteria;Proteobacteria;Alphaproteobacteria	2	0	0	0	0	0	0	0	0	0	0	0	0	0	0	0	0	0	0	0
#16213	Root;Bacteria;Proteobacteria;Alphaproteobacteria	0	0	0	0	0	0	0	0	0	0	0	1	0	0	0	0	0	0	0	0
#18302	Root;Bacteria;Proteobacteria;Alphaproteobacteria	1	0	0	0	0	0	0	0	0	0	0	0	0	0	0	0	0	0	0	0
#18217	Root;Bacteria;Proteobacteria;Alphaproteobacteria	0	1	0	0	0	0	0	0	0	0	0	0	0	0	0	0	0	0	0	0
#1521	Root;Bacteria;Proteobacteria;Alphaproteobacteria	2	0	0	0	0	0	0	0	0	0	0	0	0	0	0	0	0	0	0	0
#17878	Root;Bacteria;Proteobacteria;Alphaproteobacteria	1	0	0	0	1	0	0	0	0	0	0	0	0	0	0	0	0	0	0	0
#5797	Root;Bacteria;Proteobacteria;Alphaproteobacteria	3	0	0	0	0	0	0	0	0	0	0	0	0	0	0	0	0	0	0	0
#4815	Root;Bacteria;Proteobacteria;Alphaproteobacteria	0	0	1	0	0	0	0	0	0	0	0	0	0	0	1	0	0	0	0	0
#14475	Root;Bacteria;Proteobacteria;Alphaproteobacteria;Rhodospirillales;Rhodospirillaceae	0	0	0	0	2	2	1	0	0	1	1	2	0	0	0	0	0	0	0	0
#7762	Root;Unassigned	0	0	0	0	4	0	1	1	1	5	5	5	0	0	0	1	0	0	0	0
#10752	Root;Unassigned	0	0	0	0	1	0	0	0	0	0	1	0	0	0	0	0	0	0	0	0
#2105	Root;Bacteria;Proteobacteria;Alphaproteobacteria	0	0	0	0	1	1	0	0	0	1	1	1	0	0	0	0	0	0	0	0
#16923	Root;Bacteria;Proteobacteria;Alphaproteobacteria	0	0	0	0	0	0	0	0	0	2	7	5	0	0	0	0	0	0	0	0
#2634	Root;Unassigned	0	0	0	0	0	0	0	0	0	0	0	0	0	0	0	0	0	0	0	0
#10386	Root;Bacteria;Proteobacteria;Alphaproteobacteria;BD7-3	0	0	0	0	0	0	0	0	0	0	0	0	0	0	0	0	0	0	0	0
#13020	Root;Bacteria;Proteobacteria;Alphaproteobacteria;Rhodospirillales;Rhodospirillaceae	0	0	0	0	2	0	0	0	0	1	0	0	0	0	0	0	0	0	0	0
#10474	Root;Bacteria;Proteobacteria;Alphaproteobacteria;Rhodospirillales;Rhodospirillaceae	0	0	0	0	0	0	1	0	1	0	0	0	0	0	0	0	0	0	0	0
#16942	Root;Bacteria;Proteobacteria;Alphaproteobacteria;Rhodospirillales;Rhodospirillaceae	0	0	0	0	0	0	0	0	0	1	0	3	0	0	0	2	0	0	0	0
#8228	Root;Bacteria;Proteobacteria;Alphaproteobacteria;Rhodospirillales;Rhodospirillaceae	0	0	0	0	1	0	0	0	0	0	0	0	0	0	0	0	0	1	0	0
#12460	Root;Bacteria;Proteobacteria;Alphaproteobacteria;Rhodospirillales;Rhodospirillaceae	0	0	0	0	3	0	0	0	0	0	0	0	0	0	0	0	0	0	0	0
#6604	Root;Bacteria;Proteobacteria;Alphaproteobacteria;Rhodospirillales;Rhodospirillaceae	0	0	0	0	0	0	0	0	0	0	0	0	0	0	0	1	0	0	0	0
#2640	Root;Bacteria;Proteobacteria;Alphaproteobacteria;Rhodospirillales;Rhodospirillaceae	0	0	0	0	0	2	1	0	0	2	0	2	0	1	1	1	1	4	0	0
#8261	Root;Bacteria;Proteobacteria;Alphaproteobacteria;Rhodospirillales;Rhodospirillaceae	0	0	0	0	0	0	1	0	0	0	0	0	0	0	0	0	0	0	0	0
#2669	Root;Bacteria;Proteobacteria;Alphaproteobacteria;Rhodospirillales;Rhodospirillaceae	0	0	0	0	0	0	1	0	0	0	0	1	0	0	0	0	0	0	0	0
#87	Root;Unassigned	0	0	0	0	0	0	0	0	0	0	0	0	0	0	0	0	0	0	0	1
#16126	Root;Unassigned	0	0	0	0	0	0	0	0	0	1	0	0	0	0	0	0	0	0	0	0
#1695	Root;Bacteria;Proteobacteria;Alphaproteobacteria;Rhodospirillales;Rhodospirillaceae	0	0	0	0	0	0	0	0	0	1	0	1	0	0	0	0	0	0	0	0
#4593	Root;Bacteria;Proteobacteria;Alphaproteobacteria;Rhodospirillales;Rhodospirillaceae	0	0	0	0	1	2	0	0	0	0	0	0	0	0	0	0	0	0	0	0
#10721	Root;Bacteria;Proteobacteria;Alphaproteobacteria	0	0	0	0	0	0	0	0	0	0	0	0	0	0	2	0	0	0	0	0
#18288	Root;Unassigned	0	0	0	0	0	0	1	0	0	0	0	0	0	0	0	0	0	0	0	0
#210	Root;Bacteria;Proteobacteria;Alphaproteobacteria;Rhodospirillales;Rhodospirillaceae	0	0	0	0	0	0	0	0	0	0	0	0	0	0	0	1	0	0	0	0
#16727	Root;Bacteria;Proteobacteria;Alphaproteobacteria;Rhodospirillales;Rhodospirillaceae	0	0	0	0	0	0	0	0	0	0	1	0	0	0	0	0	0	0	0	0
#5078	Root;Bacteria;Proteobacteria;Alphaproteobacteria	0	0	0	0	0	0	0	0	0	0	0	0	0	0	0	0	0	0	0	1
#15256	Root;Bacteria;Proteobacteria;Alphaproteobacteria;Rhodospirillales;Rhodospirillaceae	0	1	0	0	0	1	0	0	2	0	0	2	0	1	2	0	0	0	0	0
#15638	Root;Bacteria;Proteobacteria;Alphaproteobacteria;Rhodospirillales;Rhodospirillaceae	0	0	0	1	0	1	0	0	0	0	0	0	0	0	0	0	0	0	0	0
#2211	Root;Bacteria;Proteobacteria;Alphaproteobacteria;Rhodospirillales;Rhodospirillaceae	0	0	0	0	1	0	0	0	0	0	0	3	0	0	0	0	0	0	0	0
#18632	Root;Bacteria	0	0	0	0	0	0	0	0	0	0	0	0	0	0	0	0	0	0	0	0
#5226	Root;Unassigned	0	0	0	0	0	0	0	0	0	2	0	0	0	0	0	0	0	0	0	0
#8743	Root;Unassigned	0	0	0	0	0	0	0	0	0	0	1	0	0	0	0	0	0	0	0	0
#1186	Root;Unassigned	0	0	0	0	0	0	0	0	0	1	0	1	0	0	0	0	0	0	0	0
#18860	Root;Unassigned	0	0	0	0	0	0	0	0	0	0	0	0	0	0	0	0	0	0	0	0
#19294	Root;Unassigned	1	0	0	0	0	0	0	0	0	0	0	1	0	0	0	0	0	0	0	0
#13330	Root;Bacteria;Proteobacteria;Alphaproteobacteria;Rhodospirillales	0	0	0	0	0	0	0	0	0	0	0	0	0	0	1	0	0	0	0	0
#7344	Root;Bacteria;Proteobacteria;Alphaproteobacteria;Rhodospirillales	7	8	0	0	0	0	5	0	1	0	0	3	1	0	5	0	0	0	0	1
#13570	Root;Unassigned	0	0	0	0	0	1	0	0	0	1	0	1	0	0	0	0	0	2	0	0
#17870	Root;Bacteria;Proteobacteria;Alphaproteobacteria;Rhodospirillales	0	2	0	0	0	0	2	0	1	0	0	1	0	0	0	0	0	0	0	0
#15400	Root;Bacteria;Proteobacteria;Alphaproteobacteria;Rhodospirillales	3	1	0	1	0	0	1	0	0	0	0	2	0	0	1	0	0	0	0	0
#269	Root;Bacteria;Proteobacteria;Alphaproteobacteria;Rhodospirillales	2	3	0	0	0	0	6	0	0	0	0	6	0	0	0	0	0	1	0	0
#1006	Root;Bacteria;Proteobacteria;Alphaproteobacteria;Rhodospirillales	0	0	0	0	0	0	2	0	0	0	0	0	0	0	0	0	0	0	0	0
#421	Root;Bacteria;Proteobacteria;Alphaproteobacteria;Rhodospirillales	0	0	0	0	0	0	0	0	0	0	0	0	1	0	0	0	0	0	0	0
#13061	Root;Bacteria;Proteobacteria;Alphaproteobacteria;Rhodospirillales	0	0	0	0	0	0	0	0	0	0	0	1	0	0	0	0	0	0	0	0
#17894	Root;Unassigned	0	0	0	0	0	0	0	0	0	0	0	0	0	0	1	0	0	0	0	0
#3952	Root;Bacteria;Proteobacteria;Alphaproteobacteria;Rhodospirillales	0	1	0	0	0	0	0	0	0	0	0	0	0	0	0	0	0	4	0	0
#2764	Root;Unassigned	0	0	0	0	0	0	0	0	0	0	1	0	0	0	0	0	0	0	0	0
#17403	Root;Bacteria;Proteobacteria;Alphaproteobacteria;Rhodospirillales	0	0	0	0	0	0	0	0	0	0	1	0	0	0	0	0	0	0	0	1
#6982	Root;Bacteria;Proteobacteria;Alphaproteobacteria;Rhodospirillales	0	0	0	0	0	0	0	0	0	0	0	0	0	0	0	0	0	1	0	0
#8489	Root;Bacteria;Proteobacteria;Alphaproteobacteria;Rhodospirillales	0	0	0	0	0	0	0	0	0	0	0	1	0	0	0	0	0	0	0	0
#12249	Root;Bacteria;Proteobacteria;Alphaproteobacteria;Rhodospirillales	0	5	0	0	0	0	1	0	1	0	0	2	0	0	0	0	0	0	0	0
#10501	Root;Bacteria;Proteobacteria;Alphaproteobacteria;Rhodospirillales	0	0	0	0	0	0	0	0	0	0	0	0	0	0	0	0	0	1	0	0
#15797	Root;Unassigned	0	1	0	0	0	0	0	0	0	0	1	0	0	0	1	0	0	0	0	0
#2847	Root;Bacteria;Proteobacteria;Alphaproteobacteria;Rhodospirillales	0	0	0	0	0	0	0	0	0	0	1	0	0	0	0	0	0	0	0	0
#554	Root;Bacteria;Proteobacteria;Alphaproteobacteria;Rhodospirillales	0	0	0	0	0	0	0	0	0	0	0	0	0	0	0	0	0	0	0	0
#391	Root;Bacteria;Proteobacteria;Alphaproteobacteria;Rhodospirillales	1	6	0	0	0	0	0	1	0	0	0	0	0	0	0	0	0	0	0	0
#17757	Root;Bacteria;Proteobacteria;Alphaproteobacteria;Rhodospirillales	4	1	0	0	0	0	0	0	0	0	0	0	0	0	0	0	0	0	0	0
#8837	Root;Bacteria;Proteobacteria;Alphaproteobacteria;Rhodospirillales	0	1	0	0	0	0	0	0	0	0	0	0	0	0	0	0	0	0	0	0
#13521	Root;Unassigned	0	0	0	0	0	0	0	0	1	0	0	2	0	0	0	0	0	0	0	1
#19665	Root;Bacteria;Proteobacteria;Alphaproteobacteria;Rhodospirillales	0	0	0	0	0	0	0	0	0	1	0	1	0	0	0	0	0	0	0	0
#13411	Root;Bacteria;Proteobacteria;Alphaproteobacteria;Rhodospirillales	0	0	0	0	0	0	0	0	0	0	0	0	0	0	0	0	0	0	0	0
#18271	Root;Bacteria;Proteobacteria;Alphaproteobacteria;Rhodospirillales	0	0	0	0	1	0	0	0	0	0	0	0	0	0	0	0	0	0	0	0
#4498	Root;Bacteria;Proteobacteria;Alphaproteobacteria;Rhodospirillales	0	0	0	0	0	0	0	0	0	0	0	1	0	0	0	0	0	1	0	0
#4627	Root;Bacteria;Proteobacteria;Alphaproteobacteria;Rhodospirillales	0	0	0	0	0	0	0	0	0	1	0	0	0	0	0	0	0	0	0	0
#692	Root;Bacteria;Proteobacteria;Alphaproteobacteria	0	0	0	0	0	0	0	0	0	2	0	0	0	0	0	0	0	0	0	0
#7655	Root;Bacteria;Proteobacteria;Alphaproteobacteria	0	0	0	0	2	3	3	0	0	0	0	0	0	0	1	0	1	2	0	0
#7311	Root;Bacteria;Proteobacteria;Alphaproteobacteria	0	0	0	0	0	0	0	0	0	0	0	1	0	0	0	0	0	0	0	0
#10194	Root;Bacteria;Proteobacteria;Alphaproteobacteria	0	0	0	0	0	0	0	0	0	0	0	0	0	0	0	0	0	0	0	1
#6989	Root;Bacteria;Proteobacteria;Alphaproteobacteria	0	0	0	0	0	1	0	0	0	2	0	0	0	0	1	0	1	0	0	0
#16832	Root;Bacteria;Proteobacteria;Alphaproteobacteria;Rhodospirillales;Rhodospirillaceae	0	0	0	0	0	0	0	0	0	1	0	0	0	0	0	0	0	0	0	0
#8934	Root;Unassigned	0	1	0	0	0	0	0	0	0	0	0	0	0	0	0	0	0	0	0	0
#9343	Root;Unassigned	0	0	0	0	0	0	0	0	0	0	3	1	0	0	0	0	0	0	0	0
#17787	Root;Bacteria;Proteobacteria;Alphaproteobacteria;Rhodospirillales;Rhodospirillaceae	0	0	0	0	1	1	0	0	0	0	0	0	0	0	0	0	0	0	0	0
#6979	Root;Bacteria;Proteobacteria;Alphaproteobacteria;Rhodospirillales;Rhodospirillaceae;Nisaea	0	0	0	0	0	0	0	0	0	0	0	0	0	0	0	0	0	0	0	0
#8181	Root;Bacteria;Proteobacteria;Alphaproteobacteria;Rhodospirillales;Rhodospirillaceae	0	0	0	0	0	0	0	0	0	0	0	0	0	0	0	0	0	0	0	0
#1975	Root;Bacteria;Proteobacteria;Alphaproteobacteria;Rhodospirillales;Rhodospirillaceae;Nisaea	0	0	0	0	0	0	0	0	0	1	0	0	0	0	0	0	0	0	0	0
#2719	Root;Bacteria;Proteobacteria;Alphaproteobacteria;Rhodospirillales;Rhodospirillaceae	0	0	0	0	1	0	0	0	0	0	0	0	0	0	0	0	0	0	0	0
#14925	Root;Bacteria;Proteobacteria;Alphaproteobacteria;Rhodospirillales;Rhodospirillaceae	0	0	0	0	0	0	0	0	0	4	0	0	0	0	0	0	0	0	0	0
#8973	Root;Bacteria;Proteobacteria;Alphaproteobacteria;Rhodospirillales;Rhodospirillaceae	0	0	0	0	0	1	0	0	0	0	0	0	0	0	0	0	0	0	0	0
#11744	Root;Bacteria;Proteobacteria;Alphaproteobacteria;Rhodospirillales;Rhodospirillaceae	0	0	0	0	1	0	0	0	0	0	0	2	0	0	0	0	0	0	0	2
#16771	Root;Bacteria;Proteobacteria;Alphaproteobacteria;Rhodospirillales;Rhodospirillaceae;Nisaea	0	0	0	0	4	0	0	0	0	2	0	1	0	0	0	0	0	0	0	0
#2556	Root;Bacteria;Proteobacteria;Alphaproteobacteria	1	2	0	0	0	0	1	0	0	0	0	1	0	0	1	0	0	0	0	0
#7168	Root;Bacteria;Proteobacteria;Alphaproteobacteria;Rhodospirillales;Rhodospirillaceae	0	1	0	0	0	0	0	0	0	0	0	0	0	0	0	0	0	0	0	0
#8443	Root;Bacteria;Proteobacteria;Alphaproteobacteria;Rhodospirillales;Rhodospirillaceae	0	1	0	1	0	1	6	0	4	0	0	0	0	0	1	0	0	0	0	0
#3570	Root;Bacteria;Proteobacteria;Alphaproteobacteria;Rhodospirillales;Rhodospirillaceae	2	0	0	1	2	0	1	1	0	0	2	0	0	2	0	0	0	0	0	0
#7540	Root;Bacteria;Proteobacteria;Alphaproteobacteria;Rhodospirillales;Rhodospirillaceae	1	1	0	1	0	0	0	0	1	0	0	0	0	0	1	0	1	1	1	0
#19371	Root;Unassigned	1	0	0	0	0	0	0	0	0	0	0	0	0	0	0	0	0	0	0	0
#8980	Root;Bacteria;Proteobacteria;Alphaproteobacteria;Rhodospirillales;Rhodospirillaceae	1	0	0	0	0	0	0	0	0	0	0	0	0	0	1	0	0	0	0	0
#2671	Root;Bacteria;Proteobacteria;Alphaproteobacteria;Rhodospirillales;Rhodospirillaceae	0	0	0	0	0	1	0	0	0	0	0	0	0	0	0	0	0	0	0	0
#18789	Root;Bacteria;Proteobacteria;Alphaproteobacteria;Rhodospirillales;Rhodospirillaceae	0	0	0	2	4	1	4	1	1	1	0	0	1	0	0	0	2	0	0	5
#10313	Root;Bacteria;Proteobacteria;Alphaproteobacteria;Rhodospirillales;Rhodospirillaceae	0	0	0	0	2	0	0	0	0	0	0	0	0	0	0	0	0	0	0	0
#15161	Root;Bacteria;Proteobacteria;Alphaproteobacteria;Rhodospirillales;Rhodospirillaceae	2	0	0	0	3	7	7	0	1	1	2	2	0	0	4	0	0	0	0	0
#9802	Root;Bacteria;Proteobacteria;Alphaproteobacteria;Rhodospirillales;Rhodospirillaceae	0	0	0	0	0	0	3	0	0	0	0	1	0	0	0	0	0	0	0	0
#6735	Root;Bacteria;Proteobacteria;Alphaproteobacteria;Rhodospirillales;Rhodospirillaceae	1	1	0	1	0	2	2	0	0	1	0	0	0	0	3	0	0	0	0	0
#8431	Root;Bacteria;Proteobacteria;Alphaproteobacteria;Rhodospirillales;Rhodospirillaceae	0	0	0	0	0	0	2	0	0	0	0	1	0	0	0	0	0	0	0	0
#16612	Root;Bacteria;Proteobacteria;Alphaproteobacteria;Rhodospirillales;Rhodospirillaceae	0	0	0	0	0	0	0	0	0	0	0	0	0	0	1	0	1	0	0	0
#2637	Root;Bacteria;Proteobacteria;Alphaproteobacteria;Rhodospirillales;Rhodospirillaceae	0	0	0	0	0	0	0	0	0	0	0	0	0	0	0	0	0	1	0	0
#10540	Root;Bacteria;Proteobacteria;Alphaproteobacteria;Rhodospirillales;Rhodospirillaceae	0	0	0	0	0	0	1	0	0	0	0	0	0	0	0	0	0	0	0	0
#7750	Root;Bacteria;Proteobacteria;Alphaproteobacteria;Rhodospirillales;Rhodospirillaceae	1	1	0	0	3	0	4	0	1	0	0	3	0	0	2	0	0	0	1	0
#3843	Root;Unassigned	1	0	0	0	0	0	0	0	0	0	0	0	0	0	0	0	0	0	0	0
#416	Root;Bacteria;Proteobacteria;Alphaproteobacteria;Rhodospirillales;Rhodospirillaceae	9	0	0	0	0	0	0	0	0	0	0	0	0	0	0	0	0	0	0	0
#6535	Root;Bacteria;Proteobacteria;Alphaproteobacteria;Rhodospirillales;Rhodospirillaceae	0	0	0	0	2	0	4	1	1	0	1	8	0	0	0	0	0	1	0	0
#18438	Root;Bacteria;Proteobacteria;Alphaproteobacteria;Rhodospirillales;Rhodospirillaceae	2	0	0	0	0	1	0	0	0	0	3	0	0	0	2	0	0	0	0	0
#16879	Root;Bacteria;Proteobacteria;Alphaproteobacteria;Rhodospirillales;Rhodospirillaceae	0	0	0	0	0	0	0	0	0	2	0	0	0	0	0	0	0	0	0	1
#6164	Root;Bacteria;Proteobacteria;Alphaproteobacteria;Rhodospirillales;Rhodospirillaceae	0	0	0	0	0	0	0	0	0	0	0	0	0	0	0	1	0	0	0	0
#14429	Root;Bacteria;Proteobacteria;Alphaproteobacteria;Rhodospirillales;Rhodospirillaceae	0	0	0	0	0	0	1	0	0	0	0	0	0	0	0	0	0	0	0	0
#18278	Root;Bacteria;Proteobacteria;Alphaproteobacteria;Rhodospirillales;Rhodospirillaceae	0	0	0	0	0	0	0	0	0	0	0	0	0	0	0	0	0	0	0	1
#15970	Root;Bacteria;Proteobacteria;Alphaproteobacteria;Rhodospirillales;Rhodospirillaceae	5	2	0	0	0	0	0	0	0	0	0	0	0	0	4	0	0	0	0	0
#12121	Root;Bacteria;Proteobacteria;Alphaproteobacteria;Rhodospirillales;Rhodospirillaceae	3	0	0	0	0	0	0	0	0	0	0	0	0	0	1	0	0	0	0	0
#7285	Root;Bacteria;Proteobacteria;Alphaproteobacteria;Rhodospirillales;Rhodospirillaceae	0	1	0	0	0	0	0	0	0	0	0	0	0	0	0	0	0	0	0	0
#10055	Root;Bacteria;Proteobacteria;Alphaproteobacteria;Rhodospirillales;Rhodospirillaceae	1	0	0	0	0	0	0	0	0	0	0	0	0	0	0	0	0	0	0	0
#10824	Root;Bacteria;Proteobacteria;Alphaproteobacteria;Rhodospirillales;Rhodospirillaceae	0	0	1	0	0	0	0	0	0	0	0	0	0	0	0	0	0	0	0	0
#14052	Root;Bacteria;Proteobacteria;Alphaproteobacteria;Rhodospirillales;Rhodospirillaceae	0	0	0	0	0	0	0	0	0	0	0	2	0	0	0	0	0	0	0	0
#9382	Root;Bacteria;Proteobacteria;Alphaproteobacteria;Rhodospirillales;Rhodospirillaceae	0	0	0	0	0	0	0	0	1	0	0	0	0	0	0	0	0	0	0	0
#1954	Root;Bacteria;Proteobacteria;Alphaproteobacteria;Rhodospirillales;Rhodospirillaceae	0	0	0	0	1	0	0	0	0	0	0	0	0	0	0	0	0	0	0	0
#10146	Root;Bacteria;Proteobacteria;Alphaproteobacteria	0	0	0	0	0	0	0	0	0	0	0	1	0	0	0	0	0	0	0	0
#17481	Root;Bacteria;Proteobacteria;Alphaproteobacteria;Rhodospirillales;Rhodospirillaceae	0	0	0	0	0	2	5	0	2	1	3	0	0	2	0	0	3	3	0	0
#3309	Root;Bacteria;Proteobacteria;Alphaproteobacteria;Rhodospirillales;Rhodospirillaceae	0	0	0	0	1	0	0	0	0	0	0	0	0	0	0	0	0	0	0	0
#13116	Root;Bacteria;Proteobacteria;Alphaproteobacteria;Rhodospirillales;Rhodospirillaceae	0	0	0	0	0	0	0	0	0	0	0	0	0	0	0	0	1	0	0	0
#18059	Root;Bacteria;Proteobacteria;Alphaproteobacteria;Rhodospirillales;Rhodospirillaceae	0	0	0	0	1	0	1	0	0	0	0	0	0	0	0	0	0	0	0	0
#19574	Root;Bacteria;Proteobacteria;Alphaproteobacteria;Rhodospirillales;Rhodospirillaceae	12	8	1	1	1	1	0	0	2	1	2	0	0	0	8	0	2	0	3	0
#1264	Root;Bacteria;Proteobacteria	0	0	0	0	0	0	0	0	0	0	0	0	0	0	0	0	0	0	1	0
#14753	Root;Bacteria;Proteobacteria;Alphaproteobacteria;Rhodospirillales;Rhodospirillaceae	0	0	0	0	0	0	0	0	0	0	0	0	0	1	0	0	0	1	0	0
#14234	Root;Bacteria;Proteobacteria;Alphaproteobacteria;Rhodospirillales;Rhodospirillaceae	0	0	0	0	0	0	2	0	0	0	0	0	0	0	0	0	0	0	0	0
#5724	Root;Bacteria;Proteobacteria;Alphaproteobacteria;Rhodospirillales;Rhodospirillaceae	0	0	0	0	1	0	0	0	0	0	0	0	0	0	0	0	0	0	0	0
#1919	Root;Bacteria;Proteobacteria;Alphaproteobacteria;Rhodospirillales;Rhodospirillaceae	0	0	0	0	0	0	1	0	1	0	0	0	0	0	1	0	0	0	0	0
#4811	Root;Unassigned	0	0	0	0	0	0	0	0	1	0	0	0	0	0	0	0	0	0	0	0
#6451	Root;Unassigned	1	0	0	0	0	0	1	0	0	0	0	1	0	0	0	0	0	1	0	0
#13717	Root;Bacteria;Proteobacteria;Alphaproteobacteria;Rhizobiales	0	0	0	0	0	0	0	0	0	0	0	0	0	0	1	0	0	0	0	0
#8024	Root;Bacteria;Proteobacteria;Alphaproteobacteria	0	0	0	0	2	0	4	0	0	0	2	0	0	0	3	0	0	1	0	0
#11322	Root;Bacteria;Proteobacteria;Alphaproteobacteria	2	0	0	0	1	2	8	0	0	2	4	1	0	0	11	0	0	2	0	0
#3242	Root;Bacteria;Proteobacteria;Alphaproteobacteria	0	0	0	0	0	0	0	0	0	0	0	1	0	0	0	0	0	0	0	0
#4450	Root;Bacteria;Proteobacteria;Alphaproteobacteria	0	0	0	0	0	0	0	0	1	0	0	0	1	0	0	0	0	0	0	0
#11679	Root;Bacteria;Proteobacteria;Alphaproteobacteria	0	0	0	0	0	0	0	0	0	0	1	0	0	0	1	0	0	0	0	0
#6234	Root;Bacteria;Proteobacteria;Alphaproteobacteria;Rhizobiales	0	0	0	0	0	0	0	0	0	0	2	0	0	0	0	1	0	0	0	0
#6959	Root;Bacteria;Proteobacteria;Alphaproteobacteria;Rhizobiales	0	0	0	0	0	0	2	0	1	0	0	0	0	0	0	0	0	0	0	0
#2048	Root;Bacteria;Proteobacteria;Alphaproteobacteria;Rhizobiales	0	0	0	0	0	0	0	0	0	0	2	0	0	0	0	0	0	0	0	0
#5341	Root;Bacteria;Proteobacteria;Alphaproteobacteria;Rhizobiales	0	0	0	0	0	0	0	0	0	0	3	0	0	0	0	0	0	0	0	0
#4417	Root;Bacteria;Proteobacteria;Alphaproteobacteria;Rhizobiales	0	0	0	0	0	0	0	0	0	0	0	0	0	0	0	0	0	0	0	1
#17253	Root;Bacteria;Proteobacteria;Alphaproteobacteria	0	0	0	0	2	0	0	0	0	0	2	0	0	0	0	0	0	0	0	0
#19461	Root;Bacteria;Proteobacteria;Alphaproteobacteria;Rhizobiales	0	0	0	0	0	0	0	0	0	0	4	0	0	0	0	0	0	0	0	0
#19362	Root;Bacteria;Proteobacteria;Alphaproteobacteria;Rhizobiales;Phyllobacteriaceae	0	0	0	0	0	0	0	0	0	0	0	0	0	0	0	0	0	0	0	0
#1115	Root;Bacteria;Proteobacteria;Alphaproteobacteria;Rhizobiales;Hyphomicrobiaceae;Devosia	0	0	0	0	0	0	0	0	0	1	0	0	0	0	0	0	0	2	0	0
#3861	Root;Bacteria;Proteobacteria;Alphaproteobacteria;Rhizobiales;Hyphomicrobiaceae	0	2	0	0	0	0	0	0	0	0	0	0	0	0	0	0	0	0	0	0
#18279	Root;Bacteria;Proteobacteria;Alphaproteobacteria;Sphingomonadales	0	0	0	0	0	0	1	0	0	0	0	0	0	0	0	0	0	0	0	0
#6231	Root;Bacteria;Proteobacteria;Alphaproteobacteria	0	0	0	0	0	1	1	0	2	0	0	0	0	0	2	0	0	0	0	0
#17575	Root;Bacteria;Proteobacteria;Alphaproteobacteria;Rhodospirillales;Rhodospirillaceae	0	1	0	0	0	1	1	0	0	0	0	1	0	0	3	0	0	1	0	0
#11731	Root;Unassigned	0	0	0	0	0	0	0	0	0	0	0	1	0	0	0	0	0	0	0	0
#1414	Root;Unassigned	0	0	0	0	1	0	0	0	0	0	0	0	0	0	0	0	0	0	0	0
#3188	Root;Bacteria;Proteobacteria;Alphaproteobacteria	0	0	0	0	1	0	0	0	0	0	0	0	0	0	0	0	0	0	0	0
#17530	Root;Bacteria;Proteobacteria;Alphaproteobacteria	0	0	0	0	0	0	0	0	0	3	0	1	0	0	0	0	0	0	0	0
#1868	Root;Bacteria;Proteobacteria;Alphaproteobacteria	0	0	0	0	0	0	1	0	0	0	0	1	0	0	0	0	0	0	0	0
#12711	Root;Unassigned	0	0	0	0	3	0	0	0	0	0	0	0	0	0	0	0	0	0	0	0
#15732	Root;Unassigned	0	0	0	0	0	0	0	0	0	0	0	0	0	0	0	1	0	0	0	0
#16712	Root;Bacteria;Proteobacteria;Alphaproteobacteria;Rhizobiales;Hyphomicrobiaceae;Devosia	0	0	0	0	0	0	0	0	0	0	1	0	0	0	0	0	0	0	0	0
#2703	Root;Bacteria;Proteobacteria;Alphaproteobacteria;Rhizobiales	0	0	0	0	0	0	0	0	0	1	0	0	0	0	0	0	0	0	0	0
#8759	Root;Unassigned	0	0	0	0	0	1	0	0	0	0	0	0	0	0	0	0	0	0	0	0
#9348	Root;Unassigned	0	0	0	0	0	0	0	0	0	0	0	0	0	0	1	0	0	0	0	0
#16704	Root;Bacteria;Proteobacteria;Alphaproteobacteria;Rhizobiales;Hyphomicrobiaceae	0	0	0	0	2	0	3	0	0	0	0	0	0	0	0	0	0	0	0	0
#15679	Root;Bacteria;Proteobacteria;Alphaproteobacteria;Rhizobiales	2	2	0	0	10	1	3	1	2	1	3	3	2	0	10	0	1	5	0	3
#9517	Root;Unassigned	0	0	0	0	1	0	0	0	0	0	0	2	0	0	0	0	0	1	0	0
#10485	Root;Unassigned	1	0	0	0	0	0	0	0	0	0	0	0	0	0	0	0	0	0	0	0
#3015	Root;Bacteria;Proteobacteria;Alphaproteobacteria;Rhizobiales;Hyphomicrobiaceae;Devosia	0	0	0	0	1	0	0	0	0	0	0	0	0	0	1	0	0	0	0	0
#7840	Root;Bacteria;Proteobacteria;Alphaproteobacteria;Rhizobiales	3	0	0	0	0	0	2	0	0	0	0	0	0	0	0	0	0	0	0	0
#6054	Root;Bacteria;Proteobacteria;Alphaproteobacteria;Rhizobiales;Hyphomicrobiaceae;Devosia	0	0	0	0	2	0	0	0	0	0	0	0	0	0	0	0	0	0	0	0
#11070	Root;Bacteria;Proteobacteria;Alphaproteobacteria;Rhizobiales	0	0	0	0	0	0	0	0	0	0	0	0	0	0	2	0	0	1	0	0
#10460	Root;Bacteria;Proteobacteria;Alphaproteobacteria;Rhizobiales;Hyphomicrobiaceae;Devosia	0	0	0	0	0	0	0	0	0	0	0	0	0	0	0	0	0	0	0	0
#8497	Root;Bacteria;Proteobacteria;Alphaproteobacteria;Rhizobiales;Hyphomicrobiaceae;Devosia	0	0	0	0	0	0	0	0	0	0	0	0	0	0	0	0	0	0	0	0
#7269	Root;Bacteria;Proteobacteria;Alphaproteobacteria;Rhizobiales;Phyllobacteriaceae	0	0	0	0	0	0	0	0	1	0	0	0	0	0	0	0	0	0	0	0
#2130	Root;Bacteria;Proteobacteria;Alphaproteobacteria;Rhizobiales;Phyllobacteriaceae	0	0	0	0	0	0	0	0	0	0	0	0	0	0	0	0	0	0	0	0
#2927	Root;Bacteria;Proteobacteria;Alphaproteobacteria;Rhizobiales;Phyllobacteriaceae	0	0	0	0	0	0	0	0	0	0	0	0	0	0	0	0	0	0	0	0
#18646	Root;Bacteria;Proteobacteria;Alphaproteobacteria;Rhizobiales	0	0	0	0	0	0	0	0	0	0	1	2	0	0	0	0	0	0	0	3
#5077	Root;Bacteria;Proteobacteria;Alphaproteobacteria;Rhizobiales;Phyllobacteriaceae	0	0	0	0	0	0	0	0	0	0	2	2	0	0	0	0	0	0	0	2
#9566	Root;Unassigned	0	0	0	0	1	0	0	0	0	0	0	0	0	0	0	0	0	0	0	0
#15066	Root;Bacteria;Proteobacteria;Alphaproteobacteria;Rhizobiales;Phyllobacteriaceae	0	0	0	0	0	0	0	0	0	1	0	1	0	0	1	0	0	0	0	0
#6412	Root;Bacteria;Proteobacteria;Alphaproteobacteria;Rhizobiales;Rhizobiaceae	0	0	0	0	0	0	0	0	0	0	0	0	0	0	4	0	0	0	0	0
#16703	Root;Bacteria;Proteobacteria;Alphaproteobacteria;Rhizobiales;Phyllobacteriaceae	0	0	0	0	0	0	0	0	0	0	0	0	0	0	1	0	0	0	0	0
#7140	Root;Unassigned	1	0	0	0	0	0	0	0	0	0	0	0	0	0	0	0	0	0	0	0
#9052	Root;Bacteria;Proteobacteria;Alphaproteobacteria;Rhizobiales;Rhizobiaceae	0	0	0	0	1	0	0	0	0	1	0	0	0	0	0	0	0	0	0	0
#4108	Root;Unassigned	0	0	0	0	0	0	0	0	0	0	0	1	0	0	0	0	0	0	0	0
#2699	Root;Bacteria;Proteobacteria;Alphaproteobacteria;Rhizobiales;Phyllobacteriaceae	5	0	0	0	0	1	0	0	0	0	0	1	0	0	0	0	0	0	0	0
#18203	Root;Bacteria;Proteobacteria;Alphaproteobacteria;Rhizobiales	0	1	0	0	3	1	3	0	0	9	0	8	0	0	3	4	1	0	0	1
#10796	Root;Unassigned	0	0	0	0	1	0	0	0	0	0	0	0	0	0	1	0	0	0	0	0
#6086	Root;Bacteria;Proteobacteria;Alphaproteobacteria;Rhizobiales;Rhizobiaceae	0	0	0	0	1	0	0	0	0	0	0	0	0	0	0	0	0	0	0	0
#15047	Root;Bacteria;Proteobacteria;Alphaproteobacteria;Rhizobiales	2	1	0	0	0	0	1	0	0	0	0	1	0	0	2	0	0	1	0	0
#1735	Root;Bacteria;Proteobacteria;Alphaproteobacteria;Rhizobiales;Phyllobacteriaceae	0	0	0	0	0	0	0	0	0	0	0	0	0	0	1	0	0	0	0	0
#3185	Root;Bacteria;Proteobacteria;Alphaproteobacteria;Rhizobiales	0	0	0	0	0	0	0	0	3	0	0	0	0	0	0	0	0	0	0	0
#12540	Root;Bacteria;Proteobacteria;Alphaproteobacteria;Rhizobiales;Phyllobacteriaceae	2	2	0	0	0	0	0	0	0	0	0	1	0	0	1	0	0	0	0	0
#17142	Root;Bacteria;Proteobacteria;Alphaproteobacteria;Rhizobiales;Phyllobacteriaceae	0	0	0	0	0	0	0	0	0	0	0	0	0	0	3	0	0	0	0	0
#17136	Root;Bacteria;Proteobacteria;Alphaproteobacteria;Rhizobiales;Rhizobiaceae	0	0	0	0	0	0	0	0	0	0	0	0	0	0	7	0	1	2	0	0
#11959	Root;Bacteria;Proteobacteria;Alphaproteobacteria;Rhizobiales;Rhizobiaceae	8	7	0	0	0	0	1	0	0	0	1	0	0	0	1	0	0	2	1	0
#18111	Root;Bacteria;Proteobacteria;Alphaproteobacteria;Rhizobiales;Rhizobiaceae	0	1	0	0	0	0	0	0	0	0	0	0	0	0	0	0	0	1	0	0
#15299	Root;Bacteria;Proteobacteria;Alphaproteobacteria;Rhizobiales	10	4	0	0	0	2	0	0	0	3	3	1	0	0	10	0	0	1	0	0
#3220	Root;Bacteria;Proteobacteria;Alphaproteobacteria;Rhizobiales	1	0	0	1	0	2	0	0	0	0	0	0	0	0	1	0	0	0	0	0
#11192	Root;Bacteria;Proteobacteria;Alphaproteobacteria;Rhizobiales;Phyllobacteriaceae	0	0	0	0	1	0	0	0	0	0	0	0	0	0	0	0	0	0	0	0
#15482	Root;Bacteria;Proteobacteria;Alphaproteobacteria;Rhizobiales;Phyllobacteriaceae	0	0	0	0	1	0	1	0	0	0	0	1	0	0	1	0	0	0	0	1
#3260	Root;Bacteria;Proteobacteria;Alphaproteobacteria;Rhizobiales;Phyllobacteriaceae;Mesorhizobium	0	0	0	0	1	1	2	0	0	4	0	1	0	0	0	0	0	0	0	1
#14376	Root;Bacteria;Proteobacteria;Alphaproteobacteria;Rhizobiales;Phyllobacteriaceae;Mesorhizobium	0	0	0	0	0	0	0	0	0	1	0	0	0	0	0	0	0	0	0	0
#4051	Root;Bacteria;Proteobacteria;Alphaproteobacteria;Rhizobiales;Phyllobacteriaceae;Mesorhizobium	0	0	0	0	0	0	0	0	0	0	0	1	0	0	0	0	0	0	0	0
#8791	Root;Bacteria;Proteobacteria;Alphaproteobacteria;Rhizobiales	0	0	0	0	0	0	0	0	0	0	0	1	0	0	0	0	0	0	0	0
#15908	Root;Bacteria;Proteobacteria;Alphaproteobacteria;Rhizobiales;Phyllobacteriaceae	0	0	0	0	1	0	0	0	0	0	1	0	0	0	0	0	0	0	0	0
#8715	Root;Bacteria;Proteobacteria;Alphaproteobacteria;Rhizobiales	0	0	0	0	0	0	0	0	0	0	0	0	0	0	0	0	0	0	0	0
#2150	Root;Bacteria;Proteobacteria;Alphaproteobacteria;Rhizobiales;Phyllobacteriaceae	0	0	0	0	0	0	1	0	3	0	0	4	0	0	0	0	0	0	0	0
#15262	Root;Bacteria;Proteobacteria;Alphaproteobacteria;Rhizobiales;Phyllobacteriaceae	0	0	0	0	2	0	2	0	0	0	0	2	0	0	0	0	0	1	0	0
#7939	Root;Bacteria;Proteobacteria;Alphaproteobacteria;Rhizobiales	0	0	0	0	0	0	0	0	0	0	0	0	0	0	0	0	0	0	0	1
#14946	Root;Bacteria;Proteobacteria;Alphaproteobacteria;Rhizobiales	0	0	0	0	0	0	0	0	0	0	0	0	0	0	0	0	0	0	0	3
#5420	Root;Bacteria;Proteobacteria;Alphaproteobacteria;Rhizobiales;Phyllobacteriaceae	0	0	0	0	1	0	1	0	2	0	0	3	0	0	1	1	0	1	0	0
#13939	Root;Bacteria;Proteobacteria;Alphaproteobacteria;Rhizobiales;Phyllobacteriaceae	0	0	0	0	0	0	1	0	0	0	0	1	0	0	0	0	0	0	0	0
#5792	Root;Bacteria;Proteobacteria;Alphaproteobacteria;Rhizobiales;Phyllobacteriaceae	0	0	0	0	0	0	0	0	0	0	0	3	0	0	0	0	0	0	0	0
#5158	Root;Bacteria;Proteobacteria;Alphaproteobacteria;Rhizobiales	2	1	0	0	8	3	12	0	1	10	6	93	0	0	21	0	0	2	0	2
#13169	Root;Bacteria;Proteobacteria;Alphaproteobacteria;Rhizobiales;Aurantimonadaceae	0	0	0	0	0	0	0	0	0	0	0	0	0	0	0	0	0	0	0	0
#14387	Root;Bacteria;Proteobacteria;Alphaproteobacteria;Rhizobiales;Aurantimonadaceae;Aurantimonas	0	0	0	0	0	0	0	0	0	0	0	0	0	0	0	0	0	0	0	0
#16667	Root;Unassigned	0	1	0	0	0	0	0	0	0	0	0	0	0	0	0	0	0	0	0	0
#12720	Root;Unassigned	0	0	0	0	0	0	0	0	0	0	0	0	0	0	0	0	0	0	0	1
#8798	Root;Bacteria;Proteobacteria;Alphaproteobacteria;Rhizobiales	0	0	0	0	0	0	0	0	0	0	0	1	0	0	0	0	0	0	0	0
#8707	Root;Bacteria;Proteobacteria;Alphaproteobacteria;Rhizobiales;Aurantimonadaceae	0	0	0	0	0	0	0	0	0	0	0	2	0	0	0	0	0	0	0	0
#2346	Root;Bacteria;Proteobacteria;Alphaproteobacteria;Rhizobiales	0	0	0	0	0	0	0	0	0	0	1	0	0	0	0	0	0	0	0	0
#5200	Root;Bacteria;Proteobacteria;Alphaproteobacteria;Rhizobiales	0	0	0	0	0	0	0	0	0	0	0	0	0	0	0	0	0	0	0	0
#283	Root;Bacteria;Proteobacteria;Alphaproteobacteria;Rhizobiales;Rhizobiaceae	0	0	0	0	0	0	0	0	0	0	0	0	0	0	0	0	0	0	0	0
#9407	Root;Bacteria;Proteobacteria;Alphaproteobacteria;Rhizobiales	0	0	0	0	0	0	1	0	0	0	0	0	0	0	0	0	0	0	0	0
#1891	Root;Bacteria;Proteobacteria;Alphaproteobacteria;Rhizobiales;Phyllobacteriaceae	0	0	0	0	0	0	1	0	0	0	0	0	0	0	0	0	0	0	0	0
#19661	Root;Bacteria;Proteobacteria;Alphaproteobacteria;Rhizobiales	0	0	0	0	0	1	0	0	0	1	0	1	0	0	0	0	0	0	0	0
#12352	Root;Bacteria;Proteobacteria;Alphaproteobacteria;Rhizobiales	1	2	0	0	1	2	4	1	1	2	0	4	0	0	2	0	0	2	0	2
#18923	Root;Bacteria;Proteobacteria;Alphaproteobacteria;Rhizobiales;Phyllobacteriaceae	0	0	0	0	0	0	0	0	0	0	0	0	0	0	1	0	0	0	0	0
#580	Root;Bacteria;Proteobacteria;Alphaproteobacteria	0	0	0	0	0	0	0	0	0	0	0	1	0	0	0	0	0	0	0	0
#2372	Root;Bacteria;Proteobacteria;Alphaproteobacteria	0	0	0	0	0	0	2	0	0	0	1	2	0	0	1	0	0	0	0	0
#14592	Root;Bacteria;Proteobacteria;Alphaproteobacteria	0	0	0	0	0	0	0	0	0	0	2	0	0	0	0	0	0	0	0	0
#19713	Root;Bacteria;Proteobacteria;Alphaproteobacteria	0	0	0	0	0	0	2	0	0	0	0	0	0	0	0	0	0	0	0	0
#2836	Root;Bacteria;Proteobacteria;Alphaproteobacteria	0	0	0	0	0	0	0	0	0	0	0	0	0	0	0	0	0	0	0	1
#5789	Root;Bacteria;Proteobacteria;Alphaproteobacteria	0	0	0	0	0	0	0	0	0	0	0	0	0	0	0	0	0	0	0	1
#8422	Root;Bacteria;Proteobacteria;Alphaproteobacteria	0	0	0	0	0	0	0	0	0	0	1	2	0	0	0	0	0	0	0	0
#3771	Root;Bacteria;Proteobacteria;Alphaproteobacteria	0	0	0	0	0	0	1	0	0	0	0	0	0	0	0	0	0	0	0	0
#2088	Root;Bacteria;Proteobacteria;Alphaproteobacteria	0	0	0	0	0	0	3	0	0	0	0	0	0	0	0	0	0	0	0	0
#358	Root;Bacteria;Proteobacteria;Alphaproteobacteria	0	0	0	0	0	0	1	0	0	0	0	0	0	0	0	0	0	0	0	0
#14134	Root;Bacteria;Proteobacteria;Alphaproteobacteria	0	0	0	0	0	0	0	0	0	1	0	0	0	0	0	0	0	0	0	1
#9552	Root;Bacteria;Proteobacteria;Alphaproteobacteria	0	0	0	0	0	0	0	0	1	0	0	0	0	0	0	0	0	0	0	1
#17092	Root;Bacteria;Proteobacteria;Alphaproteobacteria	0	0	0	0	0	0	0	0	0	0	1	0	0	0	0	0	0	0	0	1
#5439	Root;Bacteria;Proteobacteria;Alphaproteobacteria	0	0	0	0	0	2	0	0	0	0	0	1	0	0	0	0	0	0	0	0
#14232	Root;Bacteria;Proteobacteria;Alphaproteobacteria	0	0	0	0	0	0	0	0	0	0	0	3	0	0	0	0	0	0	0	0
#11143	Root;Bacteria;Proteobacteria;Alphaproteobacteria	0	0	0	0	0	0	0	0	0	0	0	0	0	0	0	0	0	1	0	0
#9268	Root;Bacteria;Proteobacteria;Alphaproteobacteria	0	0	0	0	0	0	1	0	0	0	0	0	0	0	0	0	0	0	0	0
#1187	Root;Bacteria;Proteobacteria;Alphaproteobacteria	0	0	0	0	0	0	1	0	0	0	0	0	0	0	0	0	0	0	0	0
#4556	Root;Bacteria;Proteobacteria;Alphaproteobacteria	0	0	0	0	0	0	0	0	0	0	0	1	0	0	0	0	0	0	0	0
#8237	Root;Bacteria;Proteobacteria;Alphaproteobacteria;Rhizobiales;Phyllobacteriaceae	1	6	0	0	0	1	0	0	0	0	0	3	0	0	1	0	0	0	0	0
#6182	Root;Bacteria;Proteobacteria;Alphaproteobacteria;Rhizobiales	27	13	0	4	3	3	12	0	1	0	1	4	0	3	22	0	1	4	2	0
#7997	Root;Unassigned	0	0	0	0	0	0	0	0	0	0	0	0	0	0	1	0	0	0	0	0
#16109	Root;Bacteria;Proteobacteria;Alphaproteobacteria	0	0	0	0	0	0	0	0	0	0	0	2	0	0	0	0	0	0	0	0
#11688	Root;Bacteria;Proteobacteria;Alphaproteobacteria	0	0	0	0	0	0	0	0	0	0	0	0	1	0	0	0	0	0	0	0
#15620	Root;Bacteria;Proteobacteria;Alphaproteobacteria	0	0	0	0	0	0	0	0	0	0	0	1	0	0	0	0	0	0	0	0
#11321	Root;Bacteria;Proteobacteria;Alphaproteobacteria;Rhizobiales	0	0	0	0	0	0	2	0	0	0	0	0	0	0	0	0	0	0	0	0
#1764	Root;Bacteria;Proteobacteria;Alphaproteobacteria;Rhizobiales	0	0	0	0	0	0	0	0	0	0	0	1	0	0	0	0	0	0	0	2
#14520	Root;Bacteria;Proteobacteria;Alphaproteobacteria	0	0	0	0	0	0	0	0	0	1	1	3	1	0	0	0	0	0	0	0
#14955	Root;Bacteria;Proteobacteria;Alphaproteobacteria	0	0	0	0	0	0	0	0	0	0	0	2	0	0	0	0	0	0	0	0
#16332	Root;Bacteria;Proteobacteria;Alphaproteobacteria;Rhizobiales	0	0	0	0	0	0	7	0	0	4	0	0	0	0	1	0	0	0	0	0
#1509	Root;Bacteria;Proteobacteria;Alphaproteobacteria;Rhizobiales	0	0	0	0	0	0	0	0	0	0	0	0	0	0	1	0	0	1	0	0
#3939	Root;Bacteria;Proteobacteria;Alphaproteobacteria;Rhizobiales	0	0	0	0	0	0	0	0	0	0	0	1	0	0	0	0	0	0	0	0
#16548	Root;Bacteria;Proteobacteria;Alphaproteobacteria;Rhizobiales	1	0	0	0	2	0	0	0	2	0	0	1	0	0	0	0	0	2	0	1
#1407	Root;Bacteria;Proteobacteria;Alphaproteobacteria	0	0	0	0	1	1	7	0	0	0	0	1	0	0	0	0	0	0	0	0
#8078	Root;Bacteria;Proteobacteria;Alphaproteobacteria;Rhizobiales;Phyllobacteriaceae	0	1	0	0	0	0	0	0	0	0	0	0	0	0	0	0	0	0	0	0
#19285	Root;Bacteria;Proteobacteria;Alphaproteobacteria;Rhizobiales	0	0	0	0	0	0	1	0	0	0	0	0	0	0	0	0	0	0	0	0
#4463	Root;Bacteria;Proteobacteria;Alphaproteobacteria	0	0	0	0	0	0	0	0	1	0	0	0	0	0	0	0	0	0	0	0
#19823	Root;Bacteria;Proteobacteria;Alphaproteobacteria;Rhizobiales;Hyphomicrobiaceae	0	0	0	0	0	2	0	0	0	0	0	0	0	0	0	0	0	0	0	0
#5980	Root;Bacteria;Proteobacteria;Alphaproteobacteria;Rhizobiales;Hyphomicrobiaceae	0	0	0	0	0	0	0	0	0	0	0	0	0	0	1	0	0	0	0	0
#774	Root;Bacteria;Proteobacteria;Alphaproteobacteria;Rhizobiales	2	1	0	0	0	0	1	0	0	6	2	2	0	0	0	0	1	0	0	0
#15354	Root;Bacteria;Proteobacteria;Alphaproteobacteria;Rhizobiales;Hyphomicrobiaceae	0	1	0	0	0	0	0	0	0	1	0	0	0	0	0	0	0	0	0	0
#12528	Root;Bacteria;Proteobacteria;Alphaproteobacteria;Rhizobiales;Methylocystaceae;Methylopila	0	0	0	0	0	0	0	0	0	0	0	1	0	0	0	0	0	0	0	0
#16322	Root;Unassigned	0	0	0	0	0	0	0	0	0	1	0	0	0	0	0	0	0	0	0	0
#15907	Root;Bacteria;Proteobacteria;Alphaproteobacteria;Rhizobiales;Hyphomicrobiaceae	0	0	0	0	0	0	0	0	0	0	0	0	0	0	0	0	1	0	0	0
#12370	Root;Bacteria;Proteobacteria;Alphaproteobacteria	0	0	0	0	3	0	3	1	0	0	3	3	0	0	4	0	0	0	0	0
#15990	Root;Bacteria;Proteobacteria;Alphaproteobacteria;Rhizobiales	0	0	0	0	12	1	14	1	0	4	6	6	1	0	5	1	0	1	0	2
#4403	Root;Bacteria;Proteobacteria;Alphaproteobacteria	0	0	0	0	0	0	2	0	0	0	0	0	1	0	0	0	0	0	0	0
#12945	Root;Bacteria;Proteobacteria;Alphaproteobacteria	0	0	0	0	0	0	0	0	0	1	0	0	0	0	0	0	0	0	0	0
#1779	Root;Bacteria;Proteobacteria;Alphaproteobacteria;Rhizobiales;Phyllobacteriaceae	1	0	0	0	0	0	0	0	0	4	2	6	0	0	0	0	0	1	0	0
#18829	Root;Bacteria;Proteobacteria;Alphaproteobacteria;Rhizobiales;Phyllobacteriaceae	0	1	0	1	10	4	1	0	0	4	2	14	1	0	1	0	0	2	0	0
#18739	Root;Bacteria;Proteobacteria;Alphaproteobacteria;Rhizobiales	0	0	0	0	2	0	0	0	1	0	0	0	0	0	1	0	1	0	0	0
#8346	Root;Bacteria;Proteobacteria;Alphaproteobacteria;Rhizobiales	0	0	0	0	0	0	0	0	0	0	0	1	0	0	0	0	0	0	0	0
#4713	Root;Bacteria;Proteobacteria;Gammaproteobacteria;Oceanospirillales;Halomonadaceae;CandidatusPortiera	0	0	0	0	0	0	0	0	0	0	0	0	0	0	1	0	0	0	0	1
#1749	Root;Bacteria;Proteobacteria;Alphaproteobacteria;Rhizobiales;Hyphomicrobiaceae	3	2	0	0	5	0	1	0	1	7	4	4	2	0	0	0	0	9	0	1
#8257	Root;Bacteria;Proteobacteria;Alphaproteobacteria;Rhizobiales;Hyphomicrobiaceae	0	0	0	0	0	0	0	0	0	0	0	1	0	0	0	0	0	0	0	0
#1715	Root;Bacteria;Proteobacteria;Alphaproteobacteria;Rhizobiales	0	0	0	0	0	0	0	0	0	0	0	0	0	0	1	0	0	0	0	1
#3833	Root;Bacteria;Proteobacteria;Alphaproteobacteria;Rhizobiales;Hyphomicrobiaceae;Hyphomicrobium	1	0	0	0	0	0	1	0	0	0	0	0	0	0	0	0	0	1	0	0
#8347	Root;Bacteria;Proteobacteria;Alphaproteobacteria;Rhizobiales;Hyphomicrobiaceae;Hyphomicrobium	0	0	0	0	0	0	1	0	0	0	0	0	0	0	0	0	0	1	0	0
#741	Root;Bacteria;Proteobacteria;Alphaproteobacteria;Rhizobiales;Hyphomicrobiaceae	0	0	0	0	0	0	0	0	0	0	0	1	0	0	0	0	0	0	0	0
#14239	Root;Bacteria;Proteobacteria;Alphaproteobacteria;Rhizobiales;Hyphomicrobiaceae	0	0	0	0	1	0	0	0	0	0	0	0	0	0	0	0	0	0	0	0
#12813	Root;Bacteria;Proteobacteria;Alphaproteobacteria	0	0	0	0	0	0	0	0	0	1	0	0	0	0	0	0	0	0	0	0
#18997	Root;Bacteria;Proteobacteria;Alphaproteobacteria;Rhizobiales	0	0	0	0	0	0	0	0	0	0	0	0	0	0	1	0	0	0	0	0
#2856	Root;Bacteria;Proteobacteria;Alphaproteobacteria;Rhizobiales;Hyphomicrobiaceae	0	0	0	0	0	0	0	0	0	0	0	2	0	0	0	0	0	0	0	0
#5253	Root;Bacteria;Proteobacteria;Alphaproteobacteria	0	0	0	0	0	1	4	0	3	0	0	0	0	0	0	0	0	0	0	0
#8833	Root;Bacteria;Proteobacteria;Alphaproteobacteria	0	0	0	0	0	0	2	0	0	0	0	0	0	0	0	0	0	0	0	0
#14033	Root;Bacteria;Proteobacteria;Alphaproteobacteria	0	0	0	0	0	0	0	0	0	1	0	0	0	0	0	0	0	0	0	0
#1788	Root;Bacteria;Proteobacteria;Alphaproteobacteria	0	0	0	0	1	1	0	0	0	2	0	1	0	0	1	0	0	1	0	0
#15184	Root;Bacteria;Proteobacteria;Alphaproteobacteria	0	0	0	0	0	0	0	0	0	0	0	2	0	0	0	0	0	0	0	0
#18751	Root;Bacteria;Proteobacteria;Alphaproteobacteria	0	0	0	0	0	0	0	0	0	2	0	0	0	0	0	0	0	0	0	0
#10451	Root;Bacteria;Proteobacteria;Alphaproteobacteria;Rhizobiales	0	0	0	1	0	0	0	0	1	0	0	0	0	0	3	0	1	1	0	0
#10020	Root;Bacteria;Proteobacteria;Alphaproteobacteria	0	0	0	0	0	0	0	0	0	0	1	0	0	0	0	0	0	0	0	0
#11874	Root;Bacteria;Proteobacteria;Alphaproteobacteria	0	0	0	0	0	2	0	0	0	0	0	0	0	0	0	0	0	1	0	0
#4936	Root;Bacteria;Proteobacteria;Alphaproteobacteria	0	0	0	0	0	0	0	0	0	0	0	1	0	0	0	0	0	0	0	0
#3030	Root;Bacteria;Proteobacteria;Alphaproteobacteria	0	0	0	0	3	0	8	0	2	3	0	2	0	0	0	0	0	0	0	1
#10037	Root;Bacteria;Proteobacteria;Alphaproteobacteria	0	0	0	0	0	0	0	0	1	0	0	0	0	0	0	0	0	0	0	0
#7654	Root;Bacteria;Proteobacteria;Alphaproteobacteria	7	1	0	1	2	1	0	0	0	1	1	0	0	0	1	0	0	0	1	1
#13123	Root;Bacteria;Proteobacteria;Alphaproteobacteria;Rhizobiales	0	0	0	0	0	0	0	0	0	0	0	0	0	6	0	0	0	0	0	0
#2351	Root;Bacteria;Proteobacteria;Alphaproteobacteria;Rhizobiales;Hyphomicrobiaceae	0	0	0	0	0	0	0	0	0	2	1	0	0	0	0	0	0	0	0	0
#1483	Root;Bacteria;Proteobacteria;Alphaproteobacteria	0	0	0	0	0	0	0	0	0	0	0	0	0	0	0	0	0	0	0	1
#14356	Root;Bacteria;Proteobacteria;Alphaproteobacteria	0	0	0	0	0	0	0	0	0	1	2	0	0	0	0	0	0	0	0	0
#1886	Root;Bacteria;Proteobacteria;Alphaproteobacteria	0	0	0	0	0	0	0	0	0	0	0	1	0	0	0	0	0	0	0	0
#1424	Root;Bacteria;Proteobacteria;Alphaproteobacteria	0	0	0	0	0	0	0	0	0	1	0	3	0	0	0	0	0	0	0	0
#599	Root;Bacteria;Proteobacteria;Alphaproteobacteria	0	0	0	0	0	0	1	0	0	0	4	0	0	0	0	0	0	0	0	0
#6545	Root;Unassigned	0	0	0	0	0	0	1	0	0	0	0	0	0	0	0	0	0	0	0	0
#14837	Root;Bacteria;Proteobacteria;Alphaproteobacteria	0	0	0	0	0	0	0	0	0	0	0	1	0	0	0	0	0	0	0	0
#18493	Root;Bacteria;Proteobacteria;Alphaproteobacteria;Rhizobiales	0	0	0	0	1	0	0	0	0	0	0	0	0	0	0	0	0	0	0	0
#9154	Root;Bacteria;Proteobacteria;Alphaproteobacteria	0	0	0	1	2	1	7	0	2	1	4	8	1	0	0	0	0	0	0	0
#10578	Root;Unassigned	0	0	0	0	0	0	0	0	0	0	0	0	0	0	0	0	1	0	0	0
#17362	Root;Bacteria;Proteobacteria;Alphaproteobacteria	2	1	0	0	1	3	1	0	0	0	1	0	0	0	3	0	0	0	0	2
#13317	Root;Bacteria;Proteobacteria;Alphaproteobacteria	1	0	0	0	3	0	1	0	1	3	0	1	0	0	1	0	0	0	0	1
#3849	Root;Bacteria;Proteobacteria;Gammaproteobacteria	0	0	0	0	0	0	0	0	0	0	0	1	0	0	0	0	0	0	0	0
#6145	Root;Bacteria;Proteobacteria	0	0	0	0	8	0	0	0	0	0	1	0	0	0	0	0	0	0	0	0
#18986	Root;Bacteria;Proteobacteria;Gammaproteobacteria	0	0	0	0	0	0	0	0	0	0	0	0	0	0	0	0	0	0	0	1
#13024	Root;Bacteria;Proteobacteria;Alphaproteobacteria	0	0	0	0	0	0	0	0	0	0	0	0	0	0	1	0	0	0	0	0
#15096	Root;Bacteria;Proteobacteria;Alphaproteobacteria;Rhizobiales	2	0	0	0	0	1	0	0	0	0	0	1	0	1	0	0	0	1	0	0
#5011	Root;Unassigned	0	0	0	0	0	0	0	0	0	0	0	0	0	0	0	0	0	0	0	0
#7303	Root;Unassigned	0	0	0	0	0	0	0	0	0	2	0	0	0	0	0	0	0	0	0	0
#13314	Root;Bacteria;Proteobacteria;Alphaproteobacteria;Rhodospirillales;Rhodospirillaceae;Inquilinus	0	0	0	0	0	0	0	0	0	0	0	0	0	0	1	0	0	0	1	0
#7437	Root;Bacteria;Proteobacteria;Alphaproteobacteria;BD7-3	0	0	0	0	0	0	0	0	0	0	0	0	0	0	0	0	0	0	0	0
#1234	Root;Bacteria;Proteobacteria;Alphaproteobacteria;BD7-3	0	0	0	0	0	0	0	0	0	0	0	0	0	0	0	0	0	0	0	0
#9759	Root;Bacteria;Proteobacteria;Alphaproteobacteria;BD7-3	0	0	0	0	0	0	0	0	0	0	0	0	0	0	0	0	0	0	0	0
#10245	Root;Bacteria;Proteobacteria;Alphaproteobacteria;BD7-3	0	0	0	0	0	0	0	0	0	0	0	0	0	0	0	0	0	0	0	0
#3647	Root;Bacteria;Proteobacteria;Alphaproteobacteria;BD7-3	0	0	0	0	0	0	0	0	0	0	0	1	0	0	0	0	0	0	0	0
#7745	Root;Bacteria;Proteobacteria;Alphaproteobacteria;BD7-3	0	0	0	0	0	0	0	0	0	0	0	0	0	0	0	0	0	0	0	0
#8242	Root;Bacteria;Proteobacteria;Alphaproteobacteria;BD7-3	0	0	0	0	0	0	0	0	0	0	0	0	0	0	0	0	0	0	0	0
#10261	Root;Bacteria;Proteobacteria;Alphaproteobacteria;BD7-3	0	0	0	0	0	0	0	0	0	0	0	0	0	0	0	0	0	0	0	0
#1537	Root;Bacteria;Proteobacteria;Alphaproteobacteria;BD7-3	0	0	0	0	3	0	0	0	0	0	0	0	0	0	0	0	0	0	0	0
#13425	Root;Bacteria;Proteobacteria;Alphaproteobacteria;BD7-3	0	0	0	0	0	0	0	0	0	0	0	0	0	0	0	0	0	0	0	0
#18758	Root;Bacteria;Proteobacteria;Alphaproteobacteria;BD7-3	0	0	0	0	0	0	0	0	0	0	0	0	0	0	0	0	0	0	0	0
#11656	Root;Bacteria;Proteobacteria;Alphaproteobacteria;BD7-3	0	0	0	0	1	0	0	0	0	0	0	0	0	0	0	0	0	0	0	0
#12281	Root;Bacteria;Proteobacteria;Alphaproteobacteria;BD7-3	0	0	0	0	0	0	0	0	0	0	0	0	0	0	0	0	0	0	0	0
#19108	Root;Bacteria;Proteobacteria;Alphaproteobacteria;BD7-3	0	0	0	0	0	0	0	0	1	0	0	0	0	0	0	0	0	0	0	0
#296	Root;Bacteria;Proteobacteria;Alphaproteobacteria;BD7-3	0	0	0	0	0	0	0	1	0	0	0	0	0	0	0	0	0	0	0	0
#9245	Root;Bacteria;Proteobacteria;Alphaproteobacteria;BD7-3	0	0	0	0	0	0	0	0	0	1	0	0	0	0	0	0	0	0	0	0
#3193	Root;Bacteria;Proteobacteria;Alphaproteobacteria;BD7-3	0	0	0	0	1	0	1	0	0	0	0	0	0	0	0	0	0	0	0	0
#4964	Root;Bacteria;Proteobacteria;Alphaproteobacteria;BD7-3	0	0	0	0	0	1	0	0	0	0	0	0	0	0	0	0	0	0	0	0
#11219	Root;Bacteria;Proteobacteria;Alphaproteobacteria;BD7-3	0	0	0	0	0	0	0	0	0	1	0	0	0	0	0	0	0	0	0	0
#14174	Root;Bacteria;Proteobacteria;Alphaproteobacteria;BD7-3	0	0	0	0	0	0	1	0	0	1	2	0	0	0	1	0	0	0	0	0
#15146	Root;Bacteria;Proteobacteria;Alphaproteobacteria;BD7-3	0	0	0	0	1	0	0	0	0	0	2	0	0	0	0	0	0	0	0	0
#768	Root;Unassigned	0	0	0	0	0	0	0	0	0	0	2	0	0	0	0	0	0	0	0	0
#11018	Root;Unassigned	0	0	0	0	0	0	0	0	0	7	0	0	0	0	0	0	0	0	0	1
#14301	Root;Unassigned	0	0	0	0	0	0	0	0	0	1	0	0	0	0	0	0	0	0	0	0
#7796	Root;Unassigned	0	0	0	0	0	0	0	0	0	0	3	0	0	0	0	0	0	0	0	0
#10769	Root;Bacteria;Proteobacteria;Alphaproteobacteria;BD7-3	0	2	0	0	0	0	0	0	0	0	0	0	0	0	0	0	0	0	0	0
#18625	Root;Unassigned	0	0	0	0	0	0	0	0	0	0	0	0	0	0	0	0	0	0	0	0
#6253	Root;Bacteria;Proteobacteria;Alphaproteobacteria;BD7-3	0	0	0	0	0	0	0	0	0	0	0	0	0	0	1	0	0	0	0	0
#144	Root;Bacteria;Proteobacteria;Alphaproteobacteria;BD7-3	0	0	0	0	0	0	0	0	0	0	0	0	0	0	3	0	0	0	0	0
#7968	Root;Bacteria;Proteobacteria;Alphaproteobacteria;BD7-3	0	0	0	0	0	0	0	0	2	0	0	0	0	0	0	0	0	0	0	0
#16662	Root;Bacteria;Proteobacteria;Alphaproteobacteria;BD7-3	0	0	0	0	0	0	0	0	0	0	0	0	0	0	0	0	0	0	0	0
#18760	Root;Bacteria;Proteobacteria;Alphaproteobacteria;Rhodospirillales;Rhodospirillaceae;Novispirillum	0	0	0	0	0	0	0	0	0	0	0	0	0	0	2	0	0	0	0	0
#13758	Root;Bacteria;Proteobacteria;Alphaproteobacteria;BD7-3	0	1	0	0	0	0	0	0	0	0	0	0	0	0	0	0	0	0	0	0
#9571	Root;Bacteria;Proteobacteria;Alphaproteobacteria;BD7-3	0	0	0	0	1	0	0	0	0	0	0	0	0	0	4	0	0	0	0	0
#8571	Root;Bacteria;Proteobacteria;Alphaproteobacteria;BD7-3	0	0	0	0	0	0	0	0	0	3	0	0	0	0	1	0	0	0	0	0
#5269	Root;Bacteria;Proteobacteria;Alphaproteobacteria;BD7-3	0	0	0	0	0	0	2	0	0	0	0	1	0	0	1	0	0	0	0	0
#263	Root;Bacteria;Proteobacteria;Alphaproteobacteria;BD7-3	0	0	0	0	2	0	0	0	0	2	0	0	0	0	0	0	0	0	0	0
#13751	Root;Bacteria;Proteobacteria;Alphaproteobacteria	2	0	0	0	0	0	0	0	0	0	0	0	0	0	0	0	0	0	0	0
#4400	Root;Bacteria;Proteobacteria;Alphaproteobacteria	0	0	0	0	1	0	0	0	0	1	0	0	0	0	0	0	0	0	0	0
#937	Root;Bacteria;Proteobacteria;Alphaproteobacteria;Rhodospirillales;Rhodospirillaceae	0	0	0	0	0	0	0	0	0	0	1	0	0	0	0	0	0	0	0	0
#10187	Root;Unassigned	0	0	0	0	0	1	0	0	0	0	0	0	0	0	0	0	0	0	0	0
#16148	Root;Bacteria;Proteobacteria;Alphaproteobacteria;Rhodospirillales;Rhodospirillaceae	0	0	0	0	0	0	0	0	0	0	0	0	0	0	1	0	0	0	0	0
#17604	Root;Bacteria;Proteobacteria;Alphaproteobacteria;Rhodospirillales;Rhodospirillaceae	0	0	0	0	0	0	0	0	0	0	1	0	0	0	0	0	0	0	0	0
#19573	Root;Bacteria;Proteobacteria;Alphaproteobacteria;Rhodospirillales;Rhodospirillaceae	0	0	0	0	0	0	1	0	1	0	0	0	0	0	0	0	0	0	0	0
#4624	Root;Bacteria;Proteobacteria;Alphaproteobacteria;Rhodospirillales;Rhodospirillaceae	0	0	0	0	0	0	0	0	0	0	1	0	0	0	0	0	0	0	0	0
#6817	Root;Bacteria;Proteobacteria;Alphaproteobacteria;Rhodobacterales;Rhodobacteraceae	0	0	0	0	0	0	0	0	0	0	0	0	0	0	0	0	0	0	0	0
#7286	Root;Bacteria;Proteobacteria;Alphaproteobacteria;Rhodobacterales;Rhodobacteraceae	0	0	0	0	0	0	0	0	0	0	0	0	0	0	0	0	0	0	0	0
#19648	Root;Bacteria;Proteobacteria;Alphaproteobacteria;Rhodobacterales;Rhodobacteraceae	0	0	0	0	0	0	0	0	0	0	0	0	0	0	1	0	0	0	0	0
#6548	Root;Bacteria;Proteobacteria;Alphaproteobacteria;Rhodobacterales;Rhodobacteraceae	0	0	0	0	0	0	0	0	0	0	0	0	0	0	0	0	0	0	0	0
#840	Root;Bacteria;Proteobacteria;Alphaproteobacteria;Rhodobacterales;Rhodobacteraceae	0	0	0	0	0	0	0	0	0	0	0	0	0	0	0	0	0	0	0	0
#14975	Root;Bacteria;Proteobacteria;Alphaproteobacteria;Rhodobacterales;Rhodobacteraceae	0	0	0	0	0	0	0	0	0	0	0	0	0	0	0	0	0	0	0	0
#15442	Root;Bacteria;Proteobacteria;Alphaproteobacteria;Rhodobacterales;Rhodobacteraceae	0	0	0	0	0	0	0	0	0	0	2	0	0	0	0	0	0	0	0	0
#18158	Root;Bacteria;Proteobacteria;Alphaproteobacteria;Rhodobacterales;Rhodobacteraceae	0	0	0	0	0	0	0	0	0	0	0	0	0	0	0	0	0	1	0	0
#6950	Root;Bacteria;Proteobacteria;Alphaproteobacteria;Rhodobacterales;Rhodobacteraceae	0	0	0	0	1	0	0	0	0	0	0	0	0	0	0	0	0	0	0	0
#18420	Root;Bacteria;Proteobacteria;Alphaproteobacteria;Rhodobacterales;Rhodobacteraceae	0	0	0	0	0	0	0	0	0	0	1	0	0	0	0	0	0	0	0	0
#11708	Root;Bacteria;Proteobacteria;Alphaproteobacteria;Rhodobacterales;Rhodobacteraceae	0	0	0	0	0	0	0	0	0	0	0	0	0	0	2	0	0	0	0	0
#15419	Root;Bacteria;Proteobacteria;Alphaproteobacteria;Rhodobacterales;Rhodobacteraceae	0	0	0	0	0	0	0	0	0	0	0	0	0	0	1	0	0	0	0	0
#14999	Root;Bacteria;Proteobacteria;Alphaproteobacteria;Rhodobacterales;Rhodobacteraceae	0	0	0	0	0	0	0	0	0	0	0	0	0	0	0	0	0	0	0	0
#14598	Root;Bacteria;Proteobacteria;Alphaproteobacteria;Rhodobacterales;Rhodobacteraceae;Anaerospora;hongkongensis	0	0	0	0	0	0	0	0	0	0	0	0	0	0	0	0	0	0	0	0
#16725	Root;Bacteria;Proteobacteria;Alphaproteobacteria;Rhodobacterales;Rhodobacteraceae	0	0	0	0	0	0	0	0	0	0	0	0	0	0	1	0	0	0	0	0
#82	Root;Bacteria;Proteobacteria;Alphaproteobacteria;Rhodobacterales;Rhodobacteraceae	0	0	0	0	0	0	0	0	0	0	0	0	0	0	31	0	0	0	0	0
#12336	Root;Bacteria;Proteobacteria;Alphaproteobacteria;Rhodobacterales;Rhodobacteraceae	0	0	0	0	0	0	0	0	0	0	0	0	0	0	10	0	0	0	0	0
#9620	Root;Bacteria;Proteobacteria;Alphaproteobacteria;Rhodobacterales;Rhodobacteraceae	0	0	0	0	0	0	0	0	0	0	0	0	0	0	1	0	0	0	0	0
#8536	Root;Bacteria;Proteobacteria;Alphaproteobacteria;Rhodobacterales;Rhodobacteraceae;Octadecabacter	0	0	0	0	0	0	0	0	0	1	0	0	0	0	0	0	0	0	0	0
#17584	Root;Bacteria;Proteobacteria;Alphaproteobacteria;Rhodobacterales;Rhodobacteraceae;Anaerospora	0	0	0	0	0	1	0	0	0	0	0	0	0	0	0	0	0	0	0	0
#6785	Root;Bacteria;Proteobacteria;Alphaproteobacteria;Rhodobacterales;Rhodobacteraceae	0	0	0	0	1	0	0	0	0	0	0	0	0	0	1	0	0	0	0	0
#7979	Root;Bacteria;Proteobacteria;Alphaproteobacteria;Rhodobacterales;Rhodobacteraceae	0	0	0	0	0	1	0	0	0	0	1	4	0	0	1	0	0	0	0	0
#16687	Root;Bacteria;Proteobacteria;Alphaproteobacteria;Rhodobacterales;Rhodobacteraceae	0	0	0	0	0	0	0	0	0	0	0	0	0	0	0	0	0	0	0	0
#19453	Root;Bacteria;Proteobacteria;Alphaproteobacteria;Rhodobacterales;Rhodobacteraceae	0	0	0	0	0	0	0	0	0	0	0	1	0	0	1	0	0	0	0	0
#13561	Root;Bacteria;Proteobacteria;Alphaproteobacteria;Rhodobacterales;Rhodobacteraceae	0	0	0	0	0	0	1	0	0	0	0	3	0	0	0	0	0	0	0	0
#10932	Root;Bacteria;Proteobacteria;Alphaproteobacteria;Rhodobacterales;Rhodobacteraceae	0	0	0	0	0	0	0	0	0	0	0	0	0	0	2	0	0	0	0	0
#181	Root;Bacteria;Proteobacteria;Alphaproteobacteria;Rhodobacterales;Rhodobacteraceae	0	0	0	0	0	0	1	0	0	0	0	2	0	0	0	1	0	0	0	0
#2750	Root;Bacteria;Proteobacteria;Alphaproteobacteria;Rhodobacterales;Rhodobacteraceae;Anaerospora	0	0	0	0	0	0	0	0	0	0	0	2	0	0	0	0	0	0	0	0
#1128	Root;Bacteria;Proteobacteria;Alphaproteobacteria;Rhodobacterales;Rhodobacteraceae;Rhodovulum;marinum	0	0	0	0	0	0	1	0	0	0	0	2	0	0	0	0	0	0	0	0
#2025	Root;Bacteria;Proteobacteria;Alphaproteobacteria;Rhodobacterales;Rhodobacteraceae	0	0	0	0	0	0	0	0	0	0	0	0	0	0	1	0	0	0	0	0
#12896	Root;Bacteria;Proteobacteria;Alphaproteobacteria;Rhodobacterales;Rhodobacteraceae	0	0	0	0	0	0	0	0	0	0	0	0	0	0	0	0	0	0	0	0
#885	Root;Bacteria;Proteobacteria;Alphaproteobacteria;Rhodobacterales;Rhodobacteraceae	0	0	0	0	0	0	0	0	0	0	0	0	0	0	0	0	0	0	0	0
#12410	Root;Bacteria;Proteobacteria;Alphaproteobacteria;Rhodobacterales;Rhodobacteraceae	0	0	0	0	0	0	0	0	0	0	0	0	0	0	0	0	0	0	0	0
#15185	Root;Bacteria;Proteobacteria;Alphaproteobacteria;Rhodobacterales;Rhodobacteraceae	0	0	0	0	0	0	0	0	0	0	0	0	0	0	1	0	0	0	0	0
#4956	Root;Bacteria;Proteobacteria;Alphaproteobacteria;Rhodobacterales;Rhodobacteraceae	0	0	0	0	0	1	0	0	0	0	0	0	0	0	0	0	0	0	0	0
#12883	Root;Bacteria;Proteobacteria;Alphaproteobacteria;Rhodobacterales;Rhodobacteraceae	0	0	0	0	0	0	0	0	0	0	0	0	0	0	3	0	0	0	0	0
#129	Root;Unassigned	0	0	0	0	0	0	0	0	0	0	0	0	0	0	1	0	0	0	0	0
#18107	Root;Bacteria;Proteobacteria;Alphaproteobacteria;Rhodobacterales;Rhodobacteraceae	0	0	0	0	1	1	0	0	0	3	1	0	0	0	0	0	0	0	0	0
#15110	Root;Bacteria;Proteobacteria;Alphaproteobacteria;Rhodobacterales;Rhodobacteraceae	0	0	0	0	1	0	0	0	0	0	0	0	0	0	1	0	0	0	0	0
#9131	Root;Bacteria;Proteobacteria;Alphaproteobacteria;Rhodobacterales;Rhodobacteraceae	0	0	0	0	1	0	0	0	0	0	0	0	0	0	1	0	0	0	0	0
#18254	Root;Bacteria;Proteobacteria;Alphaproteobacteria;Rhodobacterales;Rhodobacteraceae	0	0	0	0	0	0	0	0	0	0	0	1	0	0	2	0	0	0	0	0
#4452	Root;Bacteria;Proteobacteria;Alphaproteobacteria;Rhodobacterales;Rhodobacteraceae	0	0	0	0	1	0	0	0	0	0	0	0	0	0	1	0	0	0	0	0
#9186	Root;Bacteria;Proteobacteria;Alphaproteobacteria;Rhodobacterales;Rhodobacteraceae	0	0	0	0	0	0	0	0	0	0	0	0	0	0	2	0	0	0	0	0
#16494	Root;Bacteria;Proteobacteria;Alphaproteobacteria;Rhodobacterales;Rhodobacteraceae;Octadecabacter	0	0	0	0	2	0	0	0	0	1	0	0	0	0	0	0	0	0	0	0
#16783	Root;Bacteria;Proteobacteria;Alphaproteobacteria;Rhodobacterales;Rhodobacteraceae	0	0	0	0	4	0	0	0	0	0	1	0	0	0	0	0	0	0	0	0
#9200	Root;Bacteria;Proteobacteria;Alphaproteobacteria;Rhodobacterales;Rhodobacteraceae	0	0	0	0	2	0	0	0	0	1	0	0	0	0	0	0	0	0	0	0
#12447	Root;Bacteria;Proteobacteria;Alphaproteobacteria;Rhodobacterales;Rhodobacteraceae	0	0	0	0	0	0	2	0	0	1	0	1	0	0	0	0	0	0	0	0
#4209	Root;Bacteria;Proteobacteria;Alphaproteobacteria;Rhodobacterales;Rhodobacteraceae	0	0	0	0	0	0	0	0	0	0	0	4	0	0	0	0	0	0	0	0
#8297	Root;Bacteria;Proteobacteria;Alphaproteobacteria;Rhodobacterales;Rhodobacteraceae	0	0	0	0	0	0	0	0	0	0	0	2	0	0	0	0	0	0	0	0
#11834	Root;Bacteria;Proteobacteria;Alphaproteobacteria;Rhodobacterales;Rhodobacteraceae	0	0	0	0	2	0	0	0	0	1	0	1	0	0	0	0	0	0	0	0
#11307	Root;Bacteria;Proteobacteria;Alphaproteobacteria;Rhodobacterales	0	0	0	0	0	0	0	0	0	0	0	0	0	0	0	0	0	0	0	0
#3344	Root;Bacteria;Proteobacteria;Alphaproteobacteria;Rhodobacterales;Rhodobacteraceae;Octadecabacter	0	0	0	0	0	0	0	0	0	0	0	114	0	0	0	0	0	0	0	0
#15994	Root;Bacteria;Proteobacteria;Alphaproteobacteria;Rhodobacterales;Rhodobacteraceae;Phaeobacter	0	0	0	0	1	1	0	0	0	0	1	0	0	0	0	0	0	0	0	0
#855	Root;Bacteria;Proteobacteria;Alphaproteobacteria;Rhodobacterales;Rhodobacteraceae	0	0	0	0	0	0	0	0	0	0	0	0	0	0	0	0	0	0	0	0
#9294	Root;Bacteria;Proteobacteria;Alphaproteobacteria;Rhodobacterales;Rhodobacteraceae	0	0	0	0	0	0	0	0	0	0	0	0	0	0	0	0	0	0	0	0
#13931	Root;Bacteria;Proteobacteria;Alphaproteobacteria;Rhodobacterales;Rhodobacteraceae	0	0	0	0	0	0	0	0	0	1	0	0	0	0	0	0	0	0	0	0
#511	Root;Bacteria;Proteobacteria;Alphaproteobacteria;Rhodobacterales;Rhodobacteraceae	0	0	0	0	0	0	0	0	0	6	1	1	0	0	0	0	0	0	0	0
#19086	Root;Bacteria;Proteobacteria;Alphaproteobacteria;Rhodobacterales;Rhodobacteraceae	0	0	0	0	0	0	1	0	0	0	0	0	0	0	0	0	0	0	0	0
#9299	Root;Bacteria;Proteobacteria;Alphaproteobacteria;Rhodobacterales;Rhodobacteraceae	0	0	0	0	0	0	0	0	0	1	0	0	0	0	0	0	0	0	0	0
#17619	Root;Bacteria;Proteobacteria;Alphaproteobacteria;Rhodobacterales;Rhodobacteraceae	0	0	0	0	3	0	0	0	0	0	0	1	0	0	0	0	0	0	0	0
#1614	Root;Bacteria;Proteobacteria;Alphaproteobacteria;Rhodobacterales;Rhodobacteraceae	0	0	0	0	0	0	0	0	0	2	0	0	0	0	0	0	0	0	0	0
#16421	Root;Bacteria;Proteobacteria;Alphaproteobacteria;Rhodobacterales;Rhodobacteraceae	0	0	0	0	0	0	0	0	0	0	0	1	0	0	0	0	0	0	0	0
#7048	Root;Bacteria;Proteobacteria;Alphaproteobacteria;Rhodobacterales;Rhodobacteraceae	0	0	0	0	0	0	0	0	0	1	0	0	0	0	0	0	0	0	0	0
#7744	Root;Bacteria;Proteobacteria;Alphaproteobacteria;Rhodobacterales;Rhodobacteraceae	0	0	0	0	0	0	1	0	0	0	2	2	0	0	0	0	0	0	0	0
#8041	Root;Bacteria;Proteobacteria;Alphaproteobacteria;Rhodobacterales;Rhodobacteraceae	0	0	0	0	0	0	0	0	0	0	1	0	0	0	0	0	0	0	0	0
#7226	Root;Bacteria;Proteobacteria;Alphaproteobacteria;Rhodobacterales;Rhodobacteraceae	0	0	0	0	0	0	0	0	0	1	0	0	0	0	0	0	1	0	0	0
#15208	Root;Bacteria;Proteobacteria;Alphaproteobacteria;Rhodobacterales;Rhodobacteraceae	0	0	0	0	0	0	0	0	0	0	0	0	0	0	0	0	0	0	0	0
#784	Root;Bacteria;Proteobacteria;Alphaproteobacteria;Rhodobacterales;Rhodobacteraceae	1	0	0	0	0	0	0	0	0	0	0	0	0	0	0	0	0	0	0	0
#19682	Root;Bacteria;Proteobacteria;Alphaproteobacteria;Rhodobacterales;Rhodobacteraceae	48	16	1	8	20	14	9	6	3	8	4	3	0	3	84	1	9	2	15	13
#14012	Root;Unassigned	0	0	0	0	1	0	0	0	0	0	0	0	0	0	0	0	0	0	0	0
#4221	Root;Bacteria;Proteobacteria;Alphaproteobacteria;Rhodobacterales;Rhodobacteraceae	1	1	0	0	0	0	0	0	0	0	0	0	0	1	0	0	0	0	0	0
#4499	Root;Bacteria;Proteobacteria;Alphaproteobacteria;Rhodobacterales;Rhodobacteraceae	0	0	0	0	0	0	0	0	0	0	0	0	0	0	1	0	0	0	0	0
#7392	Root;Bacteria;Proteobacteria;Alphaproteobacteria;Rhodobacterales;Rhodobacteraceae	0	0	0	0	0	0	0	0	0	0	0	0	0	0	0	0	0	0	0	0
#13870	Root;Bacteria;Proteobacteria;Alphaproteobacteria;Rhodobacterales;Rhodobacteraceae	0	0	0	0	0	0	1	0	0	0	0	0	0	0	0	0	0	0	0	0
#12468	Root;Bacteria;Proteobacteria;Alphaproteobacteria;Rhodobacterales;Rhodobacteraceae	0	0	0	0	0	0	0	0	0	1	0	2	0	0	0	0	0	0	0	0
#5871	Root;Unassigned	0	0	0	0	0	0	0	0	0	0	0	0	0	0	0	0	0	0	0	0
#12723	Root;Bacteria;Proteobacteria;Alphaproteobacteria;Rhodobacterales;Rhodobacteraceae	1	0	0	0	1	5	1	0	0	0	0	1	0	0	9	0	2	0	0	0
#11370	Root;Bacteria;Proteobacteria;Alphaproteobacteria;Rhodobacterales;Rhodobacteraceae	0	0	0	0	1	0	0	0	0	0	0	0	0	0	0	0	0	0	0	0
#6872	Root;Bacteria;Proteobacteria;Alphaproteobacteria;Rhodobacterales;Rhodobacteraceae	0	0	0	0	1	0	0	0	0	2	2	0	0	0	0	0	0	0	0	0
#13890	Root;Bacteria;Proteobacteria;Alphaproteobacteria;Rhodobacterales;Rhodobacteraceae	0	0	0	0	0	0	1	1	0	1	0	1	0	0	0	0	0	0	0	0
#12994	Root;Bacteria;Proteobacteria;Alphaproteobacteria;Rhodobacterales;Rhodobacteraceae	18	10	1	1	7	1	0	0	4	17	0	9	1	1	16	1	4	0	4	4
#3848	Root;Bacteria;Proteobacteria;Alphaproteobacteria;Rhodobacterales;Rhodobacteraceae	0	0	0	0	0	0	0	0	0	0	0	0	0	0	0	0	0	0	0	0
#2729	Root;Bacteria;Proteobacteria;Alphaproteobacteria;Rhodobacterales;Rhodobacteraceae	0	0	0	0	0	0	0	0	0	0	0	0	0	0	0	0	0	0	0	0
#12622	Root;Bacteria;Proteobacteria;Alphaproteobacteria;Rhodobacterales;Rhodobacteraceae	0	0	0	0	0	0	0	0	0	0	0	0	0	0	0	0	0	0	0	0
#10164	Root;Bacteria;Proteobacteria;Gammaproteobacteria;Alteromonadales	0	0	0	0	0	0	0	0	0	0	0	0	0	0	0	0	0	0	0	0
#12584	Root;Bacteria;Proteobacteria;Alphaproteobacteria;Rhodobacterales;Rhodobacteraceae	0	0	0	0	0	1	0	0	0	0	0	0	0	0	0	0	0	0	0	0
#5179	Root;Bacteria;Proteobacteria;Alphaproteobacteria;Rhodobacterales;Rhodobacteraceae	0	0	0	0	0	0	0	0	0	0	2	8	0	0	0	0	0	0	0	0
#682	Root;Bacteria;Proteobacteria;Alphaproteobacteria;Rhodobacterales;Rhodobacteraceae	0	1	0	1	0	0	0	0	0	0	0	24	0	1	0	0	0	0	0	0
#15684	Root;Bacteria;Proteobacteria;Alphaproteobacteria;Rhodobacterales;Rhodobacteraceae	5	11	1	0	1	0	2	1	0	3	0	3	0	0	8	1	0	0	0	0
#7710	Root;Bacteria;Proteobacteria;Alphaproteobacteria;Rhodobacterales;Rhodobacteraceae	0	0	0	1	0	0	0	0	0	0	0	0	0	0	0	0	0	0	0	0
#1575	Root;Bacteria;Proteobacteria;Alphaproteobacteria;Rhodobacterales;Rhodobacteraceae	0	0	0	0	0	0	0	0	0	0	6	0	0	0	0	0	0	0	0	0
#9497	Root;Bacteria;Proteobacteria;Alphaproteobacteria;Rhodobacterales;Rhodobacteraceae;Rhodobacter	0	0	0	0	0	0	0	0	0	0	0	0	0	0	0	0	0	0	0	0
#15062	Root;Bacteria;Proteobacteria;Alphaproteobacteria;Rhodobacterales;Rhodobacteraceae	0	0	0	0	1	0	0	0	0	2	2	0	0	0	0	1	0	0	0	0
#2975	Root;Bacteria;Proteobacteria;Alphaproteobacteria;Rhodobacterales;Rhodobacteraceae	0	0	0	0	0	0	0	0	0	0	0	1	0	0	0	0	0	0	0	0
#10600	Root;Bacteria;Proteobacteria;Alphaproteobacteria;Rhodobacterales;Rhodobacteraceae	0	0	0	0	0	0	0	0	0	0	2	1	0	0	0	0	0	0	0	0
#5987	Root;Bacteria;Proteobacteria;Alphaproteobacteria;Rhodobacterales;Rhodobacteraceae	0	0	0	0	0	0	0	0	0	0	0	0	0	0	0	0	0	0	0	0
#9795	Root;Bacteria;Proteobacteria;Alphaproteobacteria;Rhodobacterales;Rhodobacteraceae	0	0	0	0	0	0	0	0	0	0	0	0	0	0	1	0	0	0	0	0
#14963	Root;Bacteria;Proteobacteria;Alphaproteobacteria;Rhodobacterales;Rhodobacteraceae	0	1	0	0	0	0	2	0	0	0	0	0	0	0	2	0	0	0	0	0
#13284	Root;Bacteria;Proteobacteria;Alphaproteobacteria;Rhodobacterales;Rhodobacteraceae	0	0	0	0	0	0	0	0	0	0	0	0	0	0	0	0	2	0	0	0
#7365	Root;Bacteria;Proteobacteria;Alphaproteobacteria;Rhodobacterales;Rhodobacteraceae	0	0	0	0	0	1	1	0	0	0	0	0	0	0	1	0	0	0	0	0
#5990	Root;Bacteria;Proteobacteria;Alphaproteobacteria;Rhodobacterales;Rhodobacteraceae	0	0	0	0	0	0	0	0	0	2	0	0	0	0	0	0	0	0	0	0
#19481	Root;Bacteria;Proteobacteria;Alphaproteobacteria;Rhodobacterales;Rhodobacteraceae	0	0	0	0	0	0	0	0	0	1	0	0	0	0	0	0	0	0	0	0
#8876	Root;Bacteria;Proteobacteria;Alphaproteobacteria;Rhodobacterales;Rhodobacteraceae	0	0	0	0	0	0	0	0	0	3	0	0	0	0	0	0	0	0	0	0
#17702	Root;Bacteria;Proteobacteria;Alphaproteobacteria;Rhodobacterales;Rhodobacteraceae	0	0	0	0	0	0	0	0	0	0	0	0	0	0	0	0	0	0	0	1
#14940	Root;Bacteria;Proteobacteria;Alphaproteobacteria;Rhodobacterales;Rhodobacteraceae	0	0	0	0	0	1	0	0	0	1	1	0	0	0	2	0	0	0	0	0
#2023	Root;Bacteria;Proteobacteria;Alphaproteobacteria;Rhodobacterales;Rhodobacteraceae	0	0	0	0	0	0	0	0	0	0	0	0	0	0	2	0	0	0	0	0
#9113	Root;Bacteria;Proteobacteria;Alphaproteobacteria;Rhodobacterales;Rhodobacteraceae	0	0	0	0	0	0	0	0	0	0	1	0	0	0	0	0	0	0	0	0
#1905	Root;Bacteria;Proteobacteria;Alphaproteobacteria;Rhodobacterales;Rhodobacteraceae	0	0	0	0	0	0	0	0	0	0	0	0	0	0	8	0	0	0	0	0
#18786	Root;Bacteria;Proteobacteria;Alphaproteobacteria;Rhodobacterales;Rhodobacteraceae	0	0	0	0	0	0	2	0	1	0	1	0	0	0	3	0	0	1	0	1
#17231	Root;Bacteria;Proteobacteria;Alphaproteobacteria;Rhodobacterales;Rhodobacteraceae	0	0	0	0	0	1	0	0	0	0	0	1	0	0	0	0	0	0	0	0
#13333	Root;Bacteria;Proteobacteria;Alphaproteobacteria;Rhodobacterales;Rhodobacteraceae;Paracoccus	0	0	0	0	0	0	0	0	0	1	0	9	0	0	0	0	0	0	0	0
#15364	Root;Bacteria;Proteobacteria;Alphaproteobacteria;Rhodobacterales;Rhodobacteraceae;Paracoccus	0	0	0	0	0	0	0	0	0	0	0	2	0	0	0	0	0	0	0	0
#10413	Root;Bacteria;Proteobacteria;Alphaproteobacteria;Rhodobacterales;Rhodobacteraceae;Paracoccus	0	0	0	0	0	1	0	0	0	0	0	0	0	0	0	0	0	0	0	0
#17548	Root;Unassigned	0	0	0	0	0	0	0	0	0	0	0	0	0	0	1	0	0	0	0	0
#9885	Root;Bacteria;Proteobacteria;Alphaproteobacteria;Rhodobacterales;Rhodobacteraceae	0	0	0	0	0	0	0	0	0	0	0	1	0	0	0	0	0	0	0	0
#6271	Root;Unassigned	0	0	0	0	0	0	0	0	0	0	0	0	0	0	1	0	0	0	0	0
#4626	Root;Bacteria;Proteobacteria;Alphaproteobacteria;Rhodobacterales;Rhodobacteraceae;Paracoccus	0	0	0	0	0	0	0	0	0	0	0	1	0	0	0	0	0	0	0	0
#6914	Root;Bacteria;Proteobacteria;Alphaproteobacteria;Rhodobacterales;Rhodobacteraceae;Anaerospora	0	0	0	0	1	0	1	0	0	0	2	1	0	0	1	0	0	0	0	0
#17860	Root;Bacteria;Proteobacteria;Alphaproteobacteria;Rhodobacterales;Rhodobacteraceae	0	0	0	0	0	0	1	0	0	0	0	1	0	0	1	0	0	0	0	0
#6694	Root;Bacteria;Proteobacteria;Alphaproteobacteria;Rhodobacterales;Rhodobacteraceae;Anaerospora	0	0	0	0	0	0	1	0	0	0	1	2	0	0	0	0	0	0	0	0
#15192	Root;Bacteria;Proteobacteria;Alphaproteobacteria;Rhodobacterales;Rhodobacteraceae;Anaerospora	0	0	0	0	0	0	1	0	0	0	0	1	0	0	1	0	0	0	0	0
#16644	Root;Bacteria;Proteobacteria;Alphaproteobacteria;Rhodobacterales;Rhodobacteraceae	0	0	0	0	0	0	0	0	0	0	0	1	0	0	0	0	0	0	0	0
#14097	Root;Bacteria;Proteobacteria;Alphaproteobacteria;Rhodobacterales;Rhodobacteraceae	0	0	0	0	5	1	3	0	1	1	0	3	0	0	2	0	0	0	0	0
#7069	Root;Bacteria;Proteobacteria;Alphaproteobacteria;Rhodobacterales;Rhodobacteraceae	0	0	0	0	0	0	0	0	0	0	0	0	0	0	1	0	0	0	0	0
#16203	Root;Bacteria;Proteobacteria;Alphaproteobacteria;Rhodobacterales;Rhodobacteraceae	0	0	0	0	0	0	0	0	0	0	0	12	0	0	0	0	0	0	0	0
#5132	Root;Bacteria;Proteobacteria;Alphaproteobacteria;Rhodobacterales;Rhodobacteraceae	0	0	0	0	0	0	0	0	0	0	0	1	0	0	0	0	0	0	0	0
#8842	Root;Bacteria;Proteobacteria;Alphaproteobacteria;Rhodobacterales;Rhodobacteraceae	0	0	0	0	0	0	0	0	0	0	1	0	0	0	0	0	0	0	0	0
#981	Root;Bacteria;Proteobacteria;Alphaproteobacteria;Rhodobacterales;Rhodobacteraceae	0	0	0	0	0	0	0	0	0	0	0	0	0	0	0	0	0	0	0	0
#15885	Root;Bacteria;Proteobacteria;Alphaproteobacteria;Rhodobacterales;Rhodobacteraceae;Paracoccus	0	0	0	0	0	0	0	0	0	0	0	0	0	0	0	0	0	0	0	0
#8930	Root;Bacteria;Proteobacteria;Alphaproteobacteria;Rhodobacterales;Rhodobacteraceae;Rhodobacter	0	0	0	0	0	0	0	0	0	0	0	3	0	0	0	0	0	0	0	0
#7309	Root;Bacteria;Proteobacteria;Alphaproteobacteria;Rhodobacterales;Rhodobacteraceae	2	0	0	0	1	0	2	0	0	0	1	0	1	0	2	0	0	0	0	0
#6767	Root;Bacteria;Proteobacteria;Alphaproteobacteria;Rhodobacterales;Rhodobacteraceae	0	0	0	0	0	0	0	1	0	0	0	2	0	0	4	0	1	0	0	0
#11936	Root;Bacteria;Proteobacteria;Alphaproteobacteria;Rhodobacterales;Rhodobacteraceae	0	0	0	0	2	0	0	0	0	0	0	0	0	0	0	0	0	0	0	0
#3350	Root;Bacteria;Proteobacteria;Alphaproteobacteria;Rhodobacterales;Rhodobacteraceae	0	0	0	0	0	0	0	0	0	0	0	0	0	0	3	0	0	0	0	0
#18415	Root;Bacteria;Proteobacteria;Alphaproteobacteria;Rhodobacterales;Rhodobacteraceae	0	0	0	0	0	0	0	0	0	0	0	0	0	0	6	0	0	0	0	0
#4397	Root;Bacteria;Proteobacteria;Alphaproteobacteria;Rhodobacterales;Rhodobacteraceae;Anaerospora	0	0	0	0	1	0	0	0	0	5	0	1	0	0	1	0	0	0	0	2
#16459	Root;Bacteria;Proteobacteria;Alphaproteobacteria;Rhodobacterales;Rhodobacteraceae	0	0	0	0	0	0	0	0	0	0	0	0	0	0	0	0	0	0	0	0
#19369	Root;Bacteria;Proteobacteria;Alphaproteobacteria;Rhodobacterales;Rhodobacteraceae	0	0	0	0	0	0	0	0	0	1	0	0	0	0	0	0	0	0	0	0
#11285	Root;Bacteria;Proteobacteria;Alphaproteobacteria;Rhodobacterales;Rhodobacteraceae;Anaerospora	0	0	0	0	2	0	0	0	0	2	1	7	0	0	2	0	0	0	0	0
#3577	Root;Bacteria;Proteobacteria;Alphaproteobacteria;Rhodobacterales;Rhodobacteraceae	0	0	0	0	0	0	0	0	0	0	1	0	0	0	0	0	0	0	0	0
#3678	Root;Bacteria;Proteobacteria;Alphaproteobacteria;Rhodobacterales;Rhodobacteraceae;Anaerospora	0	0	0	0	1	0	0	0	0	1	0	0	0	0	0	0	0	0	0	0
#12681	Root;Bacteria;Proteobacteria;Alphaproteobacteria;Rhodobacterales;Rhodobacteraceae	0	0	0	0	0	0	0	0	0	0	0	0	0	0	1	0	0	0	0	0
#1827	Root;Bacteria;Proteobacteria;Alphaproteobacteria;Rhodobacterales;Rhodobacteraceae;Anaerospora	0	0	0	0	0	0	0	0	0	0	0	0	0	0	1	0	0	0	0	0
#814	Root;Bacteria;Proteobacteria;Alphaproteobacteria;Rhodobacterales;Rhodobacteraceae	0	0	0	0	0	1	1	0	0	0	1	1	0	0	0	0	0	0	0	0
#12251	Root;Bacteria;Proteobacteria;Alphaproteobacteria;Rhodobacterales;Rhodobacteraceae;Anaerospora	0	0	0	0	0	0	0	0	0	0	0	0	0	0	0	0	0	0	0	0
#15373	Root;Bacteria;Proteobacteria;Alphaproteobacteria;Rhodobacterales;Rhodobacteraceae;Rhodobacter	0	0	0	0	0	4	0	0	0	1	0	2	0	0	23	0	0	0	0	0
#10329	Root;Bacteria;Proteobacteria;Alphaproteobacteria;Rhodobacterales;Rhodobacteraceae	0	0	0	0	0	0	0	0	0	2	0	0	0	0	1	0	0	0	0	0
#14799	Root;Bacteria;Proteobacteria;Alphaproteobacteria;Rhodobacterales;Rhodobacteraceae	1	0	0	0	0	0	0	0	0	0	0	0	0	0	0	0	0	0	0	0
#12030	Root;Bacteria;Proteobacteria;Alphaproteobacteria;Rhodobacterales;Rhodobacteraceae;Rhodobacter	26	8	0	2	0	0	0	0	0	0	0	0	1	0	12	1	2	1	1	0
#12466	Root;Bacteria;Proteobacteria;Alphaproteobacteria;Rhodobacterales;Rhodobacteraceae	23	9	32	0	0	1	0	1	0	1	1	0	2	0	20	2	0	0	1	1
#17790	Root;Bacteria;Proteobacteria;Alphaproteobacteria;Rhodobacterales;Rhodobacteraceae;Rhodobacter	0	0	1	0	0	0	0	0	0	0	0	0	0	0	0	0	0	0	0	0
#7609	Root;Bacteria;Proteobacteria;Alphaproteobacteria;Rhodobacterales;Rhodobacteraceae	0	0	0	1	1	1	0	0	0	0	0	0	0	0	1	0	0	0	0	0
#18388	Root;Bacteria;Proteobacteria;Alphaproteobacteria;Rhodobacterales;Rhodobacteraceae	0	0	0	0	0	0	0	0	0	2	0	0	0	0	0	0	0	0	0	0
#7712	Root;Bacteria;Proteobacteria;Alphaproteobacteria;Rhodobacterales;Rhodobacteraceae;Rhodobacter	0	0	0	0	0	0	0	0	0	0	0	0	0	0	0	0	0	2	0	0
#11720	Root;Bacteria;Proteobacteria;Alphaproteobacteria;Rhodobacterales;Rhodobacteraceae	0	0	0	0	0	0	0	0	0	1	0	0	0	0	0	0	0	0	0	0
#15984	Root;Bacteria;Proteobacteria;Alphaproteobacteria;Rhodobacterales;Rhodobacteraceae;Amaricoccus	0	0	0	0	0	0	0	0	0	0	1	0	0	0	0	0	0	0	0	0
#4967	Root;Bacteria;Proteobacteria;Alphaproteobacteria;Rhodobacterales;Rhodobacteraceae;Rhodobacter	1	0	0	0	2	0	6	0	0	0	0	0	0	1	4	0	1	0	0	4
#19817	Root;Bacteria;Proteobacteria;Alphaproteobacteria;Rhodobacterales;Rhodobacteraceae	0	0	0	0	1	0	0	0	0	0	0	0	0	0	2	0	0	0	0	0
#13524	Root;Bacteria;Proteobacteria;Alphaproteobacteria;Rhodobacterales;Rhodobacteraceae;Paracoccus	0	0	0	0	0	0	0	0	0	1	1	0	0	0	2	0	0	0	0	0
#13973	Root;Bacteria;Proteobacteria;Alphaproteobacteria;Rhodobacterales;Rhodobacteraceae	0	0	0	0	0	0	0	0	0	0	0	0	0	0	1	0	0	1	0	0
#13113	Root;Bacteria;Proteobacteria;Alphaproteobacteria;Rhodobacterales;Rhodobacteraceae	0	0	0	0	0	0	0	0	0	0	0	0	0	0	6	0	0	0	0	0
#6738	Root;Bacteria;Proteobacteria;Alphaproteobacteria;Rhodobacterales;Rhodobacteraceae	0	0	0	0	0	0	0	0	0	0	0	1	0	0	1	0	0	0	0	0
#16902	Root;Bacteria;Proteobacteria;Alphaproteobacteria;Rhodobacterales;Rhodobacteraceae	0	0	0	0	0	0	0	0	0	0	0	0	0	0	0	0	0	0	0	0
#14981	Root;Bacteria;Proteobacteria;Alphaproteobacteria;Rhodobacterales;Rhodobacteraceae	0	0	0	0	1	0	0	0	0	0	0	1	0	0	0	0	0	0	0	0
#8927	Root;Bacteria;Proteobacteria;Alphaproteobacteria;Rhodobacterales;Rhodobacteraceae	0	0	0	0	1	0	0	0	0	0	0	0	0	0	0	0	0	1	0	0
#1872	Root;Bacteria;Proteobacteria;Alphaproteobacteria;Rhodobacterales;Rhodobacteraceae	0	0	0	0	0	0	0	0	0	0	0	0	0	0	2	0	0	0	0	0
#3653	Root;Bacteria;Proteobacteria;Alphaproteobacteria;Rhodobacterales;Rhodobacteraceae	0	0	0	0	0	0	0	0	0	0	0	1	0	0	0	0	0	0	0	0
#10957	Root;Bacteria;Proteobacteria;Alphaproteobacteria;Rhodobacterales;Rhodobacteraceae	0	0	0	0	1	0	0	0	0	0	0	1	0	0	1	0	0	0	0	0
#1302	Root;Bacteria;Proteobacteria;Alphaproteobacteria;Rhodobacterales;Rhodobacteraceae	0	0	0	2	2	1	1	0	0	1	0	0	0	0	1	2	1	1	0	0
#5888	Root;Bacteria;Proteobacteria;Alphaproteobacteria;Rhodobacterales;Rhodobacteraceae	0	0	0	0	0	0	0	0	0	0	0	4	0	0	0	0	0	0	0	0
#13594	Root;Bacteria;Proteobacteria;Alphaproteobacteria;Rhodobacterales;Rhodobacteraceae	0	0	0	0	0	0	0	0	0	0	0	0	0	0	1	0	0	0	0	0
#6498	Root;Bacteria;Proteobacteria;Alphaproteobacteria;Rhodobacterales;Rhodobacteraceae	0	0	0	0	0	0	0	0	1	0	0	1	0	0	0	0	0	0	0	0
#11655	Root;Bacteria;Proteobacteria;Alphaproteobacteria;Rhodobacterales;Rhodobacteraceae	0	21	0	0	0	0	4	0	0	0	0	234	1	0	0	0	0	0	0	1
#8990	Root;Bacteria;Proteobacteria;Alphaproteobacteria;Rhodobacterales;Rhodobacteraceae	0	6	1	0	0	0	0	0	0	0	0	0	0	0	0	0	0	0	0	0
#16098	Root;Bacteria;Proteobacteria;Alphaproteobacteria;Rhodobacterales;Rhodobacteraceae	0	0	0	0	0	0	0	0	0	0	1	0	0	0	0	0	0	0	0	0
#10974	Root;Bacteria;Proteobacteria;Alphaproteobacteria;Rhodobacterales;Rhodobacteraceae	0	0	0	0	2	0	0	0	0	0	0	0	0	0	0	0	0	0	0	0
#3885	Root;Bacteria;Proteobacteria;Alphaproteobacteria;Rhodobacterales;Rhodobacteraceae	0	0	0	0	0	0	0	0	0	0	1	0	0	0	0	0	0	0	0	0
#12932	Root;Bacteria;Proteobacteria;Alphaproteobacteria;Rhodobacterales;Rhodobacteraceae	4	0	0	0	0	0	0	0	0	0	0	0	0	0	3	0	0	0	5	0
#15872	Root;Bacteria;Proteobacteria;Alphaproteobacteria;Rhodobacterales;Rhodobacteraceae	0	0	0	0	0	0	0	0	0	0	1	0	0	0	0	0	0	0	0	0
#6304	Root;Bacteria;Proteobacteria;Alphaproteobacteria;Rhodobacterales;Rhodobacteraceae	0	0	0	0	0	0	0	0	0	1	1	0	0	0	0	0	0	0	0	0
#3462	Root;Bacteria;Proteobacteria;Alphaproteobacteria;Rhodobacterales;Rhodobacteraceae	1	26	0	0	2	2	6	0	0	1	2	9	0	0	7	0	1	5	0	1
#14882	Root;Bacteria;Proteobacteria;Alphaproteobacteria;Rhodobacterales;Rhodobacteraceae	0	0	0	0	1	0	0	0	0	1	0	0	0	0	0	0	0	1	0	0
#14183	Root;Bacteria;Proteobacteria;Alphaproteobacteria;Rhodobacterales;Rhodobacteraceae	0	0	0	0	0	0	5	0	0	2	1	2	0	0	0	0	0	0	0	0
#7631	Root;Bacteria;Proteobacteria;Alphaproteobacteria;Rhodobacterales;Rhodobacteraceae	0	0	0	0	0	0	0	0	0	0	0	0	0	0	1	0	0	0	0	0
#9969	Root;Bacteria;Proteobacteria;Alphaproteobacteria;Rhodobacterales;Rhodobacteraceae	0	0	0	0	0	0	0	0	0	0	1	0	0	0	0	0	0	0	0	0
#5051	Root;Bacteria;Proteobacteria;Alphaproteobacteria;Rhodobacterales;Rhodobacteraceae	0	0	0	0	0	0	0	0	0	0	0	1	0	0	0	0	0	0	0	0
#6704	Root;Bacteria;Proteobacteria;Alphaproteobacteria;Rhodobacterales;Rhodobacteraceae	0	0	0	1	0	0	0	0	0	0	0	0	0	0	0	0	0	0	0	0
#1643	Root;Bacteria;Proteobacteria;Alphaproteobacteria;Rhodobacterales;Rhodobacteraceae	0	0	0	0	0	0	0	0	0	0	0	0	0	0	0	0	0	0	0	0
#11163	Root;Bacteria;Proteobacteria;Alphaproteobacteria;Rhodobacterales;Rhodobacteraceae	0	0	0	0	0	1	0	0	0	0	0	0	0	0	0	0	0	0	0	0
#16030	Root;Bacteria;Proteobacteria;Alphaproteobacteria;Rhodobacterales;Rhodobacteraceae	0	0	0	0	0	0	0	0	0	0	0	1	0	0	0	0	0	0	0	0
#4212	Root;Bacteria;Proteobacteria;Alphaproteobacteria;Rhodobacterales;Rhodobacteraceae	0	0	0	0	0	0	0	0	0	0	1	0	0	0	0	0	0	0	0	0
#11410	Root;Bacteria;Proteobacteria;Alphaproteobacteria;Rhodobacterales;Rhodobacteraceae	1	0	0	0	0	0	1	0	0	0	0	66	0	0	18	0	0	0	0	0
#7084	Root;Bacteria;Proteobacteria;Alphaproteobacteria;Rhodobacterales;Rhodobacteraceae	0	0	0	0	0	0	0	0	0	0	0	1	0	0	0	0	0	0	0	0
#12661	Root;Bacteria;Proteobacteria;Alphaproteobacteria;Rhodobacterales;Rhodobacteraceae	0	0	0	0	0	0	0	0	0	0	0	2	0	0	2	0	0	0	0	0
#8764	Root;Bacteria;Proteobacteria;Alphaproteobacteria;Rhodobacterales;Rhodobacteraceae	0	0	0	0	0	0	0	0	0	0	0	1	0	0	1	0	0	0	0	0
#6364	Root;Bacteria;Proteobacteria;Alphaproteobacteria;Rhodobacterales;Rhodobacteraceae	2	1	0	0	1	0	1	0	0	1	0	8	0	0	0	0	0	0	0	0
#13906	Root;Bacteria;Proteobacteria;Alphaproteobacteria;Rhodobacterales;Rhodobacteraceae;Paracoccus	0	0	0	0	0	0	0	0	0	0	0	0	0	0	0	0	1	0	0	0
#7531	Root;Bacteria;Proteobacteria;Alphaproteobacteria;Rhodobacterales;Rhodobacteraceae	0	0	0	0	0	0	0	0	0	0	0	0	0	0	0	0	0	0	0	1
#16569	Root;Bacteria;Proteobacteria;Alphaproteobacteria;Rhodobacterales;Rhodobacteraceae	1	0	0	0	2	0	1	0	0	10	6	9	0	0	0	0	0	0	0	1
#4506	Root;Bacteria;Proteobacteria;Alphaproteobacteria;Rhodobacterales;Rhodobacteraceae	0	0	0	0	0	0	0	0	0	4	0	3	0	0	0	0	0	0	0	0
#19415	Root;Bacteria;Proteobacteria;Alphaproteobacteria;Rhodobacterales;Rhodobacteraceae	0	0	0	0	0	0	0	0	0	0	0	0	0	0	1	0	0	0	0	0
#1282	Root;Bacteria;Proteobacteria;Alphaproteobacteria;Rhodobacterales;Rhodobacteraceae	0	0	0	0	0	1	0	0	0	0	0	0	0	0	0	0	0	0	0	0
#11625	Root;Bacteria;Proteobacteria;Alphaproteobacteria;Rhodobacterales;Rhodobacteraceae	0	0	0	0	0	0	0	0	0	0	0	3	0	0	0	0	0	0	0	0
#17035	Root;Bacteria;Proteobacteria;Alphaproteobacteria;Rhodobacterales;Rhodobacteraceae	0	0	0	0	0	0	0	0	0	0	1	0	0	0	0	0	0	0	0	0
#6570	Root;Bacteria;Proteobacteria;Alphaproteobacteria;Rhodobacterales;Rhodobacteraceae	0	0	0	0	3	0	1	2	3	3	0	6	1	0	0	0	0	0	0	3
#10591	Root;Bacteria;Proteobacteria;Alphaproteobacteria;Rhodobacterales;Rhodobacteraceae	0	0	0	0	0	0	0	0	0	0	0	0	0	0	0	0	0	0	0	2
#3262	Root;Bacteria;Proteobacteria;Alphaproteobacteria;Rhodobacterales;Rhodobacteraceae	0	0	0	0	0	0	1	0	0	1	0	1	0	0	0	0	0	0	0	0
#3566	Root;Bacteria;Proteobacteria;Alphaproteobacteria;Rhodobacterales;Rhodobacteraceae	0	1	0	0	13	1	2	0	4	14	6	7	0	0	7	0	2	0	0	1
#14578	Root;Bacteria;Proteobacteria;Alphaproteobacteria;Rhodobacterales;Rhodobacteraceae	0	0	0	0	0	0	0	0	0	0	1	0	0	0	0	0	0	0	0	0
#5842	Root;Bacteria;Proteobacteria;Alphaproteobacteria;Rhodobacterales;Rhodobacteraceae	0	0	0	0	0	0	0	0	0	0	0	1	0	0	0	0	0	0	0	1
#13805	Root;Bacteria;Proteobacteria;Alphaproteobacteria;Rhodobacterales;Rhodobacteraceae	0	0	0	0	0	0	1	0	0	0	0	0	0	0	0	0	0	0	0	0
#18083	Root;Bacteria;Proteobacteria;Alphaproteobacteria;Rhodobacterales;Rhodobacteraceae	0	0	0	0	1	0	0	0	0	0	0	0	0	0	0	0	0	0	0	0
#16140	Root;Bacteria;Proteobacteria;Alphaproteobacteria;Rhodobacterales;Rhodobacteraceae	0	0	0	0	0	0	0	0	0	0	0	0	0	0	1	0	0	0	0	0
#5924	Root;Bacteria;Proteobacteria;Alphaproteobacteria;Rhodobacterales;Rhodobacteraceae	18	9	0	4	3	6	3	0	5	2	4	0	2	1	42	1	4	0	3	0
#16890	Root;Bacteria;Proteobacteria;Alphaproteobacteria;Rhodobacterales;Rhodobacteraceae	1	0	0	0	0	0	0	0	0	0	0	0	0	0	0	0	0	0	0	0
#18644	Root;Bacteria;Proteobacteria;Alphaproteobacteria;Rhodobacterales;Rhodobacteraceae;Rhodobacter	1	0	0	0	1	0	0	0	0	0	0	0	0	1	12	0	0	0	0	0
#4064	Root;Bacteria;Proteobacteria;Alphaproteobacteria;Rhodobacterales;Rhodobacteraceae	0	0	0	0	1	1	0	0	0	3	2	3	0	0	0	0	0	0	0	1
#18892	Root;Bacteria;Proteobacteria;Alphaproteobacteria;Rhodobacterales;Rhodobacteraceae	0	0	0	0	3	0	0	0	0	9	7	7	0	0	2	0	0	1	0	0
#7104	Root;Bacteria;Proteobacteria;Alphaproteobacteria;Rhodobacterales;Rhodobacteraceae	0	1	0	0	0	0	0	0	0	0	1	0	0	0	0	0	0	0	0	0
#10306	Root;Bacteria;Proteobacteria;Alphaproteobacteria;Rhodobacterales;Rhodobacteraceae	0	0	0	0	0	0	0	0	0	1	0	0	0	0	0	0	0	0	0	0
#9443	Root;Bacteria;Proteobacteria;Alphaproteobacteria;Rhodobacterales;Rhodobacteraceae	0	0	0	0	0	0	0	0	0	0	2	1	0	0	5	0	0	0	0	0
#16364	Root;Bacteria;Proteobacteria;Alphaproteobacteria;Rhodobacterales;Rhodobacteraceae	0	0	0	0	0	0	0	0	0	0	0	0	0	0	0	0	0	0	0	1
#8677	Root;Bacteria;Proteobacteria;Alphaproteobacteria;Rhodobacterales;Rhodobacteraceae	0	0	0	0	1	0	0	0	1	0	0	0	0	0	0	0	0	0	0	0
#10758	Root;Bacteria;Proteobacteria;Alphaproteobacteria;Rhodobacterales;Rhodobacteraceae	0	0	0	0	0	0	0	1	0	0	0	0	0	0	0	0	0	0	0	0
#9165	Root;Bacteria;Proteobacteria;Alphaproteobacteria;Rhodobacterales;Rhodobacteraceae	0	0	0	0	0	0	0	0	0	0	0	0	0	0	1	0	0	0	0	0
#11492	Root;Bacteria;Proteobacteria;Alphaproteobacteria;Rhodobacterales;Rhodobacteraceae	0	0	0	0	0	0	0	0	0	0	0	0	0	0	2	0	0	0	0	0
#17259	Root;Bacteria;Proteobacteria;Alphaproteobacteria;Rhodobacterales;Rhodobacteraceae	0	0	0	0	0	0	0	0	0	0	0	0	0	0	0	0	0	0	0	0
#9870	Root;Bacteria;Proteobacteria;Alphaproteobacteria;Rhodobacterales;Rhodobacteraceae	0	1	0	2	5	4	5	1	0	4	7	1	0	0	2	0	0	1	0	1
#7225	Root;Bacteria;Proteobacteria;Alphaproteobacteria;Rhodobacterales;Rhodobacteraceae	0	0	0	0	0	0	0	0	0	0	0	0	0	0	3	0	0	0	0	0
#2163	Root;Bacteria;Proteobacteria;Alphaproteobacteria;Rhodobacterales;Rhodobacteraceae	26	12	9	0	2	2	0	0	0	1	0	2	1	2	14	3	4	2	4	0
#15563	Root;Bacteria;Proteobacteria;Alphaproteobacteria;Rhodobacterales;Rhodobacteraceae	0	1	0	0	0	0	0	0	0	5	0	0	0	0	0	0	0	0	0	0
#13822	Root;Bacteria;Proteobacteria;Alphaproteobacteria;Rhodobacterales;Rhodobacteraceae	0	5	0	0	1	0	0	0	0	0	0	0	0	0	1	0	0	0	3	4
#1963	Root;Bacteria;Proteobacteria;Alphaproteobacteria;Rhodobacterales;Rhodobacteraceae	0	2	0	0	0	0	0	0	0	0	0	0	0	0	0	0	0	0	0	0
#8552	Root;Bacteria;Proteobacteria;Alphaproteobacteria;Rhodobacterales;Rhodobacteraceae	0	0	0	0	0	0	0	0	0	0	0	0	0	0	0	0	0	0	1	1
#14414	Root;Bacteria;Proteobacteria;Alphaproteobacteria;Rhodobacterales;Rhodobacteraceae	3	4	0	0	0	0	0	1	0	0	0	0	0	0	0	0	1	0	4	5
#12438	Root;Bacteria;Proteobacteria;Alphaproteobacteria;Rhodobacterales;Rhodobacteraceae;Rhodobacter	80	68	5	3	0	8	4	0	0	0	3	2	1	0	84	1	1	1	15	6
#7256	Root;Bacteria;Proteobacteria;Alphaproteobacteria;Rhodobacterales;Rhodobacteraceae	173	125	1	8	6	7	9	8	2	1	5	4	3	2	174	2	3	3	73	28
#4388	Root;Bacteria;Proteobacteria;Alphaproteobacteria;Rhodobacterales;Rhodobacteraceae	2	0	0	0	0	0	0	1	0	0	0	0	0	0	1	0	0	0	0	0
#12613	Root;Bacteria;Proteobacteria;Alphaproteobacteria;Rhodobacterales;Rhodobacteraceae	0	0	0	0	0	0	0	0	0	0	0	0	0	0	1	0	0	0	0	0
#7479	Root;Bacteria;Proteobacteria;Alphaproteobacteria;Rhodobacterales;Rhodobacteraceae	8	5	0	1	0	0	0	1	0	0	0	0	0	0	10	0	0	0	4	0
#13262	Root;Bacteria;Proteobacteria;Alphaproteobacteria;Rhodobacterales;Rhodobacteraceae	1	3	0	0	0	0	0	0	0	0	0	0	0	0	4	0	0	0	6	1
#9315	Root;Bacteria;Proteobacteria;Alphaproteobacteria;Rhodobacterales;Rhodobacteraceae	16	0	0	0	0	0	0	1	0	0	0	0	0	0	8	0	0	0	1	1
#15799	Root;Bacteria;Proteobacteria;Alphaproteobacteria;Rhodobacterales;Rhodobacteraceae	28	4	3	3	0	0	0	3	0	0	0	0	2	3	31	1	1	4	34	8
#16445	Root;Bacteria;Proteobacteria;Alphaproteobacteria;Rhodobacterales;Rhodobacteraceae	0	0	0	0	0	0	1	0	0	0	0	0	0	0	0	0	0	0	0	0
#3076	Root;Bacteria;Proteobacteria;Alphaproteobacteria;Rhodobacterales;Rhodobacteraceae	0	0	0	0	0	0	0	0	0	0	1	0	0	0	0	0	0	0	0	0
#593	Root;Bacteria;Proteobacteria;Alphaproteobacteria;Rhodospirillales;Rhodospirillaceae	0	0	0	0	0	0	2	0	0	0	0	0	0	0	1	0	0	0	0	0
#6572	Root;Bacteria;Proteobacteria;Alphaproteobacteria;Rhodospirillales;Rhodospirillaceae	1	0	0	0	0	0	0	0	0	0	0	0	0	0	0	0	0	0	0	0
#3484	Root;Bacteria;Proteobacteria;Alphaproteobacteria;Rhizobiales	0	0	0	0	0	0	0	0	0	0	0	1	0	0	0	0	0	0	0	0
#18204	Root;Bacteria;Proteobacteria;Alphaproteobacteria;Rhizobiales;Hyphomicrobiaceae	0	0	0	0	0	0	2	0	0	0	1	1	0	0	0	0	0	0	0	0
#13872	Root;Bacteria;Proteobacteria;Alphaproteobacteria;Ellin329	0	0	0	0	0	0	2	0	0	0	0	0	0	0	0	0	0	0	0	0
#10818	Root;Bacteria;Proteobacteria;Alphaproteobacteria;Ellin329	3	0	0	0	0	0	0	0	1	0	0	0	0	0	0	0	0	0	0	1
#19554	Root;Bacteria;Proteobacteria;Alphaproteobacteria;Ellin329	9	1	3	0	2	0	0	0	0	0	0	0	0	0	5	1	1	0	0	1
#17321	Root;Bacteria;Proteobacteria;Alphaproteobacteria;Ellin329	0	0	0	0	0	0	0	0	0	0	0	0	0	0	0	1	0	0	0	0
#5538	Root;Bacteria;Proteobacteria;Alphaproteobacteria;Ellin329	3	0	0	0	0	0	0	0	0	0	1	0	0	0	2	0	0	0	0	0
#4019	Root;Bacteria;Proteobacteria;Alphaproteobacteria;Ellin329	2	0	0	0	0	0	0	0	0	0	0	0	0	0	1	0	0	0	0	0
#12952	Root;Bacteria;Proteobacteria;Alphaproteobacteria;Ellin329	6	6	0	0	0	0	1	2	2	0	0	4	1	0	1	0	0	0	0	4
#9257	Root;Unassigned	0	0	0	0	1	0	0	0	2	0	0	1	0	0	0	0	1	0	0	0
#11108	Root;Bacteria;Proteobacteria;Alphaproteobacteria;Rhizobiales	0	0	0	0	0	1	0	0	0	0	0	0	0	0	0	0	0	0	0	0
#5460	Root;Bacteria;Proteobacteria;Alphaproteobacteria;Rhodospirillales;Rhodospirillaceae	0	0	0	0	0	1	0	0	1	0	0	0	0	0	0	0	0	0	0	0
#9102	Root;Bacteria;Proteobacteria;Alphaproteobacteria;Rhodospirillales;Rhodospirillaceae	0	1	0	0	7	2	9	0	5	1	1	3	0	1	1	0	0	1	0	0
#9249	Root;Bacteria;Proteobacteria;Alphaproteobacteria;Ellin329	0	0	0	0	0	0	0	0	0	0	1	0	0	0	0	0	0	0	0	0
#13569	Root;Unassigned	0	0	0	0	0	0	0	0	0	0	1	0	0	0	0	0	0	0	0	0
#15804	Root;Bacteria;Proteobacteria;Alphaproteobacteria;Rhodospirillales;Rhodospirillaceae	0	0	0	0	0	0	3	0	0	0	1	2	0	0	0	0	0	0	0	1
#7341	Root;Bacteria;Proteobacteria;Alphaproteobacteria;Rhodospirillales;Rhodospirillaceae	0	1	0	0	0	0	0	0	0	0	0	0	0	0	0	0	0	0	0	0
#343	Root;Bacteria;Proteobacteria;Alphaproteobacteria;Ellin329	0	0	0	0	1	0	2	0	4	0	0	0	0	0	0	0	0	0	0	0
#5007	Root;Bacteria;Proteobacteria;Alphaproteobacteria	0	0	0	1	1	0	0	0	0	0	0	0	0	0	0	0	3	0	0	0
#798	Root;Bacteria;Proteobacteria;Alphaproteobacteria;Rhizobiales;Methylocystaceae	2	1	0	0	2	2	2	0	3	0	0	0	0	5	2	0	4	0	0	2
#4383	Root;Unassigned	1	0	0	0	0	0	0	0	0	0	0	0	0	0	0	0	0	0	0	0
#3396	Root;Unassigned	0	0	0	0	0	0	0	0	0	0	0	0	0	0	0	0	0	0	0	1
#16175	Root;Bacteria;Proteobacteria;Alphaproteobacteria;Rhizobiales	0	0	0	0	4	2	0	0	1	0	1	0	0	1	2	0	1	0	0	0
#13861	Root;Bacteria;Proteobacteria;Alphaproteobacteria;Rhizobiales	0	0	0	0	0	0	0	0	0	0	0	1	1	0	0	0	0	0	0	0
#10668	Root;Bacteria;Proteobacteria;Alphaproteobacteria	0	0	0	0	0	0	0	0	1	0	1	0	0	0	0	0	0	0	0	0
#18261	Root;Bacteria;Proteobacteria;Alphaproteobacteria	0	0	0	0	1	0	0	0	0	0	0	0	0	0	0	0	0	0	0	0
#6002	Root;Bacteria;Proteobacteria;Alphaproteobacteria;Caulobacterales;Caulobacteraceae	0	0	0	0	0	0	0	0	0	0	0	2	0	0	0	0	0	0	0	0
#3492	Root;Bacteria;Proteobacteria;Alphaproteobacteria;Caulobacterales;Caulobacteraceae	1	0	0	0	0	0	0	0	0	0	0	0	0	0	0	0	0	0	0	0
#13882	Root;Bacteria;Proteobacteria;Alphaproteobacteria;Caulobacterales;Caulobacteraceae;Phenylobacterium	1	0	0	0	0	0	0	0	0	0	0	0	0	0	0	0	0	0	0	0
#2872	Root;Bacteria;Proteobacteria;Alphaproteobacteria;Caulobacterales;Caulobacteraceae	0	0	0	0	0	0	1	0	0	0	0	0	0	0	0	0	0	0	0	0
#17544	Root;Bacteria;Proteobacteria;Alphaproteobacteria;Caulobacterales;Caulobacteraceae	0	0	0	0	0	0	0	0	0	0	0	1	0	0	0	0	0	0	0	0
#14590	Root;Bacteria;Proteobacteria;Alphaproteobacteria;Rhodobacterales;Hyphomonadaceae	0	0	0	0	0	0	0	0	0	0	0	1	0	0	0	0	0	0	0	0
#10555	Root;Bacteria;Proteobacteria;Alphaproteobacteria;Rhizobiales	0	0	0	0	0	0	0	0	0	0	0	0	0	0	0	0	0	0	0	0
#2905	Root;Unassigned	0	0	0	0	0	0	0	0	0	0	0	1	0	0	0	0	0	0	0	0
#10661	Root;Unassigned	0	0	0	0	0	0	0	0	0	0	0	1	0	0	0	0	0	0	0	0
#2151	Root;Unassigned	0	0	0	0	0	0	0	0	0	0	0	0	0	0	0	0	1	0	0	0
#15317	Root;Unassigned	0	0	0	0	0	0	0	0	0	0	0	0	0	0	0	0	0	3	0	0
#16924	Root;Bacteria;Proteobacteria;Alphaproteobacteria;Rhizobiales	0	1	0	0	0	0	0	0	0	0	0	0	0	0	0	0	0	0	0	0
#8944	Root;Bacteria;Proteobacteria;Alphaproteobacteria;Caulobacterales;Caulobacteraceae	11	0	0	0	0	0	0	0	0	0	0	0	0	1	1	0	0	0	0	0
#18058	Root;Bacteria;Proteobacteria;Alphaproteobacteria;Caulobacterales;Caulobacteraceae	0	0	0	0	2	1	1	0	0	1	0	1	0	0	11	0	0	3	0	0
#2337	Root;Bacteria;Proteobacteria;Alphaproteobacteria;Caulobacterales;Caulobacteraceae	1	0	0	0	0	0	0	0	0	0	0	0	0	0	0	0	0	0	0	0
#272	Root;Bacteria;Proteobacteria;Alphaproteobacteria;Rhizobiales	2	0	0	0	2	0	7	0	0	1	1	2	0	0	3	0	0	0	1	0
#5764	Root;Bacteria;Proteobacteria;Alphaproteobacteria	0	0	0	0	0	1	0	0	0	0	0	0	0	0	0	0	0	0	0	0
#8527	Root;Bacteria;Proteobacteria;Alphaproteobacteria	0	0	0	0	0	1	0	0	0	0	0	0	0	0	0	0	0	0	0	0
#8381	Root;Bacteria;Proteobacteria;Alphaproteobacteria	0	0	0	0	1	0	0	0	0	0	0	2	0	0	0	0	0	0	0	0
#12411	Root;Bacteria;Proteobacteria;Alphaproteobacteria	1	0	0	0	0	2	0	0	1	0	0	0	0	0	0	0	0	0	0	0
#11251	Root;Bacteria;Proteobacteria;Alphaproteobacteria;Rhizobiales;Beijerinckiaceae	11	4	1	0	0	0	0	0	1	0	0	0	0	0	16	1	0	0	0	0
#10101	Root;Bacteria;Proteobacteria;Alphaproteobacteria;Rhizobiales	0	0	0	0	0	2	0	0	1	0	0	0	0	0	0	0	0	0	0	1
#8313	Root;Bacteria;Proteobacteria;Alphaproteobacteria;Rhizobiales;Hyphomicrobiaceae	0	0	0	0	0	0	0	0	0	0	0	0	0	0	0	1	0	0	0	0
#18160	Root;Bacteria;Proteobacteria;Alphaproteobacteria;Rhizobiales	0	0	0	0	0	0	0	0	0	0	0	0	0	0	0	0	0	1	0	0
#8580	Root;Bacteria;Proteobacteria;Alphaproteobacteria;Rhizobiales	0	0	0	0	0	2	4	0	2	0	1	0	2	0	0	0	0	0	0	0
#9945	Root;Bacteria;Proteobacteria;Alphaproteobacteria;Rhizobiales	0	0	0	0	1	0	0	0	1	0	0	0	0	0	1	0	0	0	0	0
#16512	Root;Bacteria;Proteobacteria;Alphaproteobacteria;Rhizobiales	0	0	0	0	0	0	0	0	0	0	1	0	0	0	0	0	0	0	0	0
#9785	Root;Bacteria;Proteobacteria;Alphaproteobacteria;Rhizobiales	1	1	0	1	8	3	15	0	4	9	5	8	1	1	19	0	1	15	0	1
#19226	Root;Bacteria;Proteobacteria;Alphaproteobacteria;Rhizobiales	0	0	0	1	0	0	4	0	1	0	0	1	0	0	0	0	0	0	0	0
#2869	Root;Bacteria;Proteobacteria;Alphaproteobacteria;Rhizobiales	0	0	0	0	0	0	0	0	0	0	0	0	0	0	1	0	0	0	0	0
#12702	Root;Unassigned	0	0	0	0	0	0	0	0	0	0	0	0	0	0	1	0	0	0	0	0
#14785	Root;Bacteria;Proteobacteria;Alphaproteobacteria;Rhizobiales	0	0	0	0	0	0	0	0	0	1	2	1	0	0	2	0	0	0	0	0
#12871	Root;Bacteria;Proteobacteria;Alphaproteobacteria;Rhizobiales;Beijerinckiaceae	0	0	0	1	0	0	0	0	2	0	0	0	0	1	0	0	0	1	0	0
#3202	Root;Bacteria;Proteobacteria;Alphaproteobacteria;Rhizobiales	0	0	0	0	0	0	0	0	0	0	0	0	0	1	0	0	0	0	0	0
#10248	Root;Bacteria;Proteobacteria;Alphaproteobacteria;Rhizobiales	2	0	0	0	0	0	0	0	0	0	0	0	0	0	0	0	0	0	0	0
#1822	Root;Bacteria;Proteobacteria;Alphaproteobacteria;Rhizobiales	0	2	0	2	0	1	1	0	0	0	0	1	0	1	0	0	1	0	0	0
#8638	Root;Bacteria;Proteobacteria;Alphaproteobacteria;Rhizobiales	1	0	0	0	0	0	0	0	0	0	0	0	0	0	0	0	0	0	0	0
#8910	Root;Bacteria;Proteobacteria;Alphaproteobacteria;Rhizobiales	0	0	0	0	0	2	2	0	0	0	0	1	0	0	3	0	0	0	0	0
#5323	Root;Bacteria;Proteobacteria;Alphaproteobacteria;Rhizobiales	0	0	0	0	0	0	0	0	0	0	0	1	0	0	0	0	0	0	0	0
#7310	Root;Bacteria;Proteobacteria;Alphaproteobacteria;Rhizobiales;Beijerinckiaceae	0	1	0	0	0	1	2	0	0	0	2	8	0	0	0	0	0	2	0	1
#5981	Root;Bacteria;Proteobacteria;Alphaproteobacteria;Rhizobiales	1	0	1	0	0	0	2	0	0	0	0	0	0	0	0	0	1	0	0	0
#15312	Root;Bacteria;Proteobacteria;Alphaproteobacteria;Rhizobiales	0	0	0	0	0	0	0	0	0	0	0	0	0	0	0	0	0	1	0	0
#6842	Root;Bacteria;Proteobacteria;Alphaproteobacteria;Rhizobiales	0	0	0	0	0	0	0	0	0	0	1	0	0	0	2	0	1	0	0	0
#7511	Root;Bacteria;Proteobacteria;Alphaproteobacteria;Rhizobiales	0	0	0	0	1	0	2	0	0	0	0	0	0	0	2	0	0	1	0	0
#9319	Root;Bacteria;Proteobacteria;Alphaproteobacteria;Rhizobiales	1	0	0	0	3	2	2	0	3	0	1	1	0	0	4	1	0	2	0	0
#12923	Root;Bacteria;Proteobacteria;Alphaproteobacteria;Rhizobiales	5	3	6	3	0	1	4	0	1	0	1	1	0	0	23	1	1	0	4	0
#930	Root;Bacteria;Proteobacteria;Alphaproteobacteria;Rhizobiales	0	0	0	0	0	0	0	0	0	0	0	0	0	0	0	0	1	0	0	0
#14002	Root;Bacteria;Proteobacteria;Alphaproteobacteria;Rhizobiales	1	1	0	1	0	0	0	0	1	0	0	0	0	0	0	0	0	0	1	0
#5514	Root;Bacteria;Proteobacteria;Alphaproteobacteria;Rhizobiales;Rhodobiaceae;Afifella	0	0	0	0	0	0	0	0	0	0	0	0	0	0	2	0	0	0	0	0
#5317	Root;Bacteria;Proteobacteria;Alphaproteobacteria;Rhizobiales	0	0	0	0	0	0	1	0	0	1	0	0	0	0	1	0	0	0	0	0
#5952	Root;Bacteria;Proteobacteria;Alphaproteobacteria;Rhizobiales;Hyphomicrobiaceae;Rhodoplanes	0	0	0	0	1	0	1	0	0	0	0	1	0	0	0	0	0	0	1	0
#7205	Root;Bacteria;Proteobacteria;Alphaproteobacteria;Rhizobiales	2	3	2	0	0	0	0	0	1	0	0	0	0	0	1	0	0	3	2	0
#5184	Root;Bacteria;Proteobacteria;Alphaproteobacteria;Rhizobiales;Rhodobiaceae;Afifella	1	0	0	0	0	0	0	0	0	1	1	2	0	0	0	0	0	0	0	0
#14791	Root;Bacteria;Proteobacteria;Alphaproteobacteria;Rhizobiales;Rhodobiaceae;Afifella	0	0	1	1	5	1	14	0	1	3	3	10	1	0	5	1	1	0	0	0
#10523	Root;Bacteria;Proteobacteria;Alphaproteobacteria;Rhizobiales;Rhodobiaceae;Afifella	0	0	0	0	0	0	0	0	0	0	2	0	0	0	0	0	0	0	0	0
#2349	Root;Bacteria;Proteobacteria;Alphaproteobacteria;Rhizobiales	0	0	0	1	0	0	0	0	0	0	0	0	0	0	0	0	0	0	0	0
#19037	Root;Bacteria;Proteobacteria;Alphaproteobacteria;Rhizobiales;Rhodobiaceae;Afifella	0	0	0	0	0	0	1	0	0	0	0	3	0	0	0	0	0	0	0	0
#5711	Root;Bacteria;Proteobacteria;Alphaproteobacteria;Rhizobiales	1	0	0	0	3	7	1	0	0	0	0	3	0	0	9	1	0	11	0	7
#2290	Root;Bacteria;Proteobacteria;Alphaproteobacteria;Rhizobiales;Hyphomicrobiaceae;Rhodoplanes	1	1	0	0	0	0	0	0	0	0	0	0	0	0	2	0	0	0	0	0
#2374	Root;Bacteria;Proteobacteria;Alphaproteobacteria;Rhizobiales;Hyphomicrobiaceae;Rhodoplanes	0	0	0	0	0	0	1	0	0	0	0	0	0	0	0	0	0	0	0	0
#15801	Root;Bacteria;Proteobacteria;Alphaproteobacteria;Rhizobiales;Hyphomicrobiaceae;Rhodoplanes	95	42	4	0	7	18	15	0	1	0	2	8	1	4	69	0	1	36	5	0
#10402	Root;Bacteria;Proteobacteria;Alphaproteobacteria;Rhizobiales;Beijerinckiaceae	0	0	0	0	0	1	1	0	0	0	0	0	0	0	0	0	0	0	0	0
#12373	Root;Bacteria;Proteobacteria;Alphaproteobacteria;Rhizobiales;Hyphomicrobiaceae	0	0	0	0	0	0	0	0	0	0	0	1	0	0	1	0	0	0	0	0
#15277	Root;Bacteria;Proteobacteria;Alphaproteobacteria;Rhizobiales;Hyphomicrobiaceae	0	0	0	0	0	0	0	0	0	0	0	0	0	0	2	0	0	1	0	0
#4232	Root;Bacteria;Proteobacteria;Alphaproteobacteria;Rhizobiales;Hyphomicrobiaceae	0	0	2	1	0	1	1	0	4	1	0	1	0	0	0	0	2	0	2	2
#14227	Root;Bacteria;Proteobacteria;Alphaproteobacteria;Rhizobiales;Hyphomicrobiaceae	134	59	4	16	40	43	50	3	6	16	14	41	1	5	168	1	23	92	50	12
#18379	Root;Bacteria;Proteobacteria;Alphaproteobacteria;Rhizobiales;Hyphomicrobiaceae	0	2	0	0	0	1	0	0	0	0	0	0	0	0	1	0	0	0	0	0
#1408	Root;Bacteria;Proteobacteria;Alphaproteobacteria;Rhizobiales;Hyphomicrobiaceae	1	0	1	2	0	0	0	0	0	0	0	1	0	0	0	0	0	0	0	1
#1698	Root;Unassigned	0	1	0	1	1	0	0	0	0	0	0	0	0	0	0	0	1	0	1	0
#9373	Root;Bacteria;Proteobacteria;Alphaproteobacteria;Rhizobiales;Hyphomicrobiaceae	0	0	0	0	1	0	1	0	1	2	0	1	0	0	0	0	0	0	0	0
#5211	Root;Bacteria;Proteobacteria;Alphaproteobacteria;Rhizobiales;Hyphomicrobiaceae	0	0	0	0	0	0	0	0	0	0	0	0	0	0	0	0	0	0	1	0
#19403	Root;Bacteria;Proteobacteria;Alphaproteobacteria;Rhizobiales;Hyphomicrobiaceae	0	0	0	0	0	0	0	1	1	0	0	0	0	0	0	0	0	0	0	1
#3019	Root;Bacteria;Proteobacteria;Alphaproteobacteria;Rhizobiales;Hyphomicrobiaceae	0	0	0	0	0	0	0	0	0	0	0	0	0	0	1	0	0	0	0	0
#10195	Root;Bacteria;Proteobacteria;Alphaproteobacteria;Rhizobiales;Hyphomicrobiaceae	0	0	0	0	0	0	0	0	0	0	0	0	0	0	1	0	0	0	0	0
#13132	Root;Bacteria;Proteobacteria;Alphaproteobacteria;Rhizobiales;Hyphomicrobiaceae	3	0	0	0	5	2	7	0	0	12	2	2	2	1	10	0	1	7	0	1
#5661	Root;Bacteria;Proteobacteria;Alphaproteobacteria;Rhizobiales;Hyphomicrobiaceae	0	0	0	0	0	1	0	0	0	8	1	1	0	0	0	1	0	0	0	0
#459	Root;Bacteria;Proteobacteria;Alphaproteobacteria;Rhizobiales	0	0	0	0	0	0	0	0	0	1	0	0	0	0	0	0	0	0	0	0
#3336	Root;Bacteria;Proteobacteria;Alphaproteobacteria;Rhizobiales;Hyphomicrobiaceae;Hyphomicrobium	0	0	0	0	0	0	1	0	0	1	0	0	0	0	0	0	0	0	0	1
#14274	Root;Bacteria;Proteobacteria;Alphaproteobacteria;Rhizobiales;Methylobacteriaceae;Methylobacterium;komagatae	0	0	0	0	0	0	0	0	0	0	0	0	0	0	0	0	0	0	0	0
#15633	Root;Bacteria;Proteobacteria;Alphaproteobacteria;Rhizobiales;Methylobacteriaceae;Methylobacterium	0	0	0	0	0	0	0	0	0	2	0	0	0	0	0	0	0	0	0	0
#19326	Root;Bacteria;Proteobacteria;Alphaproteobacteria;Rhizobiales;Bradyrhizobiaceae	0	0	0	1	0	0	0	0	0	0	0	0	0	0	0	0	0	0	0	0
#4112	Root;Bacteria;Proteobacteria;Alphaproteobacteria;Rhizobiales;Bradyrhizobiaceae	0	0	0	0	0	0	0	0	0	0	0	0	0	0	0	0	1	1	0	0
#17189	Root;Bacteria;Proteobacteria;Alphaproteobacteria;Rhizobiales;Bradyrhizobiaceae;Bradyrhizobium	0	0	0	0	0	0	0	0	1	0	0	0	0	0	0	0	0	0	0	0
#16339	Root;Bacteria;Proteobacteria;Alphaproteobacteria;Rhizobiales	6	0	0	0	2	1	2	0	0	0	0	0	0	0	3	0	1	3	0	1
#7552	Root;Bacteria;Proteobacteria;Alphaproteobacteria;Rhizobiales	3	0	0	0	0	1	0	0	1	1	0	0	0	0	1	0	0	0	0	0
#17517	Root;Bacteria;Proteobacteria;Alphaproteobacteria;Rhizobiales;Hyphomicrobiaceae;Rhodoplanes	0	0	0	0	0	0	0	0	0	0	0	0	0	0	0	0	0	0	0	1
#6885	Root;Bacteria;Proteobacteria;Alphaproteobacteria;Rhizobiales;Hyphomicrobiaceae;Rhodoplanes	0	0	0	1	2	1	3	0	2	0	0	2	0	0	0	0	1	1	2	2
#12870	Root;Bacteria;Proteobacteria;Alphaproteobacteria;Rhizobiales;Hyphomicrobiaceae;Rhodoplanes	0	0	0	0	0	0	1	0	0	0	0	4	0	0	0	0	0	0	0	5
#17037	Root;Bacteria;Proteobacteria;Alphaproteobacteria;Rhizobiales;Hyphomicrobiaceae;Rhodoplanes	0	0	0	0	0	0	0	0	0	0	0	0	0	0	1	0	4	0	0	0
#16163	Root;Bacteria;Proteobacteria;Alphaproteobacteria;Rhizobiales;Hyphomicrobiaceae;Rhodoplanes	0	0	0	0	0	0	0	0	0	0	0	0	0	0	0	0	0	0	0	1
#16052	Root;Bacteria;Proteobacteria;Alphaproteobacteria;Rhizobiales;Hyphomicrobiaceae;Rhodoplanes	0	0	0	0	0	0	0	0	0	1	0	0	0	0	0	0	0	0	0	0
#19560	Root;Bacteria;Proteobacteria;Alphaproteobacteria;Rhizobiales;Hyphomicrobiaceae;Rhodoplanes	0	0	0	0	0	0	0	0	0	0	0	0	0	0	0	0	2	0	0	0
#16734	Root;Bacteria;Proteobacteria;Alphaproteobacteria;Rhizobiales;Hyphomicrobiaceae;Rhodoplanes	0	0	2	1	0	0	0	0	0	0	0	0	0	0	1	0	0	0	0	0
#7410	Root;Bacteria;Proteobacteria;Alphaproteobacteria;Rhizobiales;Hyphomicrobiaceae;Rhodoplanes	0	0	0	0	0	0	0	0	0	1	0	0	0	0	0	0	0	3	0	0
#15127	Root;Bacteria;Proteobacteria;Alphaproteobacteria;Rhizobiales;Hyphomicrobiaceae;Rhodoplanes	0	0	0	0	0	0	0	0	0	0	0	0	0	1	0	0	0	0	0	0
#10844	Root;Bacteria;Proteobacteria;Alphaproteobacteria;Rhizobiales;Hyphomicrobiaceae;Rhodoplanes	0	0	0	0	0	0	0	0	0	0	0	0	0	0	0	0	0	0	0	0
#6328	Root;Unassigned	1	0	0	0	0	0	0	0	0	0	0	0	0	0	0	0	0	0	0	0
#6334	Root;Bacteria;Proteobacteria;Alphaproteobacteria;Rhizobiales;Hyphomicrobiaceae;Rhodoplanes	1	0	0	0	0	0	0	0	0	0	0	0	0	0	0	0	0	0	0	0
#5774	Root;Bacteria;Proteobacteria;Alphaproteobacteria;Rhizobiales;Hyphomicrobiaceae;Rhodoplanes	195	94	0	40	47	37	126	0	36	13	17	60	1	21	140	2	54	156	22	4
#6874	Root;Bacteria;Proteobacteria;Alphaproteobacteria;Rhizobiales;Hyphomicrobiaceae;Rhodoplanes	0	0	0	1	0	0	0	0	0	0	0	0	0	0	0	0	0	0	0	0
#15586	Root;Bacteria;Proteobacteria;Alphaproteobacteria	14	2	2	1	13	10	12	0	14	11	17	22	3	5	17	0	12	26	9	7
#821	Root;Bacteria;Proteobacteria;Alphaproteobacteria;Rhizobiales;Hyphomicrobiaceae;Rhodoplanes	1	1	0	0	0	0	0	0	0	0	4	0	0	0	0	0	1	0	0	0
#106	Root;Bacteria;Proteobacteria;Alphaproteobacteria;Rhizobiales;Hyphomicrobiaceae;Rhodoplanes	1	0	0	0	0	0	0	0	0	1	0	1	0	0	0	0	0	0	0	0
#255	Root;Bacteria;Proteobacteria;Alphaproteobacteria;Rhizobiales;Hyphomicrobiaceae;Rhodoplanes	0	1	0	0	0	0	0	0	1	0	1	0	0	0	1	0	0	0	0	0
#13520	Root;Bacteria;Proteobacteria;Alphaproteobacteria;Rhizobiales;Hyphomicrobiaceae;Rhodoplanes	2	0	0	0	0	0	0	0	0	0	0	0	0	0	0	0	0	0	0	0
#11559	Root;Bacteria;Proteobacteria;Alphaproteobacteria;Rhizobiales;Hyphomicrobiaceae;Rhodoplanes	0	0	0	0	0	0	0	0	0	0	0	0	0	0	0	0	0	0	2	0
#361	Root;Bacteria;Proteobacteria;Alphaproteobacteria;Rhizobiales;Hyphomicrobiaceae;Rhodoplanes	10	3	3	1	0	0	1	0	2	1	0	0	0	1	13	0	1	4	14	0
#9037	Root;Bacteria;Proteobacteria;Alphaproteobacteria;Rhizobiales;Hyphomicrobiaceae;Rhodoplanes	0	0	0	0	0	0	0	0	0	0	0	0	0	0	0	0	0	0	1	0
#341	Root;Bacteria;Proteobacteria;Alphaproteobacteria;Rhizobiales;Hyphomicrobiaceae;Rhodoplanes	0	0	0	0	0	0	0	0	0	0	0	0	0	0	0	0	0	0	2	0
#15212	Root;Bacteria;Proteobacteria;Alphaproteobacteria;Rhizobiales	1	0	0	0	0	0	0	0	0	0	0	0	0	0	0	0	0	0	0	0
#5665	Root;Unassigned	0	0	0	0	0	0	0	0	0	0	0	0	0	0	3	0	0	0	0	0
#876	Root;Bacteria;Proteobacteria;Alphaproteobacteria;Rhizobiales;Hyphomicrobiaceae;Rhodoplanes	1	0	0	0	0	0	0	0	0	0	0	0	0	0	0	0	0	0	0	0
#1787	Root;Bacteria;Proteobacteria;Alphaproteobacteria;Rhizobiales;Hyphomicrobiaceae;Rhodoplanes	120	52	20	0	1	3	5	1	2	0	2	3	1	2	74	2	3	18	8	4
#6248	Root;Bacteria;Proteobacteria;Alphaproteobacteria;Rhizobiales;Hyphomicrobiaceae;Rhodoplanes	0	0	0	0	0	0	0	0	0	0	0	0	0	0	1	0	0	0	0	0
#2397	Root;Bacteria;Proteobacteria;Alphaproteobacteria;Rhizobiales;Hyphomicrobiaceae;Rhodoplanes	0	2	2	0	0	0	1	0	2	0	0	0	0	0	2	0	0	1	0	1
#5559	Root;Bacteria;Proteobacteria;Alphaproteobacteria;Rhizobiales;Hyphomicrobiaceae;Rhodoplanes	1	2	0	1	0	0	0	0	1	0	0	0	0	1	3	0	1	1	1	0
#15353	Root;Bacteria;Proteobacteria;Alphaproteobacteria;Rhizobiales;Hyphomicrobiaceae;Rhodoplanes	211	167	21	0	24	24	33	4	7	11	8	23	8	7	182	8	12	48	31	6
#6055	Root;Unassigned	1	0	0	0	0	0	0	0	0	0	0	0	0	0	0	0	0	0	0	0
#17348	Root;Bacteria;Proteobacteria;Alphaproteobacteria;Rhizobiales;Hyphomicrobiaceae;Rhodoplanes	0	0	0	0	0	0	0	0	0	0	0	0	0	0	1	0	0	0	0	0
#13595	Root;Bacteria;Proteobacteria;Alphaproteobacteria;Rhizobiales;Hyphomicrobiaceae;Rhodoplanes	0	1	0	1	1	1	1	0	1	0	0	0	0	1	1	0	1	4	0	4
#11345	Root;Bacteria;Proteobacteria;Alphaproteobacteria;Rhizobiales;Hyphomicrobiaceae;Rhodoplanes	1	0	0	0	0	0	0	0	0	0	0	0	0	0	0	0	0	0	0	0
#15552	Root;Bacteria;Proteobacteria;Alphaproteobacteria;Rhizobiales;Hyphomicrobiaceae;Rhodoplanes	1	0	0	0	0	0	0	0	0	0	0	0	0	0	0	0	0	0	0	0
#19610	Root;Unassigned	1	0	0	0	0	0	0	0	0	0	0	0	0	0	0	0	0	0	0	0
#17281	Root;Unassigned	0	0	0	0	0	0	0	0	0	0	0	0	0	0	1	0	0	0	0	0
#1039	Root;Bacteria;Proteobacteria;Alphaproteobacteria;Rhizobiales;Hyphomicrobiaceae;Rhodoplanes	4	2	0	0	0	0	0	0	0	0	0	0	0	1	6	0	0	1	5	0
#13852	Root;Bacteria;Proteobacteria;Alphaproteobacteria;Rhizobiales;Hyphomicrobiaceae;Rhodoplanes	0	0	0	0	1	0	0	0	0	0	0	0	1	0	1	0	0	0	0	0
#3614	Root;Bacteria;Proteobacteria;Alphaproteobacteria;Rhizobiales	1	0	0	0	0	0	0	0	0	0	0	0	0	2	0	0	1	0	0	0
#1492	Root;Bacteria;Proteobacteria;Alphaproteobacteria;Rhizobiales;Hyphomicrobiaceae;Rhodoplanes	55	5	0	4	11	5	8	0	8	0	5	4	0	1	53	0	3	37	4	3
#15472	Root;Bacteria;Proteobacteria;Alphaproteobacteria	10	15	7	2	6	1	14	0	4	0	1	2	1	8	19	1	15	14	12	6
#10116	Root;Bacteria;Proteobacteria;Alphaproteobacteria;Rhizobiales;Hyphomicrobiaceae;Rhodoplanes	1	0	0	0	0	0	0	0	0	0	0	0	0	1	0	0	0	0	0	0
#10264	Root;Bacteria;Proteobacteria;Alphaproteobacteria;Rhizobiales;Hyphomicrobiaceae;Rhodoplanes	0	0	0	0	0	0	0	0	0	0	2	0	0	0	0	0	0	0	0	0
#17858	Root;Bacteria;Proteobacteria;Alphaproteobacteria;Rhizobiales;Hyphomicrobiaceae;Rhodoplanes	27	3	0	2	9	10	11	0	7	0	11	4	0	2	55	0	1	20	4	0
#1898	Root;Bacteria;Proteobacteria;Alphaproteobacteria;Rhizobiales;Hyphomicrobiaceae;Rhodoplanes	40	2	5	4	1	4	11	0	0	0	1	2	0	4	36	0	5	12	13	1
#15867	Root;Bacteria;Proteobacteria;Alphaproteobacteria;Rhizobiales;Hyphomicrobiaceae;Rhodoplanes	0	1	0	1	0	0	0	0	0	0	0	0	0	0	1	0	1	2	1	1
#18913	Root;Bacteria;Proteobacteria;Alphaproteobacteria;Rhizobiales;Hyphomicrobiaceae;Rhodoplanes	0	0	0	0	0	0	0	0	0	0	0	1	0	0	0	0	0	0	0	0
#1489	Root;Bacteria;Proteobacteria;Alphaproteobacteria;Rhizobiales;Beijerinckiaceae;Beijerinckia	0	0	0	0	0	0	0	0	0	1	0	0	0	0	0	0	0	0	0	0
#13060	Root;Bacteria;Proteobacteria;Alphaproteobacteria;Rhizobiales;Methylocystaceae	18	1	3	0	1	2	0	0	0	0	0	0	0	0	9	0	0	0	2	0
#10316	Root;Bacteria;Proteobacteria;Alphaproteobacteria;Rhizobiales;Methylocystaceae	2	0	0	0	0	0	0	0	0	0	0	0	0	0	0	0	0	0	0	0
#2797	Root;Bacteria;Proteobacteria;Alphaproteobacteria;Rhizobiales;Methylocystaceae	0	0	0	0	0	0	0	0	0	0	0	0	0	0	0	0	0	0	0	0
#5656	Root;Bacteria;Proteobacteria;Alphaproteobacteria;Rhizobiales;Methylocystaceae	0	0	0	0	0	0	1	0	0	0	0	0	0	0	0	0	0	0	0	0
#5855	Root;Bacteria;Proteobacteria;Alphaproteobacteria;Rhizobiales	1	2	0	0	0	0	0	0	0	0	0	0	1	0	0	0	0	0	0	0
#1149	Root;Bacteria;Proteobacteria;Alphaproteobacteria;Rhizobiales;Hyphomicrobiaceae	0	0	0	0	0	0	0	0	0	0	0	0	0	0	0	0	0	0	0	0
#19843	Root;Bacteria;Proteobacteria;Alphaproteobacteria;Rhizobiales;Cohaesibacteraceae	0	0	0	0	6	4	3	0	1	2	4	5	0	0	2	0	1	2	0	3
#12305	Root;Bacteria;Proteobacteria;Alphaproteobacteria;Rhizobiales;Cohaesibacteraceae	0	0	0	0	1	1	1	0	0	0	0	0	0	0	0	0	0	0	0	0
#17940	Root;Bacteria;Proteobacteria;Alphaproteobacteria;Rhizobiales	0	0	0	0	0	0	0	0	0	0	0	0	0	0	0	0	0	0	0	3
#8084	Root;Bacteria;Proteobacteria;Alphaproteobacteria;Rhizobiales;Hyphomicrobiaceae	0	0	0	0	0	0	0	0	0	0	0	0	0	0	1	0	0	0	0	0
#2010	Root;Unassigned	0	0	0	0	0	0	0	0	0	1	0	0	0	0	0	0	0	0	0	0
#2263	Root;Bacteria;Proteobacteria;Alphaproteobacteria;Rhizobiales;Phyllobacteriaceae	0	0	0	0	0	0	0	0	0	0	1	0	0	0	0	0	0	0	0	0
#19445	Root;Bacteria;Proteobacteria;Alphaproteobacteria;Rhizobiales;Phyllobacteriaceae	0	0	0	0	0	0	0	0	0	0	2	0	0	0	0	0	0	0	0	0
#15201	Root;Bacteria;Proteobacteria;Alphaproteobacteria;Rhizobiales;Cohaesibacteraceae;Cohaesibacter	0	0	0	0	0	0	0	0	0	0	0	0	0	0	0	0	0	0	0	0
#15903	Root;Bacteria;Proteobacteria;Alphaproteobacteria;Rhizobiales;Hyphomicrobiaceae;Parvibaculum	0	0	0	0	0	0	0	0	0	0	0	4	0	0	0	0	0	0	0	0
#7829	Root;Bacteria;Proteobacteria;Alphaproteobacteria;Rhizobiales;Hyphomicrobiaceae;Parvibaculum	0	0	0	0	0	0	0	0	0	0	0	34	0	0	0	0	0	1	0	0
#10149	Root;Bacteria;Proteobacteria;Alphaproteobacteria;Rhizobiales;Hyphomicrobiaceae;Parvibaculum	0	0	0	0	0	0	0	0	0	0	0	4	0	0	0	0	0	0	0	0
#14784	Root;Bacteria;Proteobacteria;Alphaproteobacteria;Rhizobiales;Hyphomicrobiaceae;Parvibaculum	0	0	0	0	0	0	0	0	0	0	0	16	0	0	0	0	0	0	0	0
#11129	Root;Bacteria;Proteobacteria;Alphaproteobacteria;Rhizobiales	12	1	0	0	7	2	2	1	0	3	2	0	0	0	2	0	0	4	1	2
#11712	Root;Bacteria;Proteobacteria;Alphaproteobacteria;Rhizobiales	1	0	0	0	2	0	0	0	0	0	0	0	0	0	1	0	0	0	0	0
#19490	Root;Bacteria;Proteobacteria;Alphaproteobacteria;Rhizobiales;Hyphomicrobiaceae;Hyphomicrobium	2	0	0	1	1	1	3	3	1	6	6	6	0	0	4	6	0	2	0	3
#12542	Root;Bacteria;Proteobacteria;Alphaproteobacteria;Rhizobiales;Hyphomicrobiaceae	0	0	0	0	0	2	0	0	0	2	0	0	0	0	0	0	0	0	0	0
#7843	Root;Bacteria;Proteobacteria;Alphaproteobacteria;Rhizobiales;Hyphomicrobiaceae;Devosia	0	0	0	1	2	3	0	0	3	2	0	0	0	0	1	0	1	1	0	0
#9641	Root;Bacteria;Proteobacteria;Alphaproteobacteria;Rhizobiales;Hyphomicrobiaceae	0	0	0	0	0	0	0	0	0	0	1	0	0	0	0	0	0	0	0	0
#14864	Root;Bacteria;Proteobacteria;Alphaproteobacteria;Rhizobiales;Hyphomicrobiaceae	0	0	0	0	0	0	0	0	0	0	1	1	0	0	0	0	0	0	0	0
#14067	Root;Bacteria;Proteobacteria;Alphaproteobacteria;Rhizobiales;Hyphomicrobiaceae;Hyphomicrobium	0	0	0	0	0	1	0	0	0	0	0	0	0	0	0	0	0	0	0	0
#15267	Root;Bacteria;Proteobacteria;Alphaproteobacteria;Rhizobiales;Hyphomicrobiaceae	6	0	0	0	2	1	0	0	0	0	2	0	1	2	12	1	0	1	0	0
#13960	Root;Bacteria;Proteobacteria;Alphaproteobacteria;Rhizobiales;Hyphomicrobiaceae;Hyphomicrobium	1	0	0	0	0	0	0	0	1	0	0	2	0	0	0	0	0	1	0	0
#4009	Root;Bacteria;Proteobacteria;Alphaproteobacteria;Rhizobiales;Hyphomicrobiaceae;Hyphomicrobium	0	0	0	0	0	0	0	0	0	0	1	0	0	0	0	0	0	3	0	0
#9233	Root;Bacteria;Proteobacteria;Alphaproteobacteria;Rhizobiales;Hyphomicrobiaceae;Hyphomicrobium	0	1	0	0	0	0	0	0	1	0	0	0	0	0	1	0	1	0	0	0
#3035	Root;Bacteria;Proteobacteria;Alphaproteobacteria;Rhizobiales;Hyphomicrobiaceae;Hyphomicrobium	0	0	0	0	0	0	0	0	0	0	0	0	0	0	0	0	0	0	0	0
#16854	Root;Bacteria;Proteobacteria;Alphaproteobacteria;Rhizobiales;Hyphomicrobiaceae;Pedomicrobium	0	0	0	0	0	0	0	0	0	0	2	0	0	0	0	0	0	0	0	0
#2813	Root;Bacteria;Proteobacteria;Alphaproteobacteria;Rhizobiales;Hyphomicrobiaceae;Devosia	0	0	0	0	0	0	0	0	0	0	0	0	0	0	0	0	0	0	0	0
#19755	Root;Bacteria;Proteobacteria;Alphaproteobacteria	1	0	0	0	0	0	0	0	0	0	0	0	0	0	0	0	0	0	0	0
#10997	Root;Bacteria;Proteobacteria;Alphaproteobacteria	0	0	0	0	0	0	0	0	0	1	0	0	0	0	0	0	0	0	0	0
#9156	Root;Bacteria;Proteobacteria;Alphaproteobacteria	1	0	0	0	0	0	0	0	0	0	0	0	0	0	0	0	0	0	0	0
#12776	Root;Bacteria;Proteobacteria;Alphaproteobacteria;Rickettsiales;Rickettsiaceae	0	0	0	0	0	0	0	0	0	1	0	0	0	0	0	0	0	0	0	0
#8387	Root;Bacteria;Proteobacteria;Alphaproteobacteria;Rickettsiales;Rickettsiaceae	0	0	0	0	0	0	0	0	0	2	0	0	0	0	0	0	0	0	0	0
#9656	Root;Bacteria;Proteobacteria;Alphaproteobacteria;Rickettsiales;Rickettsiaceae	0	0	0	0	0	0	0	0	0	0	1	0	0	0	0	0	0	0	0	0
#7945	Root;Unassigned	0	0	0	0	2	0	0	0	0	0	0	0	0	0	0	0	0	0	0	0
#10045	Root;Bacteria;Proteobacteria;Alphaproteobacteria;Rickettsiales;Rickettsiaceae	1	0	0	0	0	0	0	0	0	0	0	0	0	0	0	0	0	0	0	0
#9138	Root;Bacteria;Proteobacteria;Alphaproteobacteria;Rhizobiales;Hyphomicrobiaceae	0	0	0	0	0	0	0	0	0	0	0	1	0	0	0	0	0	0	0	0
#11650	Root;Bacteria;Proteobacteria;Alphaproteobacteria;Rhizobiales;Hyphomicrobiaceae;Devosia	0	0	0	0	1	0	0	0	0	0	0	0	0	0	0	0	0	0	0	0
#18895	Root;Bacteria;Proteobacteria;Alphaproteobacteria;Rhizobiales;Hyphomicrobiaceae;Devosia	4	0	0	1	1	0	1	0	1	0	0	2	0	0	9	0	0	0	1	0
#10013	Root;Bacteria;Proteobacteria;Alphaproteobacteria;Rhizobiales;Hyphomicrobiaceae;Devosia	0	0	0	0	0	0	0	0	0	0	0	1	0	0	0	0	0	0	0	0
#11624	Root;Bacteria;Proteobacteria;Alphaproteobacteria;Rhizobiales;Hyphomicrobiaceae;Devosia	0	0	0	0	0	0	1	0	0	0	0	0	0	0	0	0	0	0	0	0
#4511	Root;Bacteria;Proteobacteria;Alphaproteobacteria;Rhizobiales;Hyphomicrobiaceae;Devosia	1	0	0	0	0	0	0	0	0	1	0	0	0	0	0	0	0	1	0	0
#1777	Root;Bacteria;Proteobacteria;Alphaproteobacteria;Rhizobiales;Hyphomicrobiaceae;Devosia	0	0	0	0	0	1	0	0	0	0	0	0	0	0	0	0	0	0	0	0
#15013	Root;Bacteria;Proteobacteria;Alphaproteobacteria;Rhizobiales;Hyphomicrobiaceae;Devosia	0	0	0	0	0	0	0	0	0	0	0	0	0	0	0	0	0	0	0	0
#13884	Root;Bacteria;Proteobacteria;Alphaproteobacteria;Rhizobiales;Hyphomicrobiaceae;Devosia	0	0	0	0	0	1	0	0	0	1	0	0	0	0	3	0	0	0	0	0
#19378	Root;Bacteria;Proteobacteria;Alphaproteobacteria;Rhizobiales;Hyphomicrobiaceae;Devosia	0	0	0	0	0	0	0	0	0	0	0	0	0	0	1	0	0	0	0	0
#10152	Root;Bacteria;Proteobacteria;Alphaproteobacteria;Rhizobiales;Hyphomicrobiaceae;Devosia	0	0	0	0	0	0	0	0	0	0	0	0	0	0	0	0	0	0	1	0
#6349	Root;Bacteria;Proteobacteria;Alphaproteobacteria;Rhizobiales;Hyphomicrobiaceae	0	0	0	0	2	2	0	0	0	1	0	0	0	0	0	0	0	2	0	0
#11960	Root;Bacteria;Proteobacteria;Alphaproteobacteria;Kordiimonadales;Kordiimonadaceae	0	0	0	0	1	0	0	0	0	0	0	0	0	0	0	0	0	0	0	0
#18888	Root;Unassigned	0	0	0	0	0	0	0	0	0	1	0	2	0	0	0	0	0	0	0	0
#2597	Root;Bacteria;Proteobacteria;Alphaproteobacteria	1	0	0	0	0	0	3	0	0	0	1	1	0	1	0	0	1	0	0	1
#17216	Root;Unassigned	1	0	0	0	0	0	1	0	0	0	0	0	0	0	0	0	0	0	0	0
#7133	Root;Bacteria;Proteobacteria;Alphaproteobacteria	0	0	0	0	0	0	0	0	0	0	0	1	0	0	0	0	0	0	0	0
#3574	Root;Bacteria;Proteobacteria;Alphaproteobacteria;Rhizobiales;Hyphomicrobiaceae	0	0	0	0	1	0	0	0	0	0	0	0	0	0	0	0	0	0	0	0
#2834	Root;Bacteria;Proteobacteria;Alphaproteobacteria;Rhizobiales;Hyphomicrobiaceae	0	0	0	0	0	0	0	0	0	0	0	0	0	0	0	0	0	0	0	1
#12587	Root;Bacteria;Proteobacteria;Alphaproteobacteria;Rhizobiales;Hyphomicrobiaceae	0	0	0	0	0	0	0	0	0	4	1	0	0	0	0	0	0	0	0	0
#16134	Root;Bacteria;Proteobacteria;Alphaproteobacteria;Rhizobiales;Hyphomicrobiaceae	0	0	0	0	0	0	0	0	0	0	0	0	0	0	0	0	0	0	0	1
#17659	Root;Bacteria;Proteobacteria;Alphaproteobacteria;Rhizobiales;Hyphomicrobiaceae	0	0	0	0	0	0	0	0	1	0	0	0	0	0	0	0	0	0	0	0
#3945	Root;Bacteria;Proteobacteria;Alphaproteobacteria;Rhizobiales;Hyphomicrobiaceae	0	0	0	0	0	0	0	0	0	0	0	2	0	0	0	0	0	0	0	0
#17375	Root;Bacteria;Proteobacteria;Alphaproteobacteria;Rhizobiales;Hyphomicrobiaceae	6	0	0	6	7	12	22	1	7	6	3	20	0	1	7	0	1	3	0	3
#2327	Root;Bacteria;Proteobacteria;Alphaproteobacteria;Rhizobiales;Hyphomicrobiaceae	0	0	0	0	0	1	0	0	0	1	0	0	0	0	0	0	0	1	0	0
#12837	Root;Bacteria;Proteobacteria;Alphaproteobacteria;Rhizobiales;Hyphomicrobiaceae	7	2	0	0	1	3	1	0	0	2	2	4	1	0	12	0	0	12	0	0
#951	Root;Bacteria;Proteobacteria;Alphaproteobacteria;Rhizobiales;Hyphomicrobiaceae	0	0	0	0	4	0	2	0	1	7	0	5	0	0	3	0	0	3	2	0
#14372	Root;Bacteria;Proteobacteria;Alphaproteobacteria;Rhizobiales;Hyphomicrobiaceae	0	0	0	0	0	0	0	0	0	0	1	0	0	0	0	0	0	0	0	1
#9087	Root;Bacteria;Proteobacteria;Alphaproteobacteria;Rhizobiales;Hyphomicrobiaceae	0	0	0	0	0	0	0	0	1	0	0	2	0	0	1	0	0	0	0	0
#15813	Root;Bacteria;Proteobacteria;Alphaproteobacteria;Rhizobiales;Hyphomicrobiaceae	0	0	0	0	0	1	0	0	0	0	0	0	0	0	0	0	0	0	0	0
#17341	Root;Bacteria;Proteobacteria;Alphaproteobacteria;Rhizobiales;Hyphomicrobiaceae	0	0	0	0	0	1	3	1	1	2	0	2	0	0	0	0	0	0	0	0
#11958	Root;Bacteria;Proteobacteria;Alphaproteobacteria;Rhizobiales;Hyphomicrobiaceae	0	0	0	0	0	1	0	0	0	0	0	1	0	0	0	0	0	0	0	0
#9063	Root;Bacteria;Proteobacteria;Alphaproteobacteria;Rhizobiales;Hyphomicrobiaceae	0	0	0	0	0	0	0	0	0	0	0	0	0	0	0	0	0	0	0	0
#13289	Root;Bacteria;Proteobacteria;Alphaproteobacteria;Rhizobiales;Hyphomicrobiaceae	0	0	0	0	0	0	0	0	0	0	1	0	0	0	2	0	0	1	0	0
#11517	Root;Bacteria;Proteobacteria;Alphaproteobacteria;Rhodospirillales;Rhodospirillaceae	0	0	0	0	0	0	2	0	2	0	0	1	0	0	0	0	0	0	0	0
#9346	Root;Bacteria;Proteobacteria;Alphaproteobacteria;Rhodospirillales;Rhodospirillaceae	0	0	0	0	2	0	0	0	0	2	0	0	0	0	0	0	0	0	0	0
#4513	Root;Unassigned	0	0	0	0	3	0	0	0	0	0	0	0	0	0	0	0	0	0	0	0
#8042	Root;Bacteria;Proteobacteria;Alphaproteobacteria;Ellin329	4	0	0	0	1	0	0	0	1	0	0	0	0	0	0	0	0	0	0	0
#12658	Root;Bacteria;Proteobacteria;Alphaproteobacteria;Ellin329	0	1	0	1	0	0	0	0	0	0	0	0	0	1	0	0	0	0	0	0
#6744	Root;Unassigned	1	0	0	0	0	0	0	0	0	0	0	0	0	0	0	0	0	0	0	0
#2333	Root;Bacteria;Proteobacteria;Alphaproteobacteria;Rhodospirillales;Rhodospirillaceae;Magnetospirillum	0	0	0	0	0	0	0	0	0	0	0	0	0	0	2	0	0	0	0	0
#2626	Root;Bacteria;Proteobacteria;Alphaproteobacteria;Rhodospirillales;Rhodospirillaceae;Magnetospirillum	0	0	1	0	0	0	0	0	0	0	0	0	0	0	0	0	0	0	0	0
#5481	Root;Bacteria;Proteobacteria;Alphaproteobacteria;Rhizobiales	0	0	0	0	0	0	0	0	0	0	0	0	0	0	0	0	0	0	1	0
#18612	Root;Bacteria;Proteobacteria;Alphaproteobacteria;Rhizobiales	0	0	0	0	0	0	0	0	0	0	0	0	0	0	0	0	0	0	0	0
#18528	Root;Bacteria;Proteobacteria;Alphaproteobacteria;Rhizobiales	0	0	0	0	0	0	0	0	0	0	0	0	0	0	0	0	0	0	0	0
#5886	Root;Bacteria;Proteobacteria;Alphaproteobacteria;Rhizobiales	0	0	0	0	0	0	0	0	0	0	0	0	0	0	0	0	0	0	0	0
#12113	Root;Bacteria;Proteobacteria;Alphaproteobacteria;Rhizobiales	0	0	0	0	0	0	0	0	0	0	0	0	0	0	0	0	1	0	0	0
#5467	Root;Bacteria;Proteobacteria;Alphaproteobacteria;Rhizobiales;Rhizobiaceae;Agrobacterium	0	0	0	0	0	0	0	0	0	0	0	0	0	0	1	0	0	0	0	0
#11891	Root;Bacteria;Proteobacteria;Alphaproteobacteria;Rhodobacterales;Hyphomonadaceae	0	0	0	0	0	0	0	0	0	0	1	0	0	0	0	0	0	0	0	0
#16540	Root;Bacteria;Proteobacteria;Alphaproteobacteria;Rhodobacterales;Hyphomonadaceae	0	0	0	0	0	0	0	0	0	0	0	0	0	0	0	0	0	0	0	0
#6223	Root;Bacteria;Proteobacteria;Alphaproteobacteria;Rhodobacterales;Hyphomonadaceae	0	0	0	0	0	0	0	0	0	2	0	0	0	0	0	0	0	0	0	0
#9188	Root;Bacteria;Proteobacteria;Alphaproteobacteria;Rhodobacterales;Hyphomonadaceae;Hyphomonas	0	0	0	0	1	0	0	0	0	1	0	0	0	0	0	0	0	0	0	0
#7862	Root;Bacteria;Proteobacteria;Alphaproteobacteria;Rhodobacterales;Hyphomonadaceae;Hyphomonas	0	0	0	0	1	0	0	0	0	1	0	0	0	0	1	0	0	1	0	0
#11353	Root;Bacteria;Proteobacteria;Alphaproteobacteria;Rhodobacterales;Hyphomonadaceae;Hyphomonas	0	0	0	0	0	0	0	0	0	0	0	0	0	0	1	0	0	0	0	0
#14224	Root;Bacteria;Proteobacteria;Alphaproteobacteria;Rhodobacterales;Hyphomonadaceae;Hyphomonas	0	0	0	0	0	0	0	0	0	0	0	0	0	0	1	0	0	0	0	0
#18799	Root;Bacteria;Proteobacteria;Alphaproteobacteria;Rhodobacterales;Hyphomonadaceae	0	0	0	0	0	0	0	0	0	1	0	0	0	0	0	0	0	0	0	0
#11294	Root;Bacteria;Proteobacteria;Alphaproteobacteria	0	0	0	0	1	0	0	0	0	0	0	0	0	0	0	0	0	0	0	0
#11253	Root;Bacteria;Proteobacteria;Alphaproteobacteria	0	0	0	0	1	0	0	0	0	1	0	1	0	0	0	0	0	0	0	2
#3297	Root;Bacteria;Proteobacteria;Alphaproteobacteria	0	0	0	0	0	0	0	0	0	0	0	0	0	0	0	0	0	0	0	0
#18964	Root;Bacteria;Proteobacteria;Alphaproteobacteria	0	0	0	0	0	0	0	0	0	0	0	0	0	0	0	0	0	0	0	0
#699	Root;Bacteria;Proteobacteria;Alphaproteobacteria	0	0	0	0	0	0	0	0	0	2	4	0	0	0	0	0	0	0	0	0
#16700	Root;Unassigned	0	1	0	0	0	0	0	0	0	0	0	0	0	0	0	0	0	0	0	0
#10333	Root;Bacteria;Proteobacteria;Alphaproteobacteria	0	0	0	0	0	0	0	0	0	0	0	1	0	0	0	0	0	0	0	0
#12227	Root;Bacteria;Proteobacteria;Alphaproteobacteria;Rhodobacterales;Hyphomonadaceae	0	0	0	0	1	0	0	0	0	0	0	0	0	0	0	0	0	0	0	0
#4570	Root;Bacteria;Proteobacteria;Alphaproteobacteria;Rhodobacterales;Hyphomonadaceae	0	0	0	0	0	0	1	0	0	0	0	0	0	0	0	0	0	0	0	0
#13055	Root;Bacteria;Proteobacteria;Alphaproteobacteria;Rhodobacterales;Hyphomonadaceae	0	0	0	0	0	0	0	0	0	0	1	0	0	0	0	0	0	0	0	0
#7613	Root;Bacteria;Proteobacteria;Alphaproteobacteria	0	0	0	0	0	0	0	0	0	2	2	0	0	0	0	0	0	0	0	0
#8600	Root;Bacteria;Proteobacteria;Alphaproteobacteria	0	0	0	0	1	0	1	0	0	0	0	0	0	0	0	0	0	0	0	0
#16465	Root;Bacteria;Proteobacteria;Alphaproteobacteria;Rhodobacterales;Hyphomonadaceae;Maricaulis	0	0	0	0	0	0	0	0	0	0	0	0	0	0	0	0	0	0	0	0
#18586	Root;Bacteria;Proteobacteria;Alphaproteobacteria;Rhodobacterales;Hyphomonadaceae;Oceanicaulis	0	0	0	0	0	0	0	0	0	0	0	0	0	0	0	0	0	0	0	0
#5441	Root;Bacteria;Proteobacteria;Alphaproteobacteria;Rhodobacterales;Hyphomonadaceae;Maricaulis	0	0	0	0	0	0	0	0	0	0	0	0	0	0	1	0	0	0	0	0
#10814	Root;Bacteria;Proteobacteria;Alphaproteobacteria;Rhodobacterales;Hyphomonadaceae;Maricaulis	0	0	0	0	0	0	0	0	0	2	0	0	0	0	0	0	0	0	0	0
#15686	Root;Bacteria;Proteobacteria;Alphaproteobacteria;Rhodobacterales;Hyphomonadaceae	0	0	0	0	0	0	0	0	0	0	2	0	0	0	0	0	0	0	0	0
#6302	Root;Bacteria;Proteobacteria;Alphaproteobacteria;Rhodobacterales;Hyphomonadaceae	0	0	0	0	0	0	0	0	0	1	0	0	0	0	0	0	0	0	0	0
#12777	Root;Bacteria;Proteobacteria;Alphaproteobacteria;Rhizobiales	0	0	0	0	0	0	1	1	0	0	0	0	0	0	0	0	0	0	0	0
#543	Root;Unassigned	0	0	0	0	0	0	0	0	0	1	0	0	0	0	0	0	0	0	0	0
#10131	Root;Bacteria;Proteobacteria;Alphaproteobacteria	0	0	0	0	0	0	1	0	0	0	0	1	0	0	1	0	0	0	0	0
#7947	Root;Bacteria;Proteobacteria;Alphaproteobacteria;Rhizobiales;Hyphomicrobiaceae	0	0	0	0	0	0	0	0	0	1	0	0	0	0	0	0	0	0	0	0
#18057	Root;Bacteria;Proteobacteria;Alphaproteobacteria;Rhizobiales;Hyphomicrobiaceae	0	0	0	0	0	0	0	0	0	0	0	0	0	0	0	0	0	0	0	0
#11690	Root;Bacteria;Proteobacteria;Alphaproteobacteria;Rickettsiales	1	0	0	0	0	0	0	0	0	0	0	0	0	0	6	0	0	0	0	0
#18618	Root;Bacteria;Proteobacteria;Alphaproteobacteria;Rickettsiales	0	0	0	0	0	0	0	0	0	2	0	0	0	0	0	0	0	0	0	0
#8543	Root;Unassigned	0	0	0	0	0	0	0	0	0	0	2	0	0	0	0	0	0	0	0	0
#5428	Root;Bacteria;Proteobacteria;Alphaproteobacteria;BD7-3	3	0	0	0	0	0	0	0	0	0	0	0	0	0	0	0	0	0	0	0
#3095	Root;Unassigned	0	0	0	0	0	1	0	0	0	0	0	0	0	0	0	0	0	0	0	0
#10688	Root;Bacteria;Proteobacteria;Alphaproteobacteria;BD7-3	18	6	0	0	0	0	0	0	0	0	0	0	0	0	1	0	0	0	0	0
#7187	Root;Unassigned	3	2	0	0	0	0	0	0	0	0	0	0	0	0	0	0	0	0	1	0
#7321	Root;Bacteria;Proteobacteria;Alphaproteobacteria;BD7-3	2	0	0	0	0	0	0	0	0	0	0	0	0	0	0	0	0	0	0	0
#4701	Root;Bacteria;Proteobacteria;Alphaproteobacteria;BD7-3	2	0	0	0	0	0	0	0	0	0	0	0	0	0	1	0	0	0	0	0
#12712	Root;Bacteria;Proteobacteria;Alphaproteobacteria	0	0	0	0	0	0	1	1	2	0	1	3	0	0	0	0	0	0	0	0
#11204	Root;Unassigned	0	0	0	0	0	0	0	0	0	0	0	1	0	0	0	0	0	0	0	0
#11970	Root;Unassigned	0	0	0	0	0	0	0	0	1	0	0	0	0	0	0	0	0	0	0	0
#761	Root;Bacteria;Proteobacteria;Alphaproteobacteria	0	0	0	0	0	0	0	0	0	0	0	1	0	0	0	0	0	0	0	0
#16058	Root;Unassigned	1	0	0	0	0	0	0	0	0	1	1	0	0	0	0	0	0	0	0	0
#4646	Root;Bacteria;Proteobacteria	0	0	0	0	0	0	0	0	0	0	0	0	0	0	0	0	0	2	0	0
#9863	Root;Bacteria;Acidobacteria;iii1-8;32-20	0	0	0	0	0	0	1	0	0	0	0	0	0	0	0	0	0	0	0	0
#4676	Root;Unassigned	0	0	0	0	0	0	0	0	0	0	0	0	0	0	2	0	0	0	0	0
#7359	Root;Unassigned	0	0	0	0	0	0	0	0	0	0	0	0	0	0	0	0	0	1	0	0
#2898	Root;Unassigned	0	0	0	0	0	0	0	0	0	0	0	0	0	0	0	0	0	4	0	0
#3954	Root;Unassigned	0	0	0	0	0	0	0	0	0	1	0	0	0	0	0	0	0	0	0	0
#1324	Root;Unassigned	0	0	0	0	0	0	0	0	0	0	0	0	0	0	0	0	0	1	0	0
#1883	Root;Unassigned	0	0	0	0	0	0	0	0	0	0	0	0	0	0	1	0	0	0	0	0
#1343	Root;Unassigned	0	0	0	0	0	0	0	0	0	0	0	0	0	0	3	0	0	0	0	0
#19595	Root;Bacteria;Acidobacteria;iii1-8;DS-18	0	0	0	0	0	0	0	0	0	0	0	0	0	0	1	0	0	0	0	0
#16594	Root;Bacteria;Acidobacteria;iii1-8;DS-18	1	0	0	1	0	0	0	0	0	0	0	0	0	0	1	0	0	0	0	0
#10309	Root;Bacteria;Acidobacteria;iii1-8;DS-18	11	0	0	0	0	0	0	0	0	0	0	0	0	0	5	0	0	0	0	0
#238	Root;Bacteria;Acidobacteria;iii1-8;DS-18	0	0	0	0	0	0	0	0	0	0	1	0	0	0	0	0	0	0	0	0
#17494	Root;Bacteria;Acidobacteria;iii1-8;DS-18	0	0	0	0	0	0	0	0	1	0	0	0	0	0	0	0	0	0	0	0
#17994	Root;Bacteria;Acidobacteria;iii1-8;DS-18	0	0	0	0	0	0	1	0	0	0	0	0	0	0	0	0	0	0	0	0
#8018	Root;Bacteria;Acidobacteria;Sva0725;Sva0725	0	0	0	0	0	0	0	0	0	0	0	0	0	0	0	0	0	1	0	0
#5844	Root;Bacteria;Acidobacteria;Sva0725;Sva0725	0	0	0	0	0	0	0	0	0	0	0	0	0	0	0	0	0	0	0	1
#10850	Root;Bacteria;Acidobacteria;Sva0725;Sva0725	0	0	0	0	0	0	0	0	0	0	0	0	2	0	0	0	0	0	0	0
#4055	Root;Bacteria;Acidobacteria;Sva0725;Sva0725	0	0	0	0	0	0	0	0	0	0	0	0	0	0	0	0	0	1	0	0
#2045	Root;Unassigned	0	0	0	0	2	0	0	0	0	0	0	0	0	0	0	0	0	0	0	0
#1169	Root;Unassigned	0	0	0	0	0	2	0	0	0	0	0	0	0	0	0	0	0	0	0	0
#17207	Root;Unassigned	0	0	0	0	0	0	0	0	0	0	0	0	1	0	0	0	0	0	0	0
#4480	Root;Bacteria;Acidobacteria;Sva0725;Sva0725	0	0	0	0	0	1	0	0	0	0	0	0	0	0	0	0	0	0	0	1
#3363	Root;Unassigned	0	0	0	0	0	0	0	0	0	0	1	0	0	0	0	0	0	0	0	0
#1915	Root;Unassigned	0	0	0	0	0	0	0	0	0	0	2	0	0	0	0	0	0	0	0	0
#2288	Root;Unassigned	0	0	0	0	0	0	1	0	0	0	0	1	0	0	0	0	0	0	0	0
#16115	Root;Unassigned	0	0	0	0	0	0	0	0	1	0	0	0	0	0	0	0	0	0	0	0
#14122	Root;Bacteria;Acidobacteria;Sva0725;Sva0725	0	0	0	0	1	0	0	0	0	0	0	0	0	0	0	0	0	0	0	0
#17770	Root;Bacteria;Acidobacteria;Sva0725;Sva0725	0	0	0	0	0	0	0	0	0	0	0	0	0	0	0	0	0	3	0	0
#5304	Root;Bacteria;Acidobacteria;Sva0725;Sva0725	0	1	0	0	0	5	2	0	0	1	0	1	0	0	2	0	0	8	0	2
#10840	Root;Unassigned	0	0	0	0	0	0	0	0	0	0	1	0	0	0	0	0	0	0	0	0
#8820	Root;Bacteria;Acidobacteria;Sva0725;Sva0725	0	0	0	0	0	0	0	0	0	0	0	0	0	0	5	0	0	0	0	0
#13288	Root;Unassigned	0	0	0	0	0	0	0	0	0	0	0	0	2	0	0	0	0	0	0	0
#15029	Root;Bacteria;Acidobacteria;Sva0725;Sva0725	0	0	0	0	0	0	0	0	0	0	0	1	0	0	0	0	0	0	0	0
#14930	Root;Bacteria;Acidobacteria;Sva0725;Sva0725	0	0	0	0	0	0	2	0	0	0	0	0	0	0	0	0	0	0	0	0
#10751	Root;Bacteria;Acidobacteria;Sva0725;Sva0725	0	0	0	0	0	0	1	0	0	0	1	0	0	0	0	0	0	0	0	0
#12141	Root;Bacteria;Acidobacteria;Sva0725;Sva0725	0	0	0	0	1	0	3	0	1	0	2	0	0	0	0	0	0	0	0	0
#19782	Root;Bacteria;Acidobacteria;Sva0725;Sva0725	0	0	0	0	1	0	0	0	0	1	0	0	0	0	0	0	0	0	0	0
#15134	Root;Bacteria;Acidobacteria;Sva0725;Sva0725	0	0	0	0	0	0	0	0	1	0	0	0	0	0	0	0	0	0	0	0
#18830	Root;Bacteria;Acidobacteria;Sva0725;Sva0725	0	0	0	0	0	0	0	0	0	0	0	0	0	0	1	0	0	0	0	0
#2661	Root;Unassigned	0	0	0	0	0	0	0	0	0	0	1	0	0	0	0	0	0	0	0	0
#3417	Root;Bacteria;Acidobacteria;Sva0725;Sva0725	0	0	0	0	0	0	0	0	0	0	0	0	0	0	0	0	1	0	0	0
#8544	Root;Bacteria;Acidobacteria;Sva0725;Sva0725	0	0	0	0	1	0	0	0	0	0	0	0	0	0	0	0	0	0	0	0
#10619	Root;Bacteria;Acidobacteria;Sva0725;Sva0725	0	0	0	0	0	0	0	0	0	0	0	1	0	0	0	0	0	0	0	0
#603	Root;Unassigned	0	0	0	0	0	0	0	0	0	1	0	0	0	0	0	0	0	0	0	0
#2388	Root;Unassigned	0	0	0	0	0	0	0	0	0	0	1	0	0	0	0	0	0	0	0	0
#11269	Root;Unassigned	0	0	0	0	2	0	0	0	0	0	0	0	0	0	0	0	0	0	0	0
#16515	Root;Bacteria;Acidobacteria;Sva0725;Sva0725	0	0	0	0	0	0	0	0	0	0	0	0	1	0	0	0	0	0	0	0
#14731	Root;Bacteria;Acidobacteria;Sva0725;Sva0725	0	0	0	0	0	0	0	0	0	0	0	0	0	0	1	0	0	0	0	0
#7517	Root;Bacteria;Acidobacteria;Sva0725;Sva0725	0	0	0	0	0	2	0	0	0	0	0	0	0	0	0	0	0	0	0	0
#14993	Root;Bacteria;Acidobacteria;Sva0725;Sva0725	0	0	0	0	1	0	0	0	0	0	0	0	0	0	0	0	0	0	0	0
#11325	Root;Bacteria;Acidobacteria;Sva0725;Sva0725	0	0	0	0	0	0	0	0	0	2	0	0	0	0	0	0	0	0	0	0
#16544	Root;Bacteria;Acidobacteria;Sva0725;Sva0725	0	0	0	0	0	0	0	0	0	0	1	0	0	0	0	0	0	0	0	0
#14494	Root;Bacteria;Acidobacteria;Sva0725;Sva0725	0	0	0	0	0	0	0	0	0	0	0	0	0	0	1	0	0	0	0	0
#19001	Root;Unassigned	0	0	0	0	1	0	0	0	0	0	0	0	0	0	0	0	0	0	0	0
#11409	Root;Bacteria;Acidobacteria;Sva0725;Sva0725	0	0	0	0	0	0	0	0	0	0	0	0	0	0	0	0	0	1	0	0
#6995	Root;Bacteria;Acidobacteria;Sva0725;Sva0725	0	0	0	0	0	0	0	0	0	0	0	0	0	0	0	0	0	1	0	0
#7853	Root;Bacteria;Acidobacteria;Sva0725;Sva0725	0	0	0	0	0	0	0	0	0	1	0	0	0	0	0	0	0	0	0	0
#10177	Root;Bacteria;Acidobacteria;Sva0725;Sva0725	0	0	0	0	0	0	0	0	0	0	0	1	0	0	0	0	0	0	0	0
#11048	Root;Bacteria;Acidobacteria;Sva0725;Sva0725	0	0	0	0	0	0	0	0	0	2	0	0	0	0	0	1	0	0	0	1
#16614	Root;Bacteria;Acidobacteria;Sva0725;Sva0725	0	0	0	0	0	0	0	0	0	2	0	0	0	0	0	0	0	0	0	0
#10334	Root;Bacteria;Acidobacteria;Sva0725;Sva0725	0	0	0	0	0	0	0	0	0	0	0	0	0	0	1	0	0	0	0	0
#10397	Root;Bacteria;Acidobacteria;Sva0725;Sva0725	0	0	0	0	0	0	0	0	0	0	2	0	0	0	0	0	0	0	0	0
#8226	Root;Bacteria;Acidobacteria;Sva0725;Sva0725	0	0	0	0	0	0	0	0	0	0	0	0	0	0	0	0	0	0	0	2
#15894	Root;Bacteria;Acidobacteria;Sva0725;Sva0725	0	0	0	0	0	0	0	0	0	2	0	0	0	0	0	0	0	0	0	0
#573	Root;Bacteria;Acidobacteria;Sva0725;Sva0725	0	0	0	0	0	0	0	0	0	0	0	1	1	0	0	0	0	0	0	0
#12902	Root;Bacteria;Acidobacteria;Sva0725;Sva0725	0	0	0	0	0	0	0	0	0	0	0	1	0	0	0	0	0	0	0	0
#9399	Root;Bacteria;Acidobacteria;Sva0725;Sva0725	0	0	0	0	0	0	1	0	0	1	0	0	0	0	0	0	0	0	0	0
#16316	Root;Bacteria;Acidobacteria;Sva0725;Sva0725	0	0	0	0	0	0	0	0	0	1	0	0	0	0	0	0	0	0	0	0
#9464	Root;Unassigned	0	0	0	0	0	0	0	0	0	1	0	0	0	0	0	0	0	0	0	0
#1511	Root;Bacteria;Acidobacteria;Sva0725;Sva0725	0	0	0	0	0	1	0	0	0	0	0	0	0	0	1	0	0	0	0	0
#19837	Root;Bacteria;Acidobacteria;Sva0725;Sva0725	0	0	0	0	0	0	1	0	0	0	1	0	0	0	0	0	0	0	0	1
#3469	Root;Bacteria;Acidobacteria;Sva0725;Sva0725	0	0	0	0	1	0	0	0	0	0	0	0	0	0	0	0	0	0	0	0
#13678	Root;Unassigned	0	0	0	0	0	0	0	0	0	0	0	0	0	0	1	0	0	0	0	0
#12862	Root;Unassigned	0	0	0	0	0	0	0	0	0	0	0	0	1	0	0	0	0	0	0	0
#12391	Root;Bacteria;Acidobacteria;Sva0725;Sva0725	0	0	0	0	0	0	0	0	0	1	0	0	0	0	0	0	0	0	0	0
#19543	Root;Bacteria;Acidobacteria;Sva0725;Sva0725	0	0	0	0	0	0	0	0	0	0	0	0	0	0	0	0	1	0	0	0
#9128	Root;Unassigned	0	0	0	0	0	0	0	0	0	0	0	1	0	0	0	0	0	0	0	0
#8622	Root;Bacteria;Acidobacteria;Sva0725;Sva0725	0	0	0	0	0	0	0	0	0	0	0	0	0	0	1	0	0	0	0	0
#6978	Root;Unassigned	0	0	0	0	0	1	0	0	0	0	0	0	0	0	0	0	0	0	0	0
#19820	Root;Bacteria;Acidobacteria;iii1-8;DS-18	0	0	0	0	0	0	0	0	0	0	0	2	0	0	0	0	0	0	0	0
#4932	Root;Bacteria;Acidobacteria;iii1-8;DS-18	0	0	0	1	0	1	7	0	1	7	2	3	0	0	5	1	0	0	0	0
#10949	Root;Bacteria;Acidobacteria;iii1-8;DS-18	0	0	0	0	0	0	0	0	0	0	0	0	0	0	0	0	1	0	0	0
#8516	Root;Bacteria;Acidobacteria;iii1-8;DS-18	0	0	0	0	0	0	0	0	0	0	0	1	0	0	0	1	0	0	0	0
#4555	Root;Bacteria;Acidobacteria;Sva0725;Sva0725	0	1	0	0	0	0	1	0	0	0	0	0	0	0	0	0	0	0	0	0
#16410	Root;Unassigned	0	0	0	0	0	0	0	0	0	0	0	0	0	0	0	0	0	0	0	2
#1197	Root;Bacteria;Acidobacteria;Sva0725;Sva0725	0	0	0	0	0	0	0	0	0	2	0	0	0	0	0	0	0	0	0	0
#6778	Root;Bacteria;Acidobacteria;Sva0725;Sva0725	0	0	0	0	0	0	0	0	0	6	1	1	0	0	0	0	0	0	0	1
#1969	Root;Bacteria;Acidobacteria;Sva0725;Sva0725	0	0	0	0	0	0	0	0	0	3	0	0	0	0	0	0	0	0	0	1
#11317	Root;Bacteria;Acidobacteria;Sva0725;Sva0725	0	0	0	1	0	1	0	0	0	0	0	0	0	0	0	0	0	0	0	0
#17719	Root;Unassigned	0	0	0	0	1	0	0	0	0	0	0	0	0	0	0	0	0	0	0	0
#3520	Root;Unassigned	0	0	0	0	0	0	0	0	0	0	0	0	0	0	0	0	3	0	0	0
#5806	Root;Unassigned	0	0	0	0	0	1	0	0	0	0	0	0	0	0	0	0	0	1	0	0
#7551	Root;Unassigned	0	0	0	0	0	1	0	0	0	0	0	0	0	0	0	0	0	0	0	1
#998	Root;Bacteria;Acidobacteria;Sva0725;Sva0725	0	0	0	0	0	0	0	0	0	0	0	0	0	0	0	0	0	0	0	1
#670	Root;Bacteria;Acidobacteria;Sva0725;Sva0725	0	0	0	0	0	0	0	0	0	0	0	0	0	0	1	0	0	0	0	0
#16883	Root;Bacteria;Acidobacteria;Sva0725;Sva0725	0	0	0	2	0	0	0	0	0	0	0	0	0	1	0	0	0	0	0	0
#13436	Root;Unassigned	0	0	0	0	0	0	1	0	0	0	0	0	0	0	0	0	0	0	0	0
#9908	Root;Bacteria;Acidobacteria;Sva0725;Sva0725	0	0	0	0	0	0	0	0	0	0	0	0	0	0	0	0	0	0	0	2
#16059	Root;Bacteria;Acidobacteria;Sva0725;Sva0725	0	0	0	0	0	0	0	0	0	1	0	1	0	0	0	0	0	0	0	0
#14678	Root;Unassigned	0	0	0	0	0	0	0	0	0	0	0	0	0	0	0	0	0	0	0	0
#9349	Root;Bacteria;Acidobacteria;Sva0725;Sva0725	0	0	0	0	0	0	0	0	0	0	0	0	1	0	0	0	0	0	0	0
#9917	Root;Bacteria;Acidobacteria;Sva0725;Sva0725	1	0	0	0	0	0	0	0	0	0	0	0	0	0	0	0	0	0	0	0
#2841	Root;Unassigned	0	0	0	0	0	1	0	0	0	0	0	0	0	0	6	0	0	0	0	0
#7789	Root;Bacteria;Acidobacteria;Sva0725;Sva0725	0	0	0	0	0	0	1	0	0	0	0	0	0	0	0	0	0	0	0	0
#16560	Root;Bacteria;Acidobacteria;Sva0725;Sva0725	0	0	0	0	0	1	0	0	0	0	0	0	0	0	2	0	0	1	0	0
#4408	Root;Bacteria;Acidobacteria;Sva0725;Sva0725	0	0	0	0	0	0	0	0	0	0	0	0	0	0	0	0	0	0	0	1
#6058	Root;Bacteria;Acidobacteria;Sva0725;Sva0725	0	0	0	0	1	0	0	0	0	0	0	0	0	0	0	0	0	0	0	0
#7835	Root;Unassigned	0	0	0	0	0	2	0	0	0	2	1	0	0	0	0	0	0	0	0	0
#18999	Root;Bacteria;Acidobacteria;Sva0725;Sva0725	0	0	0	0	0	1	0	0	0	0	0	0	0	0	0	0	0	0	0	0
#10105	Root;Bacteria;Acidobacteria;Sva0725;Sva0725	0	0	0	0	0	1	0	0	0	0	0	0	0	0	0	0	0	0	0	0
#4986	Root;Bacteria;Acidobacteria;Sva0725;Sva0725	0	0	0	1	0	4	0	0	1	0	1	0	0	0	0	0	0	2	0	0
#15250	Root;Bacteria;Acidobacteria;Sva0725;Sva0725	1	0	0	0	0	0	0	0	0	0	0	0	0	0	0	0	0	0	0	0
#16791	Root;Bacteria;Acidobacteria;Sva0725;Sva0725	0	0	0	0	0	2	0	0	0	0	0	0	0	0	0	0	0	0	0	1
#16529	Root;Bacteria;Acidobacteria;Sva0725;Sva0725	0	0	0	0	0	0	0	0	0	0	0	0	0	0	0	0	1	1	0	0
#8311	Root;Bacteria;Acidobacteria;Sva0725;Sva0725	0	0	0	0	0	0	0	0	0	0	1	0	0	0	0	0	0	0	0	0
#16695	Root;Bacteria;Acidobacteria;Sva0725;Sva0725	7	0	0	0	0	0	0	0	0	0	0	0	0	0	4	0	1	2	0	0
#676	Root;Bacteria;Acidobacteria;Sva0725;Sva0725	0	0	0	0	1	1	2	0	1	1	1	0	0	0	1	0	2	0	0	2
#13649	Root;Unassigned	0	0	0	0	0	0	1	0	0	0	3	0	0	0	0	0	0	0	0	0
#14099	Root;Bacteria;Acidobacteria;Sva0725;Sva0725	0	0	0	0	0	1	0	0	0	0	0	0	0	0	0	0	0	0	0	0
#3204	Root;Bacteria;Acidobacteria;Sva0725;Sva0725	0	0	0	0	0	0	0	0	0	0	0	0	0	0	0	0	0	0	0	5
#14893	Root;Bacteria;Acidobacteria;Sva0725;Sva0725	0	0	0	0	0	0	0	0	0	0	0	0	0	0	0	0	0	0	0	4
#2165	Root;Bacteria;Acidobacteria;Sva0725;Sva0725	0	0	0	0	1	0	4	0	0	1	1	0	0	0	0	0	2	0	0	0
#499	Root;Unassigned	0	0	0	0	0	0	0	0	0	0	0	0	0	0	0	1	0	0	0	0
#12441	Root;Bacteria;Acidobacteria;Sva0725;Sva0725	0	0	0	0	0	0	0	0	0	0	0	0	0	0	0	1	0	0	0	0
#13735	Root;Bacteria;Acidobacteria;Sva0725;Sva0725	0	0	0	0	0	0	0	0	0	0	0	0	0	0	0	0	0	0	0	1
#11516	Root;Bacteria;Acidobacteria;Sva0725;Sva0725	0	0	0	0	1	2	3	0	0	0	2	0	0	0	0	0	1	2	0	1
#12853	Root;Bacteria;Acidobacteria;Sva0725;Sva0725	0	0	0	0	0	0	0	0	0	0	0	0	0	0	0	0	0	0	0	1
#1204	Root;Bacteria;Acidobacteria;Sva0725;Sva0725	0	0	0	1	1	1	3	0	2	1	2	3	0	0	3	0	1	8	1	1
#13106	Root;Bacteria;Acidobacteria;Sva0725;Sva0725	0	0	0	0	0	0	0	0	0	0	0	0	0	0	0	1	0	0	0	0
#12386	Root;Bacteria;Acidobacteria;Sva0725;Sva0725	0	0	0	0	0	0	0	0	0	0	0	1	0	0	0	0	0	0	0	0
#3317	Root;Bacteria;Acidobacteria;Sva0725;Sva0725	0	0	0	0	0	0	0	0	0	0	2	0	0	0	0	0	0	0	0	0
#4926	Root;Bacteria;Acidobacteria;Sva0725;Sva0725	0	0	0	0	1	1	0	0	0	0	1	1	0	0	0	0	0	0	0	0
#544	Root;Bacteria;Acidobacteria;Sva0725;Sva0725	13	1	0	2	5	7	9	0	6	2	0	2	0	2	16	0	2	8	0	0
#5761	Root;Bacteria;Acidobacteria;Sva0725;Sva0725	3	0	0	0	1	0	0	0	1	0	0	0	0	2	0	0	1	2	0	0
#11771	Root;Bacteria;Acidobacteria;Sva0725;Sva0725	30	0	1	0	0	0	0	0	0	0	0	0	0	2	6	0	0	2	0	0
#5800	Root;Bacteria;Acidobacteria;Sva0725;Sva0725	0	0	0	0	0	0	0	0	0	0	0	0	0	0	0	0	1	0	0	0
#17844	Root;Bacteria;Acidobacteria;Sva0725;Sva0725	0	0	0	0	0	0	0	0	0	0	0	1	0	0	0	0	0	0	0	0
#15831	Root;Bacteria;Acidobacteria;Sva0725;Sva0725	0	0	0	0	0	0	0	0	0	0	0	2	0	0	0	0	0	0	0	0
#11231	Root;Bacteria;Acidobacteria;Sva0725;Sva0725	0	0	0	0	0	0	0	0	0	0	4	0	0	0	1	0	0	2	0	0
#12333	Root;Bacteria;Acidobacteria;Sva0725;Sva0725	0	0	0	0	0	0	0	1	0	0	0	0	0	0	0	0	1	0	0	1
#16567	Root;Bacteria;Acidobacteria;Sva0725;Sva0725	0	0	0	0	0	0	0	0	1	0	0	0	0	0	0	0	0	0	0	0
#14576	Root;Bacteria;Acidobacteria;Sva0725;Sva0725	0	0	0	0	1	0	0	0	0	2	1	0	0	0	0	0	0	1	0	0
#5937	Root;Bacteria;Acidobacteria;Sva0725;Sva0725	0	0	0	1	1	0	0	0	0	0	0	0	0	0	2	0	0	0	0	0
#6710	Root;Bacteria;Acidobacteria;Sva0725;Sva0725	0	0	0	0	0	0	0	0	0	1	0	0	0	0	0	0	0	0	0	0
#3882	Root;Bacteria;Acidobacteria;Sva0725;Sva0725	0	0	0	0	3	0	4	0	1	0	1	0	0	0	1	0	0	0	0	0
#5998	Root;Bacteria;Acidobacteria;Sva0725;Sva0725	0	0	0	0	0	0	1	0	0	2	0	0	0	0	0	0	0	0	0	0
#18835	Root;Bacteria;Acidobacteria;Sva0725;Sva0725	0	0	0	0	2	0	0	0	0	0	1	0	0	0	0	0	0	0	0	1
#18811	Root;Bacteria;Acidobacteria;Sva0725;Sva0725	0	0	0	0	0	0	0	1	0	0	1	0	0	0	1	0	0	2	0	0
#14226	Root;Bacteria;Acidobacteria;Sva0725;Sva0725	2	0	0	0	0	0	3	0	0	0	0	0	0	0	0	0	0	0	0	1
#19514	Root;Unassigned	0	0	0	0	0	1	0	0	0	0	0	0	0	0	0	0	0	0	0	0
#7929	Root;Unassigned	0	0	0	0	0	0	1	0	0	0	0	0	0	0	0	0	0	0	0	0
#13044	Root;Bacteria;Acidobacteria;Sva0725;Sva0725	0	0	0	0	1	0	0	0	0	0	0	0	0	0	0	0	0	0	0	0
#16806	Root;Bacteria;Acidobacteria;Sva0725;Sva0725	0	0	0	0	0	0	0	0	0	0	1	0	0	0	0	0	0	0	0	0
#2360	Root;Bacteria;Acidobacteria;Sva0725;Sva0725	0	0	0	0	1	0	0	0	0	0	0	0	1	0	0	0	0	0	0	0
#12423	Root;Bacteria;Acidobacteria;Sva0725;Sva0725	0	0	0	0	0	0	0	0	0	3	2	0	0	0	0	0	0	0	0	0
#587	Root;Bacteria;Acidobacteria;Acidobacteria-6;CCU21	0	0	0	0	0	0	0	0	0	0	0	1	0	0	0	0	0	0	0	0
#8283	Root;Bacteria;Acidobacteria;Acidobacteria-6;CCU21	0	0	0	0	0	0	0	0	0	0	0	0	0	0	1	0	0	0	0	0
#11638	Root;Bacteria;Acidobacteria;Acidobacteria-6;CCU21	1	0	0	0	0	0	0	0	0	0	0	0	0	0	0	0	0	0	1	0
#3057	Root;Bacteria;Acidobacteria;Acidobacteria-6;CCU21	0	0	0	0	0	0	1	0	0	0	0	1	1	0	0	0	0	2	0	0
#3940	Root;Bacteria;Acidobacteria;Acidobacteria-6;CCU21	0	0	0	0	0	0	0	0	0	0	0	0	0	0	2	1	0	0	0	0
#14760	Root;Bacteria;Acidobacteria;Acidobacteria-6;CCU21	0	0	0	0	0	0	0	0	0	0	0	0	0	0	0	0	0	0	0	1
#9744	Root;Bacteria;Acidobacteria;Acidobacteria-6;CCU21	1	0	0	0	0	0	0	0	0	0	2	0	0	0	2	0	0	0	0	0
#19796	Root;Bacteria;Acidobacteria;Acidobacteria-6;CCU21	0	0	0	0	0	1	0	0	0	0	0	0	0	0	0	0	0	1	0	0
#1629	Root;Bacteria;Acidobacteria;Acidobacteria-6;CCU21	0	0	0	0	0	0	0	0	0	0	0	0	0	0	0	0	0	3	0	0
#17155	Root;Bacteria;Acidobacteria;Acidobacteria-6;CCU21	0	0	0	0	0	0	1	0	0	0	0	0	0	0	2	0	0	2	0	0
#4558	Root;Bacteria;Acidobacteria;Acidobacteria-6;CCU21	5	1	0	2	1	4	7	0	1	0	2	2	0	0	10	0	1	4	0	0
#1806	Root;Bacteria;Acidobacteria;Acidobacteria-6;CCU21	0	0	0	0	0	0	1	0	0	0	0	0	0	0	0	0	0	0	0	0
#12155	Root;Bacteria;Acidobacteria;Acidobacteria-6;CCU21	0	0	0	0	0	0	0	0	0	1	0	0	0	1	0	0	0	0	0	0
#17133	Root;Bacteria;Acidobacteria;Acidobacteria-6;CCU21	0	0	0	0	0	0	0	0	0	0	0	0	0	0	0	0	0	2	0	0
#3171	Root;Bacteria;Acidobacteria;Acidobacteria-6;CCU21	0	0	0	0	0	1	1	0	0	0	0	0	0	0	0	0	0	0	0	0
#18366	Root;Bacteria;Acidobacteria;Acidobacteria-6;CCU21	0	0	0	0	1	0	0	0	0	0	0	0	0	0	0	0	0	0	0	0
#2302	Root;Bacteria;Acidobacteria;Acidobacteria-6;CCU21	0	0	0	0	0	0	2	0	0	0	0	0	0	0	0	0	0	0	0	0
#15258	Root;Bacteria;Acidobacteria;Acidobacteria-6;CCU21	0	0	0	0	0	0	0	0	0	0	1	0	0	0	0	0	0	0	0	0
#15808	Root;Bacteria;Acidobacteria;Acidobacteria-6;CCU21	1	0	0	0	0	0	0	0	0	0	1	0	0	0	0	0	0	0	0	0
#1124	Root;Bacteria;Acidobacteria;Acidobacteria-6;CCU21	0	0	0	0	0	0	0	0	0	0	0	0	0	0	1	0	0	0	0	0
#1365	Root;Bacteria;Acidobacteria;Acidobacteria-6;CCU21	0	0	0	0	0	0	1	0	0	0	0	0	0	0	0	0	0	0	0	0
#2153	Root;Bacteria;Acidobacteria;Acidobacteria-6;CCU21	0	0	0	0	0	0	0	0	0	1	0	0	0	0	1	0	0	0	0	0
#4441	Root;Bacteria;Acidobacteria;Acidobacteria-6;CCU21	0	0	0	0	0	0	0	0	0	0	0	0	0	0	1	0	0	0	0	0
#9563	Root;Bacteria;Acidobacteria;Acidobacteria-6;CCU21	0	0	0	0	0	0	2	0	0	0	0	1	0	0	0	0	0	0	0	0
#18840	Root;Bacteria;Acidobacteria;Acidobacteria-6;CCU21	0	0	0	0	0	0	1	0	0	1	0	0	0	0	0	0	3	0	0	0
#293	Root;Bacteria;Acidobacteria;Acidobacteria-6;CCU21	0	0	0	0	1	1	2	0	0	0	4	3	0	0	1	0	0	6	0	0
#15704	Root;Bacteria;Acidobacteria;Acidobacteria-6;CCU21	4	0	0	1	1	3	6	0	0	11	1	4	0	0	19	0	0	12	0	6
#4318	Root;Bacteria;Acidobacteria;Acidobacteria-6;CCU21	0	0	0	0	1	0	1	0	0	1	0	0	0	0	0	0	0	0	0	0
[truncated: 18,011 more rows]
