# Supplementary material for: Mangrove crab intestine and habitat sediment microbiomes cooperatively work on carbon and nitrogen cycling
Source: PLoS One. 2021 Dec 31;16(12):e0261654. doi: 10.1371/journal.pone.0261654 (PMC8719709; doi:10.1371/journal.pone.0261654)
Supplement: S5 File — (XLSX) [file pone.0261654.s005.xlsx]

## Sheet: phylum level
sample_id	Proteobacteria	Bacteroidetes	Acidobacteria	Chloroflexi	Actinobacteria	Gemmatimonadetes	Chlorobi	Firmicutes	Spirochaetes	Fusobacteria	Planctomycetes	Verrucomicrobia	Nitrospirae	Cyanobacteria	Tenericutes
NS1	34.2804	50.8151	0	0	2.56171	0	0	4.70424	7.26595	0	0.0465766	0	0	0	0.27946
NS2	39.2335	30.3943	0	0	2.08241	0	0	24.3243	2.9907	0	0	0	0	0.0221533	0.930439
NS3	35.9155	42.3541	0	0	2.41449	0	0	13.8833	4.62777	0	0	0.100604	0	0	0.704225
NS4	29.0709	23.5764	0.0999001	0.0999001	7.89211	0	0	37.962	0	0	0	0	0	0.0999001	0
Av	34.6251	36.785	0.024975	0.024975	3.73768	0	0	20.2185	3.7211	0	0.0116442	0.0251509	0	0.0305134	0.478531
SD	4.23753	12.1541	0.04995	0.04995	2.77686	0	0	14.2889	3.04237	0	0.0232883	0.0503018	0	0.047422	0.417844
EV1	43.7298	47.489	0.0587372	0.0293686	2.96623	0	0.0293686	3.81791	1.20411	0	0.0293686	0.0881057	0	0	0.293686
EV2	61.2281	26.6667	0.175439	0	9.82456	0	0.175439	1.05263	0.350877	0.175439	0.350877	0	0	0	0
EV3	60.2713	23.2558	0	0	0.968992	0	0	12.9845	0.968992	1.16279	0	0.193798	0	0	0.193798
EV4	13.8795	19.3636	0	0	7.71835	0	0	55.5179	1.08328	0	0	0	0	0	0
Av	44.7772	29.1938	0.0585439	0.00734214	5.36953	0	0.0512018	18.3432	0.901814	0.334557	0.0950614	0.070476	0	0	0.121871
SD	22.1093	12.5564	0.0827026	0.0146843	4.10304	0	0.0839736	25.3023	0.37963	0.558315	0.171105	0.0921104	0	0	0.146514
PI1	41.4593	55.543	0	0	1.0181	0	0	0.226244	0.565611	0.961538	0.226244	0	0	0	0
PI2	45.989	40.7075	0.0498256	0.149477	11.3602	0	0	0.149477	0.548082	0.0498256	0.44843	0.249128	0	0	0.0498256
PI3	63.0499	24.0469	0.293255	0.293255	10.8504	0	0	0.293255	0	0	0.879765	0	0	0	0
PI4	63.5417	31.25	0	0	3.54167	0	0	1.25	0	0	0	0	0	0	0.416667
Av	53.51	37.8869	0.0857702	0.110683	6.69261	0	0	0.479744	0.278423	0.252841	0.38861	0.062282	0	0	0.116623
SD	11.4518	13.605	0.140303	0.14064	5.20265	0	0	0.516853	0.321575	0.473048	0.375141	0.124564	0	0	0.201403
Av	44.3041	34.6219	0.0564297	0.0476667	5.26661	0	0.0170673	13.0138	1.63378	0.195799	0.165105	0.0526363	0	0.0101711	0.239008
SD	15.4578	12.2499	0.0926765	0.0914127	3.95851	0	0.0505836	17.7958	2.24478	0.410083	0.27391	0.0875211	0	0.0289661	0.309567
	Proteobacteria	Bacteroidetes	Acidobacteria	Chloroflexi	Actinobacteria	Gemmatimonadetes	Chlorobi	Firmicutes	Spirochaetes	Fusobacteria	Planctomycetes	Verrucomicrobia	Nitrospirae	Cyanobacteria	Tenericutes
U1	67.2868	3.86339	4.50842	3.11651	10.6464	2.36285	4.41336	0.495655	0.196904	1.54807	0.190114	0.108637	0.095057	0.230853	0.0339489
U2	74.0192	5.17529	3.08848	2.29549	8.86895	1.56511	3.38063	0.563439	0.33389	0.0626043	0.0417362	0.0208681	0	0.0626043	0.0626043
U3	58.6725	4.50845	8.45335	0.814026	21.9787	0.626174	2.69255	0.375704	0	0	0.187852	0.187852	0.0626174	0.0626174	0
U4	67.2	4.86154	5.35385	4.92308	10.4615	1.96923	2.33846	0.307692	0.615385	0.676923	0.492308	0.246154	0.0615385	0.123077	0.0615385
Av	66.7946	4.60217	5.35102	2.78728	12.9889	1.63084	3.20625	0.435623	0.286545	0.5719	0.228003	0.140878	0.0548032	0.119788	0.0395229
SD	6.28675	0.562826	2.26962	1.71324	6.04609	0.744763	0.913688	0.115322	0.258535	0.718886	0.189385	0.0978629	0.039708	0.0793403	0.029499
M1	69.2721	9.17163	4.69681	5.8418	2.73396	2.46524	2.12642	0.619231	1.01647	0.946372	0.257039	0.315457	0.210305	0.140203	0
M2	65.8402	6.20763	5.88655	6.51088	7.95576	2.40813	1.37353	0.463789	1.07028	0.945416	0.303247	0.160542	0.160542	0.214056	0.0356761
M3	68.8502	6.86556	6.8563	5.56842	3.92847	3.79876	1.7604	0.426202	0.491059	0.296488	0.389141	0.185305	0.407672	0.111183	0
M4	74.6894	5.43478	4.81366	4.19255	6.0559	1.5528	1.24224	0.931677	0.465839	0	0.15528	0	0	0.465839	0
M5	69.4155	5.84485	6.48247	5.67481	3.99575	3.99575	2.04038	0.340064	0.42508	0.255048	0.616366	0.297556	0.382572	0.10627	0
Av	69.6135	6.70489	5.74716	5.55769	4.93397	2.84414	1.70859	0.556193	0.693747	0.488665	0.344214	0.191772	0.232218	0.20751	0.00713521
SD	3.19146	1.4757	0.970172	0.846573	2.06889	1.02941	0.392779	0.232975	0.3206	0.432556	0.173968	0.126769	0.168028	0.150694	0.0159548
L1	70.9765	10.1564	4.43233	4.29012	2.52429	1.63546	1.27992	0.983645	1.12586	0.865134	0.391088	0.343683	0.260725	0.651813	0
L2	67.2151	6.16452	6.52131	4.93558	6.79881	2.33895	1.88305	0.773043	0.99108	0.416254	0.396432	0.336967	0.277502	0.654113	0.0396432
L3	72.6792	10.4315	3.28462	5.5254	3.31942	1.41962	0.953375	0.521921	0.702853	0.243563	0.153097	0.222686	0.229645	0.139179	0.0347947
L4	70.4572	5.6272	5.86166	1.7585	9.37866	1.64127	1.4068	0.586166	0.7034	0.117233	0.117233	0.3517	0.3517	0.3517	0
L5	65.4802	3.6266	5.03694	6.98455	10.8126	2.41773	3.89523	0.0671592	0.335796	0.402955	0.0671592	0.470114	0.134318	0.0671592	0
Av	69.3616	7.20124	5.02737	4.69883	6.56676	1.89061	1.88368	0.586387	0.771798	0.409028	0.225002	0.34503	0.250778	0.372793	0.0148876
SD	2.93631	2.97901	1.2569	1.922	3.63575	0.454963	1.173	0.34147	0.305358	0.283127	0.15706	0.0876433	0.0790693	0.276327	0.0204576
B1	61.1612	8.68135	5.11863	5.39212	9.78638	2.01419	3.41489	1.19004	0.838939	1.18264	0.240225	0.229137	0.0997856	0.0702195	0.0332619
B2	70.442	7.45856	4.14365	3.31492	9.2081	0.644567	1.74954	0.736648	0.644567	0.368324	0.184162	0.552486	0.092081	0.092081	0.092081
B3	63.0701	6.84139	6.16065	4.83322	11.2321	2.75698	1.49762	1.32743	0.306331	1.22532	0.136147	0	0.136147	0.238257	0.10211
Av	64.8911	7.66043	5.14098	4.51342	10.0755	1.80525	2.22068	1.08471	0.596612	0.925431	0.186845	0.260541	0.109338	0.133519	0.0758177
SD	4.90104	0.936445	1.00869	1.07489	1.04254	1.07159	1.04185	0.309156	0.269523	0.48294	0.0520907	0.277579	0.0235348	0.091362	0.037194
D1	56.3894	6.39255	7.69231	13.435	6.81122	1.94963	2.48703	1.33725	1.08105	1.356	0.312441	0.181216	0.187465	0.16247	0.00624883
D2	67.8501	6.6568	3.77219	3.99408	9.14694	2.26824	4.3146	0.345168	0.567061	0.123274	0.0739645	0.123274	0.0739645	0.0493097	0.0246548
D3	71.2411	4.85816	5.78014	5.42553	7.02128	1.87943	1.20567	0.638298	0.283688	0.177305	0.35461	0.390071	0	0.248227	0
Av	62.1198	6.52468	5.73225	8.71453	7.97908	2.10894	3.40081	0.841208	0.824054	0.739635	0.193203	0.152245	0.130715	0.10589	0.0154518
SD	4.61041	1.00249	1.14572	2.42037	1.06456	0.195459	1.59786	0.249384	0.27029	0.34133	0.14085	0.14639	0.065546	0.102493	0.0124587
Av	67.6104	6.44141	5.39722	4.94133	8.13327	2.08551	2.27279	0.651511	0.609777	0.560446	0.252982	0.236185	0.161182	0.212062	0.0263281
SD	4.81899	1.92889	1.39791	2.54782	4.32204	0.83514	1.07586	0.347538	0.328082	0.491898	0.152146	0.149473	0.124974	0.184096	0.0322075

## Sheet: family level
sample_id	Desulfobacteraceae	Desulfobulbaceae	Hyphomicrobiaceae	Piscirickettsiaceae	Rhodobacteraceae	Marinilabiaceae	Desulfarculaceae	Syntrophobacteraceae	Ignavibacteriaceae	Helicobacteraceae	Flavobacteriaceae	Pseudoalteromonadaceae	Desulfuromonadaceae	Alteromonadaceae	Ectothiorhodospiraceae	Rhodospirillaceae	Flammeovirgaceae	Spirochaetaceae	Mariprofundaceae	Erythrobacteraceae	Vibrionaceae	Sphingomonadaceae	Thiotrichaceae	Lachnospiraceae	Oceanospirillaceae	Nocardioidaceae	Xanthomonadaceae	Mycobacteriaceae	Acetobacteraceae	Rhodothermaceae	Demequinaceae	Chromatiaceae	Fusobacteriaceae	Rhodocyclaceae	Nitrospiraceae	Cryomorphaceae	Syntrophaceae	Clostridiaceae	Bacteriovoracaceae	Pelobacteraceae	Saprospiraceae	Coxiellaceae	Sinobacteraceae	Intrasporangiaceae	Phyllobacteriaceae	Halomonadaceae	Caldilineaceae	Acidobacteriaceae	Microbacteriaceae
NS1	0.105485	2.4789	0.0527426	0	1.84599	50.6329	0	0	0	0.158228	1.16034	9.12447	0.527426	0.527426	0	0	0.0527426	7.70042	0	0	11.8143	0.369198	0	1.79325	6.27637	0	0	0	0	0	2.37342	0	0	0	0	0	0	0.791139	0.105485	0	0	0	0	0.0527426	0	0	0	0	0.369198
NS2	0.0893921	1.01311	0.0893921	0.0297974	0.417163	32.8367	0	0.0297974	0	0.11919	1.1621	14.4517	0	0.476758	0	0.327771	0	3.84386	0	0.208582	12.3361	0.148987	0	23.7187	0.744934	0.0595948	0	0.148987	0	0	2.35399	0	0	0	0	0	0	0.0297974	0.238379	0	0	0	0	0.0297974	0.0297974	0	0	0	0.0893921
NS3	0	0.769231	0.128205	0	0.769231	46.0256	0	0	0	0	0.384615	11.1538	0	0.512821	0	0	0	5.25641	0	0	12.4359	0.25641	0	11.4103	3.33333	0	0	0	0	0	2.69231	0	0	0	0	0	0	0.128205	0	0	0	0	0	0.128205	0	0	0	0	0.128205
NS4	0	2.01005	0.879397	0	11.9347	26.005	0	0	0	0	0.125628	3.39196	0.125628	0.125628	0	0.376884	0	0	0	0.628141	0.879397	2.38693	0	40.9548	0	0.251256	0	0	0	0	6.53266	0	0	0	0	0	0	0	0	0	0	0	0	0.125628	0.376884	0	0	0	0.628141
Av	0.0487193	1.56782	0.287434	0.00744934	3.74176	38.8751	0	0.00744934	0	0.0693543	0.70817	9.5305	0.163264	0.410658	0	0.176164	0.0131857	4.20017	0	0.209181	9.36644	0.790383	0	19.4692	2.58866	0.0777128	0	0.0372467	0	0	3.4881	0	0	0	0	0	0	0.237285	0.0859661	0	0	0	0	0.0840933	0.10167	0	0	0	0.303734
SD	0.0566386	0.810573	0.395843	0.0148987	5.49565	11.4233	0	0.0148987	0	0.0816539	0.533713	4.644	0.249894	0.19121	0	0.204402	0.0263713	3.22158	0	0.296109	5.66459	1.06816	0	16.9024	2.84337	0.119058	0	0.0744934	0	0	2.03563	0	0	0	0	0	0	0.373277	0.113124	0	0	0	0	0.0503386	0.184013	0	0	0	0.249184
EV1	0	1.05085	0.40678	0.610169	3.79661	40.0339	0	0	0	0	9.72881	17.5254	0.101695	8.50847	0	0.237288	1.08475	1.38983	0	1.59322	3.22034	0.847458	0	0.542373	0.915254	0.0338983	0	0.0677966	0	0	1.49153	0	0	0	0	1.52542	0	3.15254	0.644068	0	0.305085	0	0	0.0338983	0.0338983	0	0.0338983	0	0.779661
EV2	0	0.250627	1.00251	0.501253	11.0276	16.792	0.250627	0	0	0	10.0251	11.5288	0	19.0476	0	0.75188	4.01003	0.501253	0	2.25564	1.50376	1.25313	0	0.75188	1.00251	0.501253	0	0.501253	0	0	4.7619	0	0.250627	0	0	0.501253	0	0	2.50627	0	0.501253	0.250627	0	2.25564	0	0.250627	0	0	4.26065
EV3	0	5.48303	0.78329	0	0.261097	12.2715	0	0	0	0	8.61619	42.5587	0	0.522193	0	0	0.522193	1.30548	0	0	3.65535	0	0	7.3107	0	0	0	0	0	0	0.78329	0	1.56658	0	0	0	0	4.17755	0	0	0	0	0	0.261097	0	0	0	0	0
EV4	0	0.167785	0.167785	0	3.02013	23.406	0	0	0	0.0838926	0.0838926	2.60067	0.0838926	0	0	0.755034	0	1.1745	0	0.33557	0.755034	0.0838926	0	56.3758	0	0.0838926	0	0	0	0	8.89262	0	0	0	0	0	0	0.671141	0	0	0	0	0	0.251678	0	0	0	0	0.0838926
Av	0	1.73807	0.59009	0.277856	4.52635	23.1259	0.0626566	0	0	0.0209732	7.11349	18.5534	0.0463969	7.01957	0	0.43605	1.40424	1.09277	0	3.98	2.28362	0.546121	0	16.2452	0.47944	0.154761	0	0.142262	0	0	3.98233	0	0.454302	0	0	0.506669	0	2.00031	0.787583	0	0.201584	0.0626566	0	0.700578	0.00847458	0.0626566	0.00847458	0	1.28105
SD	0	2.52819	0.373879	0.323907	4.592	12.1641	0.125313	0	0	0.0419463	4.72548	17.1381	0.0540652	8.91405	0	0.379098	1.79277	0.404171	0	1.05854	1.37887	0.606238	0	26.9377	0.554755	0.233551	0	0.241452	0	0	3.7039	0	0.750872	0	0	0.719101	0	1.98628	1.18533	0	0.246161	0.125313	0	1.04201	0.0169492	0.125313	0.0169492	0	2.0169
PI1	0	0	0.434783	0	20.8696	10	0	0	0	0	13.4783	0	0	27.3913	0	1.30435	5.21739	0	0	3.04348	0	0.434783	0	0	0.434783	0	0	0.434783	0	0	4.78261	0	0	0	0	3.04348	0	0	1.30435	0	0.869565	0	0	1.73913	0	0	0.434783	0	4.78261
PI2	0	0.819672	0.546448	0	6.01093	18.306	0	0	0	0	12.0219	24.5902	0.273224	0.819672	0.273224	1.0929	0	0	0	0.273224	3.27869	0.546448	0	1.0929	0	0.273224	0	0.273224	0	0	2.73224	0	0	0	0	3.55191	0	0	9.56284	0	0.273224	0	0	0.546448	1.0929	0	0	0	0.546448
PI3	0	0.0680735	0.680735	0.136147	4.76515	22.8727	0	0	0	0	38.6658	12.2532	0	5.58203	0	0.476515	0	0.680735	0	2.11028	4.01634	0.748809	0	0.272294	0.0680735	0	0	0.0680735	0	0	0.816882	0.0680735	1.15725	0	0	2.04221	0	0	0.953029	0	0	0	0	0.136147	0.0680735	0	0	0	0.0680735
PI4	0.0639386	2.30179	3.70844	0.0639386	11.7008	16.0486	0	0	0	0	20.0767	8.95141	0.191816	8.82353	0.0639386	1.6624	4.02813	0.703325	0	0.831202	3.90026	0.703325	0.0639386	0.191816	0.127877	0.191816	0	0.255754	0	0	9.52685	0	0.0639386	0	0	0.895141	0	0	0.959079	0	0.191816	0.575448	0	0.639386	0.191816	0	0	0	1.9821
Av	0.0159847	0.797384	1.3426	0.0500214	10.8366	16.8068	0	0	0	0	21.0607	11.4487	0.11626	10.6541	0.0842907	1.13404	2.31138	0.346015	0	1.56455	2.79882	0.608341	0.0159847	0.389252	0.157683	0.11626	0	0.257959	0	0	4.46465	0.0170184	0.305297	0	0	2.38318	0	0	3.19482	0	0.333651	0.143862	0	0.765278	0.338196	0	0.108696	0	1.84481
SD	0.0319693	1.06949	1.58043	0.0648475	7.33841	5.35258	0	0	0	0	12.2488	10.176	0.138298	11.6322	0.129512	0.497395	2.71275	0.39965	0	1.25038	1.89378	0.144576	0.0319693	0.482802	0.191978	0.138298	0	0.150068	0	0	3.74319	0.0340368	0.568768	0	0	1.17366	0	0	4.24852	0	0.375187	0.287724	0	0.685062	0.50936	0	0.217391	0	2.1207
Av	0.021568	1.36776	0.740042	0.111775	6.36824	26.2693	0.0208855	0.00248311	0	0.0301092	9.62744	13.1775	0.10864	6.02812	0.0280969	0.582085	1.24294	1.87965	0	0.939945	4.81629	0.648281	0.00532822	12.0346	1.07526	0.116245	0	0.145823	0	0	3.97836	0.00567279	0.2532	0	0	0.963284	0	0.745864	1.35612	0	0.178412	0.0688395	0	0.51665	0.149447	0.0208855	0.0390567	0	1.1432
SD	0.0400274	1.55469	0.988311	0.212592	6.299	13.3302	0.0723497	0.00860176	0	0.0567302	11.2181	11.4307	0.159873	8.84294	0.0793532	0.544535	1.96424	2.44074	0	1.04692	4.6464	0.654847	0.0184575	18.7548	1.88866	0.158233	0	0.180053	0	0	2.97764	0.0196511	0.530093	0	0	1.2896	0	1.40804	2.69128	0	0.274682	0.175055	0	0.726377	0.317936	0.0723497	0.125002	0	1.67185
	Desulfobacteraceae	Desulfobulbaceae	Hyphomicrobiaceae	Piscirickettsiaceae	Rhodobacteraceae	Marinilabiaceae	Desulfarculaceae	Syntrophobacteraceae	Ignavibacteriaceae	Helicobacteraceae	Flavobacteriaceae	Pseudoalteromonadaceae	Desulfuromonadaceae	Alteromonadaceae	Ectothiorhodospiraceae	Rhodospirillaceae	Flammeovirgaceae	Spirochaetaceae	Mariprofundaceae	Erythrobacteraceae	Vibrionaceae	Sphingomonadaceae	Thiotrichaceae	Lachnospiraceae	Oceanospirillaceae	Nocardioidaceae	Xanthomonadaceae	Mycobacteriaceae	Acetobacteraceae	Rhodothermaceae	Demequinaceae	Chromatiaceae	Fusobacteriaceae	Rhodocyclaceae	Nitrospiraceae	Cryomorphaceae	Syntrophaceae	Clostridiaceae	Bacteriovoracaceae	Pelobacteraceae	Saprospiraceae	Coxiellaceae	Sinobacteraceae	Intrasporangiaceae	Phyllobacteriaceae	Halomonadaceae	Caldilineaceae	Acidobacteriaceae	Microbacteriaceae
U1	13.0369	4.35823	11.8529	1.32258	6.89004	0.12596	3.24978	1.44855	7.46945	0.869127	0.113364	0	0.440862	0.100768	1.82643	1.65008	0.642398	0.289709	12.5834	1.47374	0.012596	0.995088	1.72566	0.0377881	0.113364	4.67313	3.94256	1.34778	1.65008	0.12596	0.0881723	0.264517	0.0503842	6.46177	0.176345	0.0503842	0.592014	0.629802	0.012596	0.214133	0.0251921	0.302305	1.17143	0.743167	0.113364	0.440862	0.100768	1.88941	0.302305
U2	12.9283	3.42635	15.9308	2.33133	13.8114	0.141293	2.96715	2.8965	5.3338	1.0597	0.10597	0	0.635818	0.176616	1.73084	2.15472	0.741787	0.529848	8.44225	3.00247	0	1.16567	0.953727	0.0706464	0.247262	3.0378	2.47262	1.48357	1.41293	0.10597	0	0.494525	0.0706464	4.59202	0	0	0.529848	0.494525	0.0353232	0.141293	0.0706464	0.0706464	0.777111	0.353232	0.353232	0.494525	0.10597	0.600495	0.0353232
U3	3.44456	0.430571	6.88913	0.107643	6.45856	0	0.645856	0.645856	4.19806	0	0	0	0	0	9.68784	1.39935	0	0	10.9795	0	0	0	1.07643	0	0	3.12164	11.5178	1.93757	13.0248	0	0	0.215285	0	0.107643	0.107643	0	0.107643	0.430571	0	0.645856	0	0.322928	4.84392	0.322928	0	0.215285	0	8.50377	0.107643
U4	16.8944	16.1491	10.559	4.59627	5.34161	0.124224	4.2236	1.49068	3.72671	2.85714	0.869565	0	3.47826	0.869565	0.993789	3.10559	0.993789	1.11801	2.48447	1.49068	0.124224	1.61491	0.869565	0	1.11801	3.35404	0.496894	1.61491	0.248447	0.124224	0.124224	0.621118	0.372671	1.36646	0.124224	0.124224	0.621118	0.248447	0	1.86335	0.124224	0.496894	0.372671	0.248447	0.124224	0.993789	0.124224	0.248447	0.124224
Av	11.576	6.09106	11.3079	2.08946	8.1254	0.0978692	2.7716	1.6204	5.18201	1.19649	0.272225	0	1.13874	0.286737	3.55972	2.07744	0.594494	0.484392	8.62243	1.49172	0.0342049	0.943915	1.15634	0.0271086	0.36966	3.54665	4.60746	1.59596	4.08405	0.0890384	0.053099	0.398861	0.123425	3.13197	0.102053	0.0436519	0.462656	0.450836	0.0119798	0.716159	0.0550155	0.298193	1.79128	0.416943	0.147705	0.536115	0.0827404	2.81053	0.142374
SD	5.72622	6.91154	3.7307	1.90248	3.84639	0.0656954	1.51592	0.935332	1.66748	1.19934	0.40158	0	1.5822	0.395229	4.10231	0.753989	0.423025	0.47472	4.43293	1.22582	0.0603055	0.68142	0.388931	0.0340556	0.509035	0.762809	4.81832	0.252507	5.99186	0.0600437	0.0630551	0.191745	0.168797	2.9145	0.0740649	0.0587313	0.239717	0.15844	0.0166566	0.796555	0.0546206	0.175013	2.06105	0.221894	0.148086	0.328228	0.0560697	3.86048	0.113392
M1	18.9595	17.3424	4.40591	6.96039	5.41364	0.70307	4.92149	2.50762	3.39817	2.64823	3.28099	0.374971	3.0232	1.14835	1.89829	2.76541	1.61706	1.80455	0.820248	1.68737	0.304664	1.82798	1.68737	0.53902	0.960862	0.0937427	0.0937427	0.398406	0.0468713	0.70307	0.0234357	0.679634	1.21865	0.492149	0.421842	0.86712	0.374971	0.16405	0.562456	0.0937427	1.05461	0.210921	0.16405	0.070307	0.398406	0.070307	0.257792	0.070307	0.0234357
M2	15.4711	18.3017	7.17332	7.56107	4.96316	0.387747	3.10198	2.13261	2.48158	3.72237	1.97751	0.193874	4.92439	1.16324	1.58976	2.01629	1.58976	2.05506	1.12447	0.969368	0.116324	1.47344	1.31834	0.310198	1.24079	1.16324	0.232648	1.16324	0.155099	1.16324	0.814269	0.581621	1.00814	0.271423	0.348972	0.271423	0.542846	0.155099	0.193874	0.387747	0.426522	0.697945	0.232648	0.348972	0.271423	0.310198	0.387747	0.0775494	0.426522
M3	19.3122	13.6243	6.08466	11.0544	3.68481	0.377929	4.2706	5.34769	2.6644	1.37944	3.28798	0.113379	3.04233	2.22978	1.45503	2.77778	1.73847	1.00151	1.43613	1.20937	0.642479	2.19199	0.434618	0.302343	1.64399	0.0944822	0.170068	0.491308	0.377929	1.32275	0.0566893	1.0582	0.434618	0.151172	0.831444	0.491308	0.26455	0.113379	0.0377929	0.377929	0.661376	0.0566893	0.415722	0.132275	0.188964	0.340136	0.113379	0.132275	0
M4	19.8113	7.86164	4.40252	7.54717	11.0063	0.943396	4.40252	3.14465	1.57233	0	1.25786	0.628931	0.943396	2.20126	0.943396	1.88679	1.57233	0.943396	0.943396	2.20126	0.628931	1.25786	1.88679	0	1.57233	4.40252	8.1761	0.314465	0.314465	0	0	1.57233	0	1.57233	0	0.314465	0.943396	0	0	0.628931	0.314465	0	0	0	0	0	0	0	0
M5	19.5739	14.8247	4.57168	11.0519	2.30803	0.310697	5.01553	4.74922	3.59521	1.68664	2.52996	0.310697	3.68398	2.48557	2.08611	3.10697	1.46471	0.84332	0.665779	0.754549	0.665779	2.13049	0.399467	0.266312	2.88504	0.0887705	0.133156	0.399467	0.310697	1.1984	0.0887705	0.798935	0.399467	0	0.798935	0.399467	0.133156	0	0.0443853	0.443853	0.621394	0.399467	0.0887705	0.0443853	0.266312	0.621394	0.133156	0.266312	0.0443853
Av	18.6256	14.3909	5.32762	8.835	5.47519	0.544568	4.34242	3.57636	2.74234	1.88734	2.46686	0.32437	3.12346	1.84564	1.59452	2.51065	1.59647	1.32957	0.998004	1.36438	0.471635	1.77635	1.14532	0.283575	1.6606	1.16855	1.76114	0.553378	0.241012	0.877493	0.196633	0.938144	0.612177	0.497414	0.480239	0.468757	0.451784	0.0865054	0.167702	0.38644	0.615672	0.273005	0.180238	0.119188	0.225021	0.268407	0.178415	0.109289	0.0988686
SD	1.79157	4.10526	1.25065	2.03937	3.32022	0.269835	0.764178	1.40768	0.806303	1.39701	0.872092	0.198149	1.44281	0.639419	0.440845	0.530436	0.0982045	0.557927	0.297027	0.582375	0.247864	0.40664	0.695508	0.19172	0.737089	1.86637	3.58643	0.346616	0.136078	0.5439	0.346899	0.396837	0.493998	0.627264	0.34503	0.238091	0.313231	0.0812507	0.232768	0.192252	0.283411	0.283613	0.15757	0.137079	0.146505	0.246362	0.148518	0.0995685	0.184096
L1	19.4192	7.67677	3.05556	15.1263	5.45455	0.883838	4.57071	3.56061	1.79293	0.959596	5.50505	0.277778	1.51515	1.5404	2.04545	1.51515	2.75253	2.19697	0.20202	1.06061	0.277778	1.99495	4.01515	0.959596	0.757576	0.151515	0.0505051	0.0252525	0.0757576	0.959596	0.10101	2.27273	1.23737	0.0505051	0.555556	0.782828	0.20202	0.505051	0.782828	0.20202	1.31313	0.30303	0.0252525	0.0252525	0.353535	0.0757576	0.30303	0.0505051	0
L2	13.4821	10.1786	4.41964	14.1518	6.47321	0.446429	3.88393	3.97321	3.34821	3.75	2.94643	0.267857	2.27679	1.02679	2.05357	2.76786	2.5	1.91964	1.11607	0.848214	0.0892857	1.38393	2.94643	0.267857	0.625	0.267857	0.0446429	0.982143	0.178571	0.758929	0.3125	1.51786	0.848214	0.0892857	0.625	0.535714	0.580357	0.357143	1.07143	0.223214	1.02679	0.491071	0.267857	0.178571	0.446429	0.267857	0.446429	0.357143	0.178571
L3	14.7611	7.08191	3.28498	11.2201	10.8362	0.355518	4.13823	5.54608	1.47895	5.19056	11.533	0.0853242	1.42207	1.50739	2.03356	1.35097	1.52162	1.35097	0.312856	0.753697	0.184869	1.20876	0.782139	0.170648	1.12344	0.19909	2.91524	0.668373	0.170648	0.554608	0.0711035	1.05233	0.284414	0.0284414	0.469283	0.668373	0.298635	0.170648	0.156428	0.142207	0.355518	0.0995449	0.0995449	0.0853242	1.45051	0.0995449	0.127986	0.0711035	0.0284414
L4	19.1067	4.96278	4.96278	5.95533	5.7072	0	0.992556	2.97767	2.72953	0.496278	3.97022	0	1.24069	0.744417	5.45906	1.48883	0.744417	1.48883	6.45161	0.992556	0.248139	3.22581	0.992556	0	0.992556	1.98511	5.21092	0.992556	5.21092	0.248139	0	1.48883	0	0	0.744417	0.744417	0.248139	0.248139	0.496278	0	0.744417	0	0.744417	0	0.248139	0	0.496278	1.24069	0.744417
L5	13.8643	14.7493	8.25959	5.75221	3.9823	0.589971	4.27729	2.21239	7.52212	3.53982	0.147493	0	2.80236	0.147493	2.35988	2.21239	0.147493	0.589971	2.21239	1.62242	0.147493	2.0649	0.589971	0	0.442478	3.39233	3.09735	1.9174	1.03245	0.294985	0.147493	0.294985	0.147493	2.94985	0.294985	0	0.294985	0	0	0.737463	0	0.442478	1.62242	1.32743	0	0.442478	0	0.294985	0
Av	16.1267	8.92986	4.79651	10.4411	6.49069	0.455151	3.57254	3.65399	3.37435	2.78725	4.82044	0.126192	1.85141	0.993299	2.79031	1.86704	1.53321	1.50928	2.05899	1.0555	0.189513	1.97567	1.86525	0.27962	0.788209	1.19918	2.26373	0.917146	1.33367	0.563251	0.126421	1.32535	0.503499	0.623617	0.537848	0.546267	0.324827	0.256196	0.501393	0.260981	0.68797	0.267225	0.551898	0.323316	0.499723	0.177128	0.274745	0.402886	0.190286
SD	2.90249	3.74659	2.09035	4.42817	2.59148	0.323695	1.46341	1.24762	2.43485	1.99111	4.23079	0.138353	0.6625	0.579239	1.49814	0.604966	1.114	0.614802	2.58385	0.338909	0.0759284	0.792067	1.52906	0.3971	0.274427	1.44851	2.21518	0.683335	2.20187	0.302785	0.117002	0.724137	0.520973	1.30081	0.169014	0.31963	0.148185	0.190485	0.440048	0.280248	0.522646	0.21309	0.660632	0.565513	0.557052	0.177702	0.209985	0.487317	0.318516
B1	16.1347	15.2006	6.06814	1.62623	7.33822	0.671998	5.00638	1.24992	5.18782	5.18782	0.759358	0.430079	3.25247	0.631678	0.853437	1.22976	1.2096	1.37088	4.39487	1.0416	0.235199	1.23648	0.591358	1.18944	2.08319	1.84127	0.658558	1.49856	0.645118	0.255359	1.55904	0.376319	1.18944	1.40448	0.181439	0.11424	0.658558	0.389759	0.302399	0.510718	0.12768	0.329279	0.477118	0.463679	0.0806397	0.215039	0.0873597	0.463679	1.04832
B2	10.5973	3.08285	4.4316	9.24855	4.23892	0.770713	3.27553	1.7341	2.89017	0	3.66089	0.385356	0.963391	1.54143	6.93642	2.50482	1.15607	1.34875	5.58767	1.92678	0.192678	1.15607	2.89017	0	1.54143	3.08285	5.97303	0.963391	4.4316	0.578035	0	0.963391	0.385356	0.385356	0.192678	0.963391	0.192678	0.578035	0	0	0.192678	0.770713	1.15607	0.192678	0.192678	0.578035	0.192678	1.54143	0
B3	11.6083	14.786	7.9118	4.34501	4.28016	1.10246	1.88067	1.75097	2.46433	5.05837	0.77821	0.259403	6.22568	0.77821	0.713359	2.59403	0.907912	0.583658	4.40986	0.77821	2.01038	2.26978	0.324254	0.648508	2.07523	1.62127	0.453956	2.26978	1.62127	0.77821	1.29702	0.389105	0.453956	1.23217	0.259403	0.129702	0.389105	0.194553	0.129702	2.72374	0.453956	0.389105	1.55642	0.324254	0	0.259403	0.389105	0.77821	0.194553
Av	12.7801	11.0231	6.13718	5.07327	5.28576	0.848392	3.38753	1.57833	3.51411	3.4154	1.73282	0.358279	3.48051	0.983771	2.8344	2.10954	1.09119	1.10109	4.79746	1.24886	0.812751	1.55411	1.2686	0.612648	1.89995	2.1818	2.36185	1.57724	2.23266	0.537201	0.952017	0.576272	0.67625	1.00733	0.211174	0.402444	0.413447	0.387449	0.144034	1.07815	0.258105	0.496366	1.0632	0.32687	0.091106	0.350826	0.223048	0.927771	0.41429
SD	2.9488	6.87962	1.74113	3.86299	1.7776	0.225501	1.56586	0.284541	1.46503	2.95853	1.66978	0.0885007	2.63855	0.488469	3.55314	0.763216	0.160966	0.448249	0.684378	0.601684	1.03739	0.621092	1.41066	0.595528	0.310515	0.78805	3.12905	0.656739	1.96589	0.263806	0.834815	0.335316	0.445754	0.545494	0.0421445	0.485856	0.233892	0.191752	0.151708	1.44782	0.172698	0.239467	0.545611	0.135519	0.0967646	0.198015	0.153148	0.554221	0.557634
D1	28.497	14.1617	6.06399	1.77331	0.669643	0.806052	7.8621	3.01339	4.14187	11.942	0.198413	0.0744048	1.71131	0.31002	1.37649	0.446429	1.67411	1.89732	0.533234	0.111607	0.124008	0.272817	0.16121	0.595238	0.210813	0.520833	0.0496032	2.82738	0.198413	0.334821	0.198413	0.62004	2.17014	0.198413	0.372024	0.0372024	0.793651	0.992063	0.14881	0.756448	0.062004	0.111607	0.0744048	0.14881	0.0744048	0.062004	0.210813	0.062004	0.0868056
D2	20.1189	7.08733	7.91038	1.00594	8.5048	1.09739	5.94422	1.28029	6.95016	8.59625	0.0457247	0.0457247	0.823045	0.0457247	1.41747	0.914495	0.548697	1.05167	6.44719	0.0914495	0	0.411523	1.41747	0.137174	0.228624	3.56653	0.960219	0.914495	1.23457	0.137174	0.365798	0.137174	0.137174	3.5208	0.137174	0	0.594422	0.182899	0.182899	0.320073	0	0.502972	0.777321	0.731596	0	0.137174	0.0457247	0.960219	0.137174
D3	17.018	7.65027	4.91803	9.36768	9.28962	0.312256	3.43482	2.26386	1.40515	0.468384	2.18579	0.234192	1.32709	0.78064	1.40515	2.57611	1.40515	0.624512	1.32709	2.96643	0	2.57611	1.40515	0	0.702576	3.98126	8.82123	1.01483	0	0.702576	0.234192	1.40515	0.156128	1.56128	0	1.0929	0.546448	0.312256	0	0.156128	0.468384	0.312256	0.156128	0.312256	0.312256	0.702576	0.546448	0.156128	0.156128
Av	21.878	9.6331	6.29747	4.04898	6.15469	0.738567	5.74705	2.18585	4.16573	7.0022	0.809977	0.118107	1.28715	0.378795	1.3997	1.31235	1.20932	1.19117	2.76917	1.0565	0.041336	1.08682	0.99461	0.244137	0.380671	2.68954	3.27702	1.58557	0.47766	0.391524	0.266134	0.720789	0.821147	1.76017	0.169733	0.3767	0.64484	0.495739	0.110569	0.410883	0.176796	0.308945	0.335951	0.397554	0.128887	0.300585	0.267662	0.392784	0.126703
SD	5.93827	3.93197	1.50977	4.62208	4.76637	0.396895	2.22022	0.86918	2.77258	5.90055	1.19393	0.10155	0.445477	0.372253	0.0210259	1.1192	0.587708	0.64777	3.20989	1.65408	0.071596	1.29163	0.721771	0.311702	0.27892	1.88957	4.82297	1.07661	0.662966	0.286934	0.0881458	0.639965	1.1683	1.6701	0.188137	0.620523	0.131087	0.434668	0.0972612	0.310292	0.254419	0.195703	0.384415	0.300611	0.163102	0.350158	0.255156	0.493662	0.035828
Av	16.202	10.1468	6.65782	6.60526	6.33262	0.507547	3.90325	2.69629	3.71755	2.97058	2.25769	0.184098	2.18661	0.971467	2.44327	2.02319	1.24639	1.15043	3.62373	1.24912	0.300241	1.52293	1.32339	0.274738	1.02823	2.03196	2.77354	1.16124	1.61703	0.517303	0.274106	0.840204	0.528213	1.32178	0.332068	0.379358	0.445427	0.308321	0.20786	0.528442	0.402149	0.315493	0.751164	0.302678	0.243726	0.316318	0.203444	0.888233	0.181912
SD	5.02413	5.42318	3.16209	4.50231	3.13838	0.350985	1.62528	1.37783	1.90529	3.10432	2.70955	0.181326	1.60107	0.759272	2.27583	0.754813	0.691389	0.618368	3.70306	0.831	0.454377	0.792482	0.995627	0.346109	0.766409	1.62532	3.46393	0.713814	3.03512	0.417147	0.439541	0.568348	0.575436	1.77429	0.265298	0.364159	0.228604	0.247436	0.298244	0.660855	0.393701	0.218451	1.08688	0.322083	0.319584	0.263762	0.170372	1.87132	0.273058
[truncated: 8 more columns]
