# Supplementary material for: Mangrove crab intestine and habitat sediment microbiomes cooperatively work on carbon and nitrogen cycling
Source: PLoS One. 2021 Dec 31;16(12):e0261654. doi: 10.1371/journal.pone.0261654 (PMC8719709; doi:10.1371/journal.pone.0261654)
Supplement: S7 File — (XLSX) [file pone.0261654.s007.xlsx]

## Sheet: Sheet1
OTU ID	Consensus Lineage	N.smithi	E.versicolor	P.indiarum	upper	middle	lower	burrow	digged
6932	Bacteria;Proteobacteria;Alphaproteobacteria	0	0	2	15	3	0	4	2
5321	Bacteria;Proteobacteria;Alphaproteobacteria	0	4	0	0	16	32	3	0
16120	Bacteria;Proteobacteria;Alphaproteobacteria	1	0	0	1	10	6	2	2
7838	Bacteria;Proteobacteria;Alphaproteobacteria	0	1	0	10	52	39	2	10
18557	Bacteria;Proteobacteria;Alphaproteobacteria;Rhodospirillales;Rhodospirillaceae	0	0	1	0	0	0	9	0
2519	Bacteria;Proteobacteria;Alphaproteobacteria;Rhodobacterales;Rhodobacteraceae	0	0	2	0	0	1	0	0
10533	Bacteria;Proteobacteria;Alphaproteobacteria;Rhodobacterales;Rhodobacteraceae	0	0	11	0	18	18	1	0
13066	Unassigned	0	2	1	0	1	0	0	0
9612	Bacteria;Proteobacteria;Alphaproteobacteria;Kordiimonadales;Kordiimonadaceae	0	1	0	0	5	3	0	0
11940	Bacteria;Proteobacteria;Alphaproteobacteria;Kiloniellales	0	3	0	0	0	3	3	0
18714	Bacteria;Proteobacteria;Alphaproteobacteria;Rhizobiales;Hyphomicrobiaceae	2	7	53	0	2	10	0	0
24	Bacteria;Proteobacteria;Alphaproteobacteria;Rhizobiales;Hyphomicrobiaceae	1	1	2	0	0	0	1	0
4167	Bacteria;Proteobacteria;Alphaproteobacteria;Rhizobiales;Hyphomicrobiaceae	0	3	0	5	5	11	17	1
979	Unassigned	0	0	3	0	0	0	1	0
8525	Bacteria;Proteobacteria;Alphaproteobacteria;Rhodospirillales;Rhodospirillaceae	0	1	0	19	5	2	12	0
14711	Bacteria;Proteobacteria;Alphaproteobacteria;Sphingomonadales;Sphingomonadaceae;Kaistobacter	0	0	1	0	0	1	0	0
932	Bacteria;Proteobacteria;Alphaproteobacteria;Sphingomonadales;Sphingomonadaceae;Sphingomonas	0	2	0	0	9	11	1	0
3951	Bacteria;Proteobacteria;Alphaproteobacteria;Sphingomonadales;Erythrobacteraceae	9	13	13	0	25	4	28	0
1058	Bacteria;Proteobacteria;Alphaproteobacteria;Sphingomonadales;Sphingomonadaceae	1	0	0	7	22	19	5	0
14526	Bacteria;Proteobacteria;Alphaproteobacteria;Sphingomonadales;Erythrobacteraceae	0	2	0	0	12	17	2	1
11581	Bacteria;Proteobacteria;Alphaproteobacteria;Sphingomonadales	0	0	1	34	24	15	10	8
14297	Bacteria;Proteobacteria;Alphaproteobacteria;Sphingomonadales;Erythrobacteraceae;Lutibacterium	0	2	0	0	2	7	1	0
14383	Bacteria;Proteobacteria;Alphaproteobacteria;Sphingomonadales;Erythrobacteraceae;Lutibacterium	0	6	4	0	24	32	10	7
17512	Bacteria;Proteobacteria;Alphaproteobacteria;Sphingomonadales;Sphingomonadaceae;Novosphingobium	0	1	5	0	0	2	1	0
3501	Bacteria;Proteobacteria;Alphaproteobacteria;Sphingomonadales;Sphingomonadaceae;Novosphingobium	21	6	1	0	0	0	14	0
8893	Bacteria;Proteobacteria;Alphaproteobacteria;Sphingomonadales;Sphingomonadaceae	1	0	2	0	0	0	12	0
11567	Bacteria;Proteobacteria;Alphaproteobacteria;Sphingomonadales;Sphingomonadaceae;Novosphingobium	2	4	2	0	0	0	2	0
12475	Bacteria;Proteobacteria;Alphaproteobacteria;Sphingomonadales;Sphingomonadaceae;Novosphingobium	4	0	1	0	0	0	8	0
4617	Bacteria;Proteobacteria;Alphaproteobacteria;Sphingomonadales;Erythrobacteraceae	0	0	1	0	1	0	0	0
12714	Bacteria;Proteobacteria;Alphaproteobacteria;Sphingomonadales;Erythrobacteraceae	0	17	13	1	2	3	5	0
4497	Bacteria;Proteobacteria;Alphaproteobacteria;Sphingomonadales;Erythrobacteraceae	0	3	0	11	34	19	17	0
8907	Bacteria;Proteobacteria;Alphaproteobacteria;Sphingomonadales;Erythrobacteraceae	0	0	1	0	5	7	0	0
5512	Bacteria;Proteobacteria;Alphaproteobacteria;Sphingomonadales	0	3	0	4	6	1	0	1
4226	Bacteria;Proteobacteria;Alphaproteobacteria;Sphingomonadales;Erythrobacteraceae	0	1	0	0	3	5	0	0
874	Bacteria;Proteobacteria;Alphaproteobacteria;Sphingomonadales;Sphingomonadaceae	0	1	0	0	4	5	3	1
10415	Bacteria;Proteobacteria;Alphaproteobacteria;Sphingomonadales;Erythrobacteraceae	2	21	20	1	7	13	0	1
8712	Bacteria;Proteobacteria;Alphaproteobacteria;Sphingomonadales;Erythrobacteraceae	1	0	0	0	0	1	3	0
7868	Bacteria;Proteobacteria;Alphaproteobacteria;Sphingomonadales;Sphingomonadaceae	1	0	0	2	25	40	6	0
16797	Bacteria;Proteobacteria;Alphaproteobacteria;Sphingomonadales;Sphingomonadaceae;Sphingomonas;wittichii	0	0	1	0	1	4	0	0
1077	Bacteria;Proteobacteria;Alphaproteobacteria;Sphingomonadales;Sphingomonadaceae	0	6	5	0	15	15	4	1
18523	Bacteria;Proteobacteria;Alphaproteobacteria;Sphingomonadales;Sphingomonadaceae;Sphingomonas;wittichii	0	1	0	0	11	5	1	0
2894	Bacteria;Proteobacteria;Alphaproteobacteria;Sphingomonadales;Sphingomonadaceae	0	1	0	4	86	42	11	0
14047	Bacteria;Proteobacteria;Alphaproteobacteria;Sphingomonadales;Sphingomonadaceae;Sphingomonas	0	1	0	0	2	0	0	0
16923	Bacteria;Proteobacteria;Alphaproteobacteria	0	1	0	0	0	14	0	0
2847	Bacteria;Proteobacteria;Alphaproteobacteria;Rhodospirillales	1	0	0	0	0	1	0	0
16771	Bacteria;Proteobacteria;Alphaproteobacteria;Rhodospirillales;Rhodospirillaceae;Nisaea	0	1	0	0	4	3	0	0
4947	Bacteria;Proteobacteria;Alphaproteobacteria;Rhizobiales;Hyphomicrobiaceae;Devosia	0	0	1	1	0	0	1	0
9052	Bacteria;Proteobacteria;Alphaproteobacteria;Rhizobiales;Rhizobiaceae	0	0	2	0	1	1	0	0
18203	Bacteria;Proteobacteria;Alphaproteobacteria;Rhizobiales	0	0	1	1	7	18	8	0
15299	Bacteria;Proteobacteria;Alphaproteobacteria;Rhizobiales	0	2	0	14	2	7	10	1
11192	Bacteria;Proteobacteria;Alphaproteobacteria;Rhizobiales;Phyllobacteriaceae	1	0	1	0	1	0	0	0
5792	Bacteria;Proteobacteria;Alphaproteobacteria;Rhizobiales;Phyllobacteriaceae	0	0	1	0	0	3	0	0
6246	Bacteria;Proteobacteria;Alphaproteobacteria;Rhizobiales	0	0	4	0	1	1	0	0
12528	Bacteria;Proteobacteria;Alphaproteobacteria;Rhizobiales;Methylocystaceae;Methylopila	0	1	1	0	0	1	0	0
15907	Bacteria;Proteobacteria;Alphaproteobacteria;Rhizobiales;Hyphomicrobiaceae	1	2	1	0	0	0	1	0
15990	Bacteria;Proteobacteria;Alphaproteobacteria;Rhizobiales	0	2	0	0	27	20	6	1
12945	Bacteria;Proteobacteria;Alphaproteobacteria	1	0	0	0	0	1	0	0
18829	Bacteria;Proteobacteria;Alphaproteobacteria;Rhizobiales;Phyllobacteriaceae	1	0	0	1	16	21	1	2
1715	Bacteria;Proteobacteria;Alphaproteobacteria;Rhizobiales	0	0	1	0	0	1	1	0
17605	Bacteria;Proteobacteria;Alphaproteobacteria;Rhodospirillales;Rhodospirillaceae	0	4	12	0	0	0	1	0
11656	Bacteria;Proteobacteria;Alphaproteobacteria;BD7-3	0	1	0	0	1	0	0	0
18760	Bacteria;Proteobacteria;Alphaproteobacteria;Rhodospirillales;Rhodospirillaceae;Novispirillum	3	2	0	0	0	0	2	0
18420	Bacteria;Proteobacteria;Alphaproteobacteria;Rhodobacterales;Rhodobacteraceae	0	8	1	0	0	1	0	0
19773	Bacteria;Proteobacteria;Alphaproteobacteria;Rhodobacterales;Rhodobacteraceae	1	2	4	0	1	0	0	0
15185	Bacteria;Proteobacteria;Alphaproteobacteria;Rhodobacterales;Rhodobacteraceae	0	0	4	0	0	0	1	0
11888	Bacteria;Proteobacteria;Alphaproteobacteria;Rhodobacterales;Rhodobacteraceae	0	2	10	0	0	1	0	0
12447	Bacteria;Proteobacteria;Alphaproteobacteria;Rhodobacterales;Rhodobacteraceae	0	1	1	0	2	2	0	0
13514	Bacteria;Proteobacteria;Alphaproteobacteria;Rhodobacterales;Rhodobacteraceae	0	7	6	0	1	2	2	0
4209	Bacteria;Proteobacteria;Alphaproteobacteria;Rhodobacterales;Rhodobacteraceae	2	0	0	0	0	4	0	0
15279	Bacteria;Proteobacteria;Alphaproteobacteria;Rhodobacterales;Rhodobacteraceae	5	8	10	0	1	2	0	0
3042	Bacteria;Proteobacteria;Alphaproteobacteria;Rhodobacterales;Rhodobacteraceae	3	1	2	0	1	5	0	1
8080	Bacteria;Proteobacteria;Alphaproteobacteria;Rhodobacterales;Rhodobacteraceae	0	0	2	0	0	1	0	1
8484	Bacteria;Proteobacteria;Alphaproteobacteria;Rhodobacterales;Rhodobacteraceae	3	1	4	0	2	1	2	1
683	Bacteria;Proteobacteria;Alphaproteobacteria;Rhodobacterales;Rhodobacteraceae	20	44	73	0	8	40	41	7
12723	Bacteria;Proteobacteria;Alphaproteobacteria;Rhodobacterales;Rhodobacteraceae	4	2	3	1	7	1	11	0
2368	Bacteria;Proteobacteria;Alphaproteobacteria;Rhodobacterales;Rhodobacteraceae	2	0	5	0	0	3	0	0
6254	Bacteria;Proteobacteria;Alphaproteobacteria;Rhodobacterales;Rhodobacteraceae	0	3	3	0	3	3	0	0
13890	Bacteria;Proteobacteria;Alphaproteobacteria;Rhodobacterales;Rhodobacteraceae	0	1	0	0	1	3	0	0
15684	Bacteria;Proteobacteria;Alphaproteobacteria;Rhodobacterales;Rhodobacteraceae	1	0	1	17	3	7	9	0
15062	Bacteria;Proteobacteria;Alphaproteobacteria;Rhodobacterales;Rhodobacteraceae	1	0	0	0	1	4	1	0
12291	Bacteria;Proteobacteria;Alphaproteobacteria;Rhodobacterales;Rhodobacteraceae	1	1	4	0	2	1	5	0
7365	Bacteria;Proteobacteria;Alphaproteobacteria;Rhodobacterales;Rhodobacteraceae	2	0	5	0	2	0	1	0
14940	Bacteria;Proteobacteria;Alphaproteobacteria;Rhodobacterales;Rhodobacteraceae	0	1	0	0	1	2	2	0
6694	Bacteria;Proteobacteria;Alphaproteobacteria;Rhodobacterales;Rhodobacteraceae;Anaerospora	1	0	0	0	1	3	0	0
324	Bacteria;Proteobacteria;Alphaproteobacteria;Rhodobacterales;Rhodobacteraceae	0	0	4	26	42	86	120	6
12681	Bacteria;Proteobacteria;Alphaproteobacteria;Rhodobacterales;Rhodobacteraceae	0	0	1	0	0	0	1	0
1827	Bacteria;Proteobacteria;Alphaproteobacteria;Rhodobacterales;Rhodobacteraceae;Anaerospora	1	0	0	0	0	0	1	0
15373	Bacteria;Proteobacteria;Alphaproteobacteria;Rhodobacterales;Rhodobacteraceae;Rhodobacter	0	0	1	0	4	3	23	0
7609	Bacteria;Proteobacteria;Alphaproteobacteria;Rhodobacterales;Rhodobacteraceae	1	0	2	0	3	0	1	0
15984	Bacteria;Proteobacteria;Alphaproteobacteria;Rhodobacterales;Rhodobacteraceae;Amaricoccus	0	0	7	0	0	1	0	0
13524	Bacteria;Proteobacteria;Alphaproteobacteria;Rhodobacterales;Rhodobacteraceae;Paracoccus	16	17	6	0	0	2	2	0
13973	Bacteria;Proteobacteria;Alphaproteobacteria;Rhodobacterales;Rhodobacteraceae	1	0	0	0	0	0	1	1
13113	Bacteria;Proteobacteria;Alphaproteobacteria;Rhodobacterales;Rhodobacteraceae	0	1	0	0	0	0	6	0
2770	Bacteria;Proteobacteria;Alphaproteobacteria;Rhodobacterales;Rhodobacteraceae	8	21	39	0	9	6	2	0
11557	Bacteria;Proteobacteria;Alphaproteobacteria;Rhodobacterales;Rhodobacteraceae	6	4	19	0	79	20	121	5
10957	Bacteria;Proteobacteria;Alphaproteobacteria;Rhodobacterales;Rhodobacteraceae	0	3	9	0	1	1	1	0
8356	Bacteria;Proteobacteria;Alphaproteobacteria;Rhodobacterales;Rhodobacteraceae	0	0	1	0	1	0	2	0
7169	Bacteria;Proteobacteria;Alphaproteobacteria;Rhodobacterales;Rhodobacteraceae	0	4	2	13	7	3	6	1
11655	Bacteria;Proteobacteria;Alphaproteobacteria;Rhodobacterales;Rhodobacteraceae	19	21	3	21	4	236	0	0
10974	Bacteria;Proteobacteria;Alphaproteobacteria;Rhodobacterales;Rhodobacteraceae	0	1	0	0	2	0	0	0
12932	Bacteria;Proteobacteria;Alphaproteobacteria;Rhodobacterales;Rhodobacteraceae	0	1	0	4	0	0	3	5
3462	Bacteria;Proteobacteria;Alphaproteobacteria;Rhodobacterales;Rhodobacteraceae	2	0	3	27	10	13	8	5
6867	Bacteria;Proteobacteria;Alphaproteobacteria;Rhodobacterales;Rhodobacteraceae;Amaricoccus	6	1	12	0	1	0	0	0
11410	Bacteria;Proteobacteria;Alphaproteobacteria;Rhodobacterales;Rhodobacteraceae	1	0	0	1	1	66	18	0
11411	Bacteria;Proteobacteria;Alphaproteobacteria;Rhodobacterales;Rhodobacteraceae	0	0	1	0	1	0	0	0
19415	Bacteria;Proteobacteria;Alphaproteobacteria;Rhodobacterales;Rhodobacteraceae	0	2	0	0	0	0	1	0
18892	Bacteria;Proteobacteria;Alphaproteobacteria;Rhodobacterales;Rhodobacteraceae	0	1	1	0	3	23	2	1
9443	Bacteria;Proteobacteria;Alphaproteobacteria;Rhodobacterales;Rhodobacteraceae	5	1	2	0	0	3	5	0
19437	Bacteria;Proteobacteria;Alphaproteobacteria;Rhodobacterales;Rhodobacteraceae	0	0	1	7	8	21	14	2
4531	Bacteria;Proteobacteria;Alphaproteobacteria;Rhodobacterales;Rhodobacteraceae	0	0	1	0	1	0	4	0
9870	Bacteria;Proteobacteria;Alphaproteobacteria;Rhodobacterales;Rhodobacteraceae	1	1	3	1	16	14	2	1
7225	Bacteria;Proteobacteria;Alphaproteobacteria;Rhodobacterales;Rhodobacteraceae	13	0	0	0	0	0	3	0
2163	Bacteria;Proteobacteria;Alphaproteobacteria;Rhodobacterales;Rhodobacteraceae	0	2	0	49	4	4	21	6
13457	Bacteria;Proteobacteria;Alphaproteobacteria;Rhizobiales	0	0	2	0	0	0	0	1
18058	Bacteria;Proteobacteria;Alphaproteobacteria;Caulobacterales;Caulobacteraceae	2	2	0	0	4	2	11	3
12373	Bacteria;Proteobacteria;Alphaproteobacteria;Rhizobiales;Hyphomicrobiaceae	0	0	1	0	0	1	1	0
14227	Bacteria;Proteobacteria;Alphaproteobacteria;Rhizobiales;Hyphomicrobiaceae	1	3	0	202	155	87	192	142
13132	Bacteria;Proteobacteria;Alphaproteobacteria;Rhizobiales;Hyphomicrobiaceae	0	1	0	4	14	19	11	7
5661	Bacteria;Proteobacteria;Alphaproteobacteria;Rhizobiales;Hyphomicrobiaceae	0	0	1	0	1	10	1	0
15586	Bacteria;Proteobacteria;Alphaproteobacteria	0	4	0	23	50	60	29	35
5559	Bacteria;Proteobacteria;Alphaproteobacteria;Rhizobiales;Hyphomicrobiaceae;Rhodoplanes	1	0	0	4	2	0	4	2
15353	Bacteria;Proteobacteria;Alphaproteobacteria;Rhizobiales;Hyphomicrobiaceae;Rhodoplanes	2	0	0	406	88	60	202	79
1489	Bacteria;Proteobacteria;Alphaproteobacteria;Rhizobiales;Beijerinckiaceae;Beijerinckia	1	0	0	0	0	1	0	0
15267	Bacteria;Proteobacteria;Alphaproteobacteria;Rhizobiales;Hyphomicrobiaceae	1	0	3	8	3	3	13	1
18895	Bacteria;Proteobacteria;Alphaproteobacteria;Rhizobiales;Hyphomicrobiaceae;Devosia	1	0	0	4	4	2	9	1
3574	Bacteria;Proteobacteria;Alphaproteobacteria;Rhizobiales;Hyphomicrobiaceae	0	0	1	0	1	0	0	0
12837	Bacteria;Proteobacteria;Alphaproteobacteria;Rhizobiales;Hyphomicrobiaceae	0	0	1	9	5	9	12	12
12113	Bacteria;Proteobacteria;Alphaproteobacteria;Rhizobiales	1	0	0	0	0	0	1	0
11891	Bacteria;Proteobacteria;Alphaproteobacteria;Rhodobacterales;Hyphomonadaceae	0	1	0	0	0	1	0	0
7691	Bacteria;Proteobacteria;Alphaproteobacteria;Rhodobacterales;Hyphomonadaceae;Hyphomonas	0	3	7	0	1	5	0	0
9188	Bacteria;Proteobacteria;Alphaproteobacteria;Rhodobacterales;Hyphomonadaceae;Hyphomonas	0	1	0	0	1	1	0	0
7484	Bacteria;Proteobacteria;Alphaproteobacteria;Rhodobacterales;Hyphomonadaceae;Hyphomonas	0	6	5	0	12	0	6	1
11253	Bacteria;Proteobacteria;Alphaproteobacteria	0	8	0	0	1	4	0	0
2793	Bacteria;Proteobacteria;Alphaproteobacteria;Rhodobacterales;Hyphomonadaceae	0	2	2	0	1	3	0	0
581	Bacteria;Proteobacteria;Alphaproteobacteria;Rhizobiales	0	0	2	0	0	2	0	0
10850	Bacteria;Acidobacteria;Sva0725;Sva0725	0	1	0	0	0	2	0	0
19837	Bacteria;Acidobacteria;Sva0725;Sva0725	0	1	0	0	1	2	0	0
11231	Bacteria;Acidobacteria;Sva0725;Sva0725	1	1	0	0	0	4	1	2
9962	Bacteria;Acidobacteria;Acidobacteria-6;CCU21	0	0	1	1	1	5	0	0
78	Bacteria;Acidobacteria	0	0	1	0	4	4	3	0
18887	Bacteria;SBR1093;VHS-B5-50	0	0	1	1	1	1	0	0
8122	Unassigned	2	0	0	0	0	1	0	0
7292	Bacteria;Spirochaetes;Spirochaetes;Spirochaetales;Spirochaetaceae;Spirochaeta	1	0	0	0	3	2	4	1
12049	Unassigned	13	2	0	0	5	0	4	4
10672	Unassigned	0	1	0	0	1	2	2	2
13316	Bacteria;Spirochaetes;Spirochaetes;Spirochaetales;Spirochaetaceae;Spirochaeta	7	0	0	1	0	0	2	0
6356	Bacteria;Spirochaetes;Spirochaetes;Spirochaetales;Spirochaetaceae;Spirochaeta	1	0	0	0	2	1	0	3
19521	Unassigned	0	1	0	0	1	0	0	0
4976	Bacteria;Spirochaetes;Spirochaetes;Spirochaetales;Spirochaetaceae;Spirochaeta	3	1	0	0	1	1	0	0
9352	Bacteria;Spirochaetes;Spirochaetes;Spirochaetales;Spirochaetaceae;Spirochaeta	1	0	0	0	0	0	1	0
15395	Bacteria;Spirochaetes;Spirochaetes;Spirochaetales;Spirochaetaceae;Spirochaeta	7	0	0	0	0	0	1	0
9370	Bacteria;Spirochaetes;Spirochaetes;Spirochaetales;Spirochaetaceae;Spirochaeta	264	59	15	0	2	0	2	2
15488	Bacteria;Spirochaetes;Spirochaetes;Spirochaetales;Spirochaetaceae;Spirochaeta	6	0	0	0	0	2	0	0
19271	Bacteria;Spirochaetes;Spirochaetes;Spirochaetales;Spirochaetaceae;Spirochaeta	22	0	0	0	0	3	0	0
6034	Bacteria;Spirochaetes;Spirochaetes;Spirochaetales;Spirochaetaceae;Spirochaeta	0	0	1	0	0	1	0	0
7894	Unassigned	1	0	0	0	0	3	1	0
6281	Unassigned	1	0	0	0	0	0	1	0
10635	Bacteria;Firmicutes;Clostridia;Clostridiales;Clostridiaceae;Clostridium	6	0	0	0	0	0	0	1
355	Unassigned	1	0	0	3	3	1	2	0
9020	Bacteria;Planctomycetes;Phycisphaerae;Phycisphaerales	0	0	3	0	0	0	3	0
2832	Bacteria;Planctomycetes;Phycisphaerae;Phycisphaerales	0	1	5	0	0	0	1	0
13853	Bacteria;Planctomycetes;OM190;CL500-15	0	0	1	0	0	2	0	0
18704	Bacteria;Planctomycetes;C6;d113	1	0	0	0	1	0	0	0
2090	Unassigned	0	4	0	0	0	0	1	0
14109	Bacteria;Cyanobacteria;4C0d-2;YS2	1	0	0	0	0	0	0	1
7759	Unassigned	1	0	0	0	0	0	3	0
12750	Bacteria;Fusobacteria;Fusobacteriia;Fusobacteriales;Fusobacteriaceae;Propionigenium	0	7	16	0	13	27	2	3
8807	Bacteria;Cyanobacteria;Chloroplast;Streptophyta	14	44	6	0	0	4	0	7
17176	Unassigned	1	0	0	2	1	0	1	0
16741	Bacteria;Firmicutes;Clostridia;Clostridiales;JTB215	1	0	0	0	1	0	1	0
15609	Bacteria;Firmicutes;Clostridia;Clostridiales;[Acidaminobacteraceae];Fusibacter	2	0	0	0	0	0	4	0
19741	Unassigned	0	2	0	0	2	2	2	0
1317	Bacteria;Firmicutes;Clostridia;Clostridiales;Clostridiaceae	0	3	0	1	0	2	1	2
13564	Bacteria;Firmicutes;Clostridia;Clostridiales;Clostridiaceae	0	1	0	1	0	0	3	3
8249	Bacteria;Firmicutes;Clostridia;Clostridiales;Lachnospiraceae	1	0	0	0	2	1	3	2
9779	Bacteria;Firmicutes;Clostridia;Clostridiales;Lachnospiraceae	0	1	0	0	2	1	0	0
1281	Unassigned	62	44	0	0	5	2	3	1
4949	Bacteria;Firmicutes;Clostridia;Clostridiales;Lachnospiraceae	18	59	0	0	1	0	0	0
12405	Bacteria;Firmicutes;Clostridia;Clostridiales;Lachnospiraceae	230	210	6	0	2	0	0	0
10981	Bacteria;Firmicutes;Clostridia;Clostridiales;Lachnospiraceae;Anaerostipes	2	5	0	0	0	0	0	1
275	Bacteria;Firmicutes;Clostridia;Clostridiales;Lachnospiraceae;Coprococcus	1	1	0	0	4	0	0	0
15952	Unassigned	29	0	0	1	0	0	0	0
3671	Bacteria;Firmicutes;Clostridia;Clostridiales;Lachnospiraceae	13	2	0	0	0	0	1	2
18089	Bacteria;Firmicutes;Clostridia;Clostridiales;Lachnospiraceae;Epulopiscium	1	0	0	0	0	1	1	5
13979	Bacteria;Firmicutes;Clostridia;Clostridiales;Lachnospiraceae;Epulopiscium	1	0	0	1	0	6	0	1
14338	Bacteria;Firmicutes;Clostridia;Clostridiales;Lachnospiraceae	0	2	0	0	1	1	4	0
5369	Bacteria;Firmicutes;Clostridia;Clostridiales	7	0	0	0	0	0	1	0
481	Bacteria;Firmicutes;Clostridia;Clostridiales;Ruminococcaceae	2	0	0	0	1	1	0	0
10090	Bacteria;Firmicutes;Clostridia;Clostridiales;Ruminococcaceae	5	0	0	1	0	0	0	0
11928	Bacteria;Firmicutes;Erysipelotrichi;Erysipelotrichales;Erysipelotrichaceae	8	9	0	0	8	1	10	2
15238	Unassigned	14	20	0	0	0	0	2	1
10681	Bacteria;Firmicutes;Bacilli	0	14	2	0	0	3	2	2
1948	Unassigned	1	5	0	0	0	0	0	2
9955	Bacteria;Tenericutes;Mollicutes;Acholeplasmatales;Acholeplasmataceae;Acholeplasma	0	1	0	0	2	1	2	0
12384	Unassigned	0	3	0	0	1	3	0	0
11717	Bacteria;Firmicutes;Bacilli;Bacillales;Staphylococcaceae;Staphylococcus	0	1	0	0	1	0	0	0
12561	Bacteria;Actinobacteria;Actinobacteria;Actinomycetales;Nocardioidaceae;Propionicimonas	0	1	0	5	4	1	2	3
2094	Bacteria;Actinobacteria;Actinobacteria;Actinomycetales;Microbacteriaceae;Microbacterium	0	0	3	0	0	0	6	0
2370	Bacteria;Actinobacteria;Actinobacteria;Actinomycetales;Microbacteriaceae;Microbacterium;maritypicum	3	0	3	1	5	1	55	6
13856	Bacteria;Actinobacteria;Actinobacteria;Actinomycetales;Microbacteriaceae;Microbacterium	1	10	4	3	1	3	16	1
2056	Bacteria;Actinobacteria;Actinobacteria;Actinomycetales;Microbacteriaceae;Microbacterium;chocolatum	5	29	29	0	8	4	75	3
7003	Bacteria;Actinobacteria;Actinobacteria;Actinomycetales;Microbacteriaceae	0	0	1	2	0	0	0	0
7688	Bacteria;Actinobacteria;Actinobacteria;Actinomycetales;Cellulomonadaceae;Demequina	6	13	10	0	5	2	38	1
15748	Bacteria;Actinobacteria;Actinobacteria;Actinomycetales;Cellulomonadaceae;Demequina	3	0	3	1	0	0	1	0
662	Bacteria;Actinobacteria;Actinobacteria;Actinomycetales;Cellulomonadaceae;Demequina	7	9	45	0	2	4	22	0
469	Bacteria;Actinobacteria;Actinobacteria;Actinomycetales;Cellulomonadaceae;Demequina	0	0	2	0	0	0	2	0
10605	Bacteria;Actinobacteria;Actinobacteria;Actinomycetales;Cellulomonadaceae;Demequina	4	4	2	0	3	1	11	0
16249	Bacteria;Actinobacteria;Actinobacteria;Actinomycetales;Cellulomonadaceae;Demequina	176	136	104	2	14	2	162	16
17336	Bacteria;Actinobacteria;Actinobacteria;Actinomycetales;Intrasporangiaceae	0	1	2	0	0	0	3	0
6104	Bacteria;Actinobacteria;Actinobacteria;Actinomycetales;Intrasporangiaceae	0	2	0	36	5	8	42	14
9097	Bacteria;Actinobacteria;Actinobacteria;Actinomycetales	1	0	0	43	9	6	56	9
9507	Bacteria;Actinobacteria;Actinobacteria;Actinomycetales	1	0	0	1	0	0	1	1
14089	Bacteria;Actinobacteria;Actinobacteria;Actinomycetales	1	0	0	21	3	0	19	17
6180	Bacteria;Actinobacteria;Actinobacteria;Actinomycetales;Intrasporangiaceae	3	9	11	0	0	0	6	0
1375	Bacteria;Actinobacteria;Actinobacteria;Actinomycetales;Microbacteriaceae;Agromyces	2	0	1	0	0	0	2	0
13727	Bacteria;Actinobacteria;Actinobacteria;Actinomycetales	1	0	0	32	11	8	60	24
7951	Bacteria;Actinobacteria;Actinobacteria;Actinomycetales;Mycobacteriaceae;Mycobacterium	1	0	0	1	1	1	4	0
4592	Bacteria;Actinobacteria;Actinobacteria;Actinomycetales;Mycobacteriaceae;Mycobacterium	0	0	2	16	7	13	23	12
5149	Bacteria;Actinobacteria;Actinobacteria;Actinomycetales;Mycobacteriaceae;Mycobacterium	0	0	1	0	0	2	0	1
16590	Bacteria;Actinobacteria;Actinobacteria;Actinomycetales;Mycobacteriaceae;Mycobacterium	0	3	1	4	1	3	1	1
8219	Bacteria;Actinobacteria;Actinobacteria;Actinomycetales;Mycobacteriaceae;Mycobacterium	0	0	1	1	2	2	2	1
18533	Bacteria;Actinobacteria;Actinobacteria;Actinomycetales;Mycobacteriaceae;Mycobacterium	0	0	1	0	0	2	5	0
12571	Bacteria;Actinobacteria;Actinobacteria;Actinomycetales;Mycobacteriaceae;Mycobacterium	1	0	0	2	3	7	1	2
2204	Bacteria;Actinobacteria;Actinobacteria;Actinomycetales;Mycobacteriaceae;Mycobacterium;celatum	3	1	1	82	47	20	119	161
18950	Bacteria;Actinobacteria;Actinobacteria;Actinomycetales;Pseudonocardiaceae;Pseudonocardia	1	0	0	1	0	0	0	0
19095	Bacteria;Actinobacteria;Actinobacteria;Actinomycetales;Pseudonocardiaceae;Pseudonocardia	0	0	1	2	0	0	0	0
16458	Bacteria;Actinobacteria;Actinobacteria;Actinomycetales;Nocardioidaceae	0	2	0	0	0	6	1	0
15016	Bacteria;Actinobacteria;Actinobacteria;Actinomycetales;Nocardioidaceae	0	0	1	0	1	0	2	0
6566	Bacteria;Actinobacteria;Actinobacteria;Actinomycetales;Nocardioidaceae	2	0	0	1	1	2	15	0
16002	Bacteria;Actinobacteria;Coriobacteriia;Coriobacteriales;Coriobacteriaceae	1	1	0	0	0	0	1	0
8925	Bacteria;Firmicutes;Clostridia;Clostridiales;Eubacteriaceae;Pseudoramibacter_Eubacterium	18	62	0	0	0	0	1	1
11659	Bacteria;Firmicutes;Clostridia;Clostridiales;Eubacteriaceae;Alkalibacter	3	0	0	0	0	0	5	0
2453	Bacteria;Chlorobi;OPB56	0	1	0	0	2	7	3	2
3521	Bacteria;Bacteroidetes;[Rhodothermi];[Rhodothermales];[Balneolaceae];Balneola	0	0	1	0	0	1	0	0
16531	Bacteria;Bacteroidetes;Flavobacteriia;Flavobacteriales;Flavobacteriaceae	0	10	4	0	3	3	1	0
8508	Bacteria;Bacteroidetes;Flavobacteriia;Flavobacteriales;Flavobacteriaceae	9	60	17	0	7	4	3	0
18504	Bacteria;Bacteroidetes;Flavobacteriia;Flavobacteriales;Flavobacteriaceae	1	43	19	0	1	0	0	0
19762	Bacteria;Bacteroidetes;Flavobacteriia;Flavobacteriales;Flavobacteriaceae	0	1	0	0	2	6	0	0
3649	Bacteria;Bacteroidetes;Flavobacteriia;Flavobacteriales;Flavobacteriaceae	0	1	0	0	0	14	1	0
8785	Bacteria;Bacteroidetes;Flavobacteriia;Flavobacteriales;Cryomorphaceae;Lishizhenia;caseinilytica	0	0	6	0	0	0	3	0
5324	Bacteria;Bacteroidetes;Flavobacteriia;Flavobacteriales;Cryomorphaceae;Cryomorpha	0	2	3	0	0	1	0	0
12347	Bacteria;Bacteroidetes;Cytophagia;Cytophagales;Cyclobacteriaceae;Algoriphagus	0	14	1	0	0	0	2	0
4564	Bacteria;Bacteroidetes;Cytophagia;Cytophagales;Cyclobacteriaceae	0	18	78	0	0	1	0	0
16201	Bacteria;Bacteroidetes;Flavobacteriia;Flavobacteriales;Flavobacteriaceae;Mangrovimonas;yunxiaonensis	0	0	1	0	1	0	0	0
11246	Bacteria;Bacteroidetes;Flavobacteriia;Flavobacteriales;Flavobacteriaceae;Mangrovimonas;yunxiaonensis	0	8	7	0	0	10	0	0
15054	Bacteria;Bacteroidetes;Flavobacteriia;Flavobacteriales;Flavobacteriaceae	35	44	24	0	10	9	9	1
5977	Bacteria;Bacteroidetes;Flavobacteriia;Flavobacteriales;Flavobacteriaceae	6	9	2	0	1	1	1	0
14431	Unassigned	0	10	13	0	2	5	0	0
4940	Bacteria;Bacteroidetes;Flavobacteriia;Flavobacteriales;Flavobacteriaceae	0	3	0	0	9	38	2	0
14153	Bacteria;Bacteroidetes;Flavobacteriia;Flavobacteriales;Flavobacteriaceae	0	2	0	0	5	3	1	1
5533	Bacteria;Bacteroidetes;Flavobacteriia;Flavobacteriales;Flavobacteriaceae	0	3	0	0	7	0	1	2
19279	Bacteria;Bacteroidetes;Flavobacteriia;Flavobacteriales;Flavobacteriaceae	1	1	0	0	13	0	4	0
5162	Bacteria;Bacteroidetes;Flavobacteriia;Flavobacteriales;Flavobacteriaceae;Muricauda	0	1	0	0	0	3	0	0
3781	Bacteria;Bacteroidetes;Flavobacteriia;Flavobacteriales;Flavobacteriaceae;Muricauda	1	29	31	0	13	14	3	0
2079	Bacteria;Bacteroidetes;Flavobacteriia;Flavobacteriales;Flavobacteriaceae	1	1	1	0	0	2	0	0
16362	Bacteria;Bacteroidetes;Flavobacteriia;Flavobacteriales;Flavobacteriaceae	0	2	0	0	0	1	0	0
5974	Bacteria;Bacteroidetes;Flavobacteriia;Flavobacteriales;Flavobacteriaceae	1	0	1	0	0	2	0	0
9367	Bacteria;Bacteroidetes;Flavobacteriia;Flavobacteriales;Flavobacteriaceae	0	1	0	0	1	0	0	0
12322	Bacteria;Bacteroidetes;Flavobacteriia;Flavobacteriales;Flavobacteriaceae	0	1	0	0	2	2	4	3
11660	Unassigned	1	0	0	0	8	2	16	2
11694	Bacteria;Bacteroidetes;Flavobacteriia;Flavobacteriales;Flavobacteriaceae;Zhouia	0	2	2	0	0	0	1	0
16226	Bacteria;Bacteroidetes;Flavobacteriia;Flavobacteriales;Flavobacteriaceae	0	4	1	0	0	3	0	0
11131	Bacteria;Bacteroidetes;Flavobacteriia;Flavobacteriales;Flavobacteriaceae	0	50	20	0	3	4	0	0
2517	Bacteria;Bacteroidetes;Flavobacteriia;Flavobacteriales;Flavobacteriaceae;Zhouia	0	3	12	0	2	6	0	0
8114	Bacteria;Bacteroidetes;Flavobacteriia;Flavobacteriales;Flavobacteriaceae	0	3	0	0	0	1	1	0
19854	Bacteria;Bacteroidetes;Flavobacteriia;Flavobacteriales;Flavobacteriaceae	4	11	69	0	5	0	1	0
9194	Bacteria;Bacteroidetes;Flavobacteriia;Flavobacteriales;Flavobacteriaceae	1	31	120	0	0	2	0	0
12500	Bacteria;Bacteroidetes;Flavobacteriia;Flavobacteriales;Flavobacteriaceae	0	15	7	0	6	0	0	0
11792	Bacteria;Bacteroidetes;Flavobacteriia;Flavobacteriales;Flavobacteriaceae;Tenacibaculum	0	4	549	0	1	0	0	0
13614	Bacteria;Bacteroidetes;Flavobacteriia;Flavobacteriales;Flavobacteriaceae	0	1	2	0	3	0	0	0
163	Bacteria;Bacteroidetes;Flavobacteriia;Flavobacteriales;Cryomorphaceae;Owenweeksia	0	1	0	0	0	1	0	0
3913	Unassigned	0	0	2	0	0	0	1	0
3915	Bacteria;Bacteroidetes;Sphingobacteriia;Sphingobacteriales;NS11-12	0	2	0	0	2	1	0	0
1784	Bacteria;Bacteroidetes;Cytophagia;Cytophagales;Flammeovirgaceae	0	2	0	0	0	2	0	0
8132	Bacteria;Bacteroidetes;Bacteroidia;Bacteroidales	1	1	0	0	0	2	1	0
11144	Unassigned	0	0	1	18	45	15	115	138
12673	Unassigned	0	0	1	0	0	0	1	0
7998	Unassigned	0	1	0	0	1	0	0	0
8475	Unassigned	0	1	0	0	0	2	0	0
11186	Bacteria;Bacteroidetes;Bacteroidia;Bacteroidales	0	2	0	0	0	0	2	0
9677	Unassigned	5	0	0	0	0	0	1	0
12635	Bacteria;Bacteroidetes;Bacteroidia;Bacteroidales;Marinilabiaceae	3	17	14	0	2	8	0	0
15584	Bacteria;Bacteroidetes;Bacteroidia;Bacteroidales;Marinilabiaceae	412	357	189	0	4	9	9	4
19046	Bacteria;Bacteroidetes;Bacteroidia;Bacteroidales;Marinilabiaceae	1	3	0	0	1	0	0	0
3223	Bacteria;Bacteroidetes;Bacteroidia;Bacteroidales;Marinilabiaceae	6	87	28	0	0	3	1	0
16805	Bacteria;Bacteroidetes;Bacteroidia;Bacteroidales;Marinilabiaceae	1	0	0	0	1	0	0	4
15925	Bacteria;Bacteroidetes;Bacteroidia;Bacteroidales;Marinilabiaceae	278	42	1	2	10	1	10	12
12722	Bacteria;Bacteroidetes;Bacteroidia;Bacteroidales;Marinilabiaceae	22	321	8	0	2	0	4	0
10764	Unassigned	60	4	1	0	1	1	1	1
6280	Bacteria;Bacteroidetes;Bacteroidia;Bacteroidales;Marinilabiaceae	2	90	0	0	0	0	2	0
8779	Bacteria;Bacteroidetes;Bacteroidia;Bacteroidales;Marinilabiaceae	24	41	85	0	0	2	0	0
10946	Bacteria;Bacteroidetes;Bacteroidia;Bacteroidales;Marinilabiaceae	2	59	99	0	1	1	0	0
3590	Bacteria;Bacteroidetes;Bacteroidia;Bacteroidales;Marinilabiaceae	83	75	2	0	0	1	16	0
6913	Bacteria;Bacteroidetes;Bacteroidia;Bacteroidales;Marinilabiaceae	9	73	68	0	0	1	0	0
18090	Bacteria;Bacteroidetes;Bacteroidia;Bacteroidales;Marinilabiaceae	0	0	8	2	0	0	1	5
13257	Bacteria;Bacteroidetes;Bacteroidia;Bacteroidales;Marinilabiaceae	10	0	0	0	4	0	2	4
2655	Bacteria;Bacteroidetes;Bacteroidia;Bacteroidales;Marinilabiaceae	2	0	0	0	0	0	1	0
19496	Bacteria;Bacteroidetes;Bacteroidia;Bacteroidales;Marinilabiaceae	1	0	0	0	1	0	0	0
17472	Bacteria;Bacteroidetes;Bacteroidia;Bacteroidales;Marinilabiaceae	162	32	0	0	1	1	0	0
17976	Bacteria;Bacteroidetes;Bacteroidia;Bacteroidales;Marinilabiaceae	919	121	0	3	3	0	15	11
14280	Bacteria;Bacteroidetes;Bacteroidia;Bacteroidales;Marinilabiaceae	8	0	0	0	0	0	2	0
11486	Bacteria;Bacteroidetes;Bacteroidia;Bacteroidales;Marinilabiaceae	151	0	0	0	0	0	0	2
8770	Bacteria;Bacteroidetes;Bacteroidia;Bacteroidales;Marinilabiaceae	3	0	0	0	1	0	0	3
7500	Bacteria;Bacteroidetes;Bacteroidia;Bacteroidales;Marinilabiaceae	6	11	0	0	0	1	0	0
12832	Bacteria;Bacteroidetes;Bacteroidia;Bacteroidales;Marinilabiaceae	470	31	0	0	0	1	1	0
12218	Bacteria;Bacteroidetes;Bacteroidia;Bacteroidales;Marinilabiaceae	2	0	0	0	0	0	0	1
14928	Bacteria;Bacteroidetes;Bacteroidia;Bacteroidales;Marinilabiaceae	2	0	0	0	0	1	0	0
298	Bacteria;Bacteroidetes;Bacteroidia;Bacteroidales;Marinilabiaceae	1	0	0	0	0	2	0	0
18878	Bacteria;Bacteroidetes;Bacteroidia;Bacteroidales;Marinilabiaceae	0	0	4	0	0	0	20	0
10741	Bacteria;Bacteroidetes;Bacteroidia;Bacteroidales;Marinilabiaceae	1	15	1	0	2	3	0	0
9891	Bacteria;Bacteroidetes;Bacteroidia;Bacteroidales;Marinilabiaceae	0	1	0	0	3	1	0	0
11549	Bacteria;Bacteroidetes;Bacteroidia;Bacteroidales;Marinilabiaceae	3	23	74	0	3	1	0	0
11200	Unassigned	38	0	0	1	0	0	0	4
10852	Unassigned	0	12	0	0	0	0	1	0
14668	Bacteria;Bacteroidetes;Bacteroidia;Bacteroidales	1	0	0	47	98	71	129	94
11598	Bacteria;Bacteroidetes;Bacteroidia;Bacteroidales	0	1	0	26	105	128	113	37
10898	Bacteria;Bacteroidetes;Bacteroidia;Bacteroidales	0	1	0	0	11	16	0	4
2652	Bacteria;Bacteroidetes;Bacteroidia;Bacteroidales	6	0	0	0	0	0	1	0
9998	Bacteria;Bacteroidetes;Bacteroidia;Bacteroidales	5	0	1	0	1	0	0	0
16595	Bacteria;Bacteroidetes;Bacteroidia;Bacteroidales	0	0	1	0	2	1	0	0
6339	Bacteria;Bacteroidetes;Bacteroidia;Bacteroidales	1	0	21	0	2	7	0	0
16600	Bacteria;Bacteroidetes;Bacteroidia;Bacteroidales	17	20	23	0	3	9	1	0
6288	Bacteria;Bacteroidetes;Bacteroidia;Bacteroidales	8	2	15	2	16	11	13	9
7795	Bacteria;Bacteroidetes;Bacteroidia;Bacteroidales	8	0	0	0	0	5	0	0
14521	Bacteria;Bacteroidetes;Bacteroidia;Bacteroidales	1	0	0	0	11	6	5	0
18668	Bacteria;Bacteroidetes;Bacteroidia;Bacteroidales	16	0	0	6	11	2	43	2
8298	Bacteria;Bacteroidetes;Bacteroidia;Bacteroidales	3	2	14	0	0	0	1	0
883	Bacteria;Bacteroidetes;Bacteroidia;Bacteroidales	33	2	9	0	2	0	6	2
14132	Bacteria;Bacteroidetes;Flavobacteriia;Flavobacteriales	0	2	0	0	0	2	4	0
6442	Unassigned	0	0	1	0	0	1	1	1
57	Bacteria;Bacteroidetes;Bacteroidia;Bacteroidales	21	0	0	0	1	0	0	0
6689	Bacteria;Bacteroidetes;Cytophagia;Cytophagales;Flammeovirgaceae	0	2	20	0	0	0	2	0
8294	Bacteria;Bacteroidetes;Cytophagia;Cytophagales;Flammeovirgaceae	0	1	2	0	2	0	1	1
3994	Bacteria;Bacteroidetes;Cytophagia;Cytophagales;Flammeovirgaceae	0	2	0	0	0	2	0	0
10243	Bacteria;Bacteroidetes;Cytophagia;Cytophagales;Flammeovirgaceae	0	2	1	1	3	0	2	0
10546	Bacteria;Bacteroidetes;Cytophagia;Cytophagales;Flammeovirgaceae	0	0	1	0	1	2	0	0
19320	Bacteria;Bacteroidetes;Cytophagia;Cytophagales;Flammeovirgaceae	0	1	0	0	1	2	0	0
10052	Unassigned	0	1	0	0	0	1	0	0
40	Unassigned	0	0	1	0	0	1	1	1
17036	Unassigned	0	2	4	0	0	0	1	3
8205	Unassigned	6	2	1	0	1	1	0	0
17486	Unassigned	14	2	1	0	3	0	3	4
16095	Unassigned	8	0	0	1	0	0	3	0
16705	Bacteria;Bacteroidetes;Bacteroidia;Bacteroidales;SB-1	7	10	0	39	42	19	147	46
16823	Bacteria;Bacteroidetes;Bacteroidia;Bacteroidales;SB-1	6	0	0	0	4	0	0	0
19690	Bacteria;Bacteroidetes;Bacteroidia;Bacteroidales;SB-1	13	5	6	0	4	3	25	9
6712	Bacteria;Bacteroidetes;Bacteroidia;Bacteroidales;SB-1	2	0	0	1	1	0	1	1
7877	Bacteria;Bacteroidetes;Bacteroidia;Bacteroidales;SB-1	0	1	0	0	3	1	0	0
834	Bacteria;Bacteroidetes;Bacteroidia;Bacteroidales;SB-1	10	0	0	0	6	0	3	2
6935	Bacteria;Bacteroidetes;Bacteroidia;Bacteroidales;SB-1	4	5	14	0	5	0	0	0
4372	Bacteria;Bacteroidetes;Bacteroidia;Bacteroidales;SB-1	1	1	3	0	1	0	0	0
5571	Bacteria;Bacteroidetes;Bacteroidia;Bacteroidales;SB-1	8	5	2	0	6	2	2	1
10939	Bacteria;Bacteroidetes;Bacteroidia;Bacteroidales;SB-1	1	0	0	0	0	0	6	0
13401	Bacteria;Bacteroidetes;BME43	0	0	1	0	1	0	0	0
10482	Bacteria;Bacteroidetes;[Saprospirae];[Saprospirales];Saprospiraceae	0	1	0	0	3	3	0	0
16038	Bacteria;Bacteroidetes;[Saprospirae];[Saprospirales];Chitinophagaceae;Sediminibacterium	1	0	0	0	1	0	1	1
14312	Bacteria;Proteobacteria;Deltaproteobacteria;Desulfuromonadales;Desulfuromonadaceae	4	0	0	0	0	0	3	1
10891	Bacteria;Proteobacteria;Deltaproteobacteria;Desulfuromonadales;Desulfuromonadaceae	6	1	0	0	15	3	11	2
18849	Bacteria;Proteobacteria;Deltaproteobacteria;Desulfuromonadales;Desulfuromonadaceae	0	1	0	0	0	0	1	0
4494	Bacteria;Proteobacteria;Deltaproteobacteria;Myxococcales;Polyangiaceae;Sorangium;cellulosum	5	0	0	0	1	0	0	0
10153	Unassigned	1	0	0	0	0	1	0	0
3165	Bacteria;Proteobacteria;Deltaproteobacteria;Myxococcales	0	0	3	0	0	2	0	0
15182	Unassigned	0	1	6	0	1	3	0	0
15627	Unassigned	0	6	36	0	5	2	2	2
15774	Unassigned	0	4	0	0	0	0	1	0
10927	Bacteria;Proteobacteria;Deltaproteobacteria;Myxococcales	0	1	0	0	0	1	0	0
7890	Bacteria;Proteobacteria;Deltaproteobacteria;Myxococcales	0	6	4	5	2	0	1	0
16505	Bacteria;Proteobacteria;Deltaproteobacteria;Myxococcales	0	1	1	2	2	2	1	1
2816	Bacteria;Proteobacteria;Deltaproteobacteria;Desulfobacterales;Desulfobacteraceae	1	0	0	9	21	24	31	52
2464	Bacteria;Proteobacteria;Deltaproteobacteria;Desulfobacterales;Desulfobacteraceae	1	0	0	7	4	1	14	25
15985	Bacteria;Proteobacteria;Deltaproteobacteria;Desulfobacterales;Desulfobacteraceae;Desulfobacter	2	0	0	1	48	15	56	11
16917	Bacteria;Proteobacteria;Deltaproteobacteria;Desulfobacterales;Desulfobacteraceae	1	0	0	0	4	0	0	0
260	Bacteria;Proteobacteria;Deltaproteobacteria;Desulfobacterales;Desulfobacteraceae;Desulfococcus	0	0	1	1	3	1	2	0
3183	Bacteria;Proteobacteria;Deltaproteobacteria;Desulfarculales;Desulfarculaceae	0	1	0	2	6	5	4	14
16547	Bacteria;Proteobacteria;Deltaproteobacteria;Desulfobacterales;Desulfobulbaceae	0	1	4	0	2	0	0	1
1041	Bacteria;Proteobacteria;Deltaproteobacteria;Desulfobacterales;Desulfobulbaceae	1	1	6	0	3	12	3	0
13450	Bacteria;Proteobacteria;Deltaproteobacteria;Desulfobacterales;Desulfobulbaceae	0	1	0	0	1	7	0	0
12250	Bacteria;Proteobacteria;Deltaproteobacteria;Desulfobacterales;Desulfobulbaceae	0	1	0	1	28	33	95	54
9636	Bacteria;Proteobacteria;Deltaproteobacteria;Desulfobacterales;Desulfobulbaceae	1	0	0	0	10	13	7	6
11195	Bacteria;Proteobacteria;Deltaproteobacteria;Desulfobacterales;Desulfobulbaceae	0	1	0	1	24	88	14	15
11376	Bacteria;Proteobacteria;Deltaproteobacteria;Desulfobacterales;Desulfobulbaceae	1	0	0	0	5	13	6	6
18915	Bacteria;Proteobacteria;Deltaproteobacteria;Desulfobacterales;Desulfobulbaceae	1	0	0	1	6	4	8	5
11442	Bacteria;Proteobacteria;Deltaproteobacteria;Desulfobacterales;Desulfobulbaceae	0	1	0	6	10	1	20	7
1649	Bacteria;Proteobacteria;Deltaproteobacteria;Desulfobacterales;Desulfobulbaceae	1	1	1	3	15	0	65	8
2922	Bacteria;Proteobacteria;Deltaproteobacteria;Desulfobacterales;Desulfobulbaceae	1	0	0	13	6	6	81	19
6940	Bacteria;Proteobacteria;Deltaproteobacteria;Desulfobacterales;Desulfobulbaceae	1	1	0	5	5	1	34	3
19193	Bacteria;Proteobacteria;Deltaproteobacteria;Desulfobacterales;Desulfobulbaceae	0	7	1	5	4	5	10	7
12209	Bacteria;Proteobacteria;Deltaproteobacteria;Desulfobacterales;Desulfobulbaceae	1	9	0	0	1	3	0	1
8928	Bacteria;Proteobacteria;Deltaproteobacteria;Desulfobacterales;Desulfobulbaceae	13	0	0	2	14	4	78	30
1478	Bacteria;Proteobacteria;Deltaproteobacteria;Desulfobacterales;Desulfobulbaceae	1	2	2	0	2	1	26	2
2004	Bacteria;Proteobacteria;Deltaproteobacteria;Desulfobacterales;Desulfobulbaceae	0	0	1	3	38	21	49	58
10658	Bacteria;Proteobacteria;Deltaproteobacteria;Desulfobacterales;Desulfobulbaceae	0	1	0	0	8	7	9	5
16262	Bacteria;Proteobacteria;Deltaproteobacteria;Desulfobacterales;Desulfobulbaceae	1	0	1	0	6	3	1	0
1673	Bacteria;Proteobacteria;Deltaproteobacteria;Desulfobacterales;Desulfobulbaceae	0	5	0	0	4	1	4	2
2085	Bacteria;Proteobacteria;Deltaproteobacteria;Desulfobacterales;Desulfobulbaceae	9	0	0	0	0	0	1	0
8819	Bacteria;Proteobacteria;Deltaproteobacteria;Desulfobacterales;Desulfobulbaceae	6	3	1	0	21	7	13	5
233	Bacteria;Proteobacteria;Deltaproteobacteria;Desulfobacterales;Desulfobulbaceae	14	0	0	0	0	3	3	0
5337	Unassigned	2	0	0	0	1	0	0	0
17829	Bacteria;Proteobacteria;Deltaproteobacteria;Desulfobacterales;Desulfobulbaceae;Desulfobulbus	20	0	0	4	4	0	9	6
18686	Bacteria;Proteobacteria;Deltaproteobacteria;Desulfobacterales;Desulfobulbaceae;Desulfobulbus	3	0	0	1	0	0	1	1
13583	Bacteria;Proteobacteria;Deltaproteobacteria;Desulfobacterales;Desulfobulbaceae	1	0	0	0	0	0	1	0
19524	Bacteria;Proteobacteria;Deltaproteobacteria;Desulfobacterales;Desulfobulbaceae	11	1	0	0	8	3	7	7
19019	Bacteria;Proteobacteria;Deltaproteobacteria;Syntrophobacterales;Syntrophobacteraceae;Syntrophobacter	1	0	0	1	0	0	0	0
11572	Bacteria;Proteobacteria;Deltaproteobacteria;Desulfovibrionales;Desulfovibrionaceae	0	7	8	0	0	0	0	1
3219	Bacteria;Proteobacteria;Deltaproteobacteria;Desulfovibrionales;Desulfovibrionaceae;Desulfovibrio	2	3	0	0	0	0	1	0
656	Unassigned	5	0	0	0	0	2	0	0
9539	Bacteria;Proteobacteria;Deltaproteobacteria;NB1-j	0	1	0	0	0	3	0	0
3032	Bacteria;Proteobacteria;Deltaproteobacteria;Myxococcales;Myxococcaceae	0	0	1	0	0	0	1	0
15849	Bacteria;Actinobacteria;Thermoleophilia;Solirubrobacterales;Conexibacteraceae;Conexibacter	1	0	0	4	0	0	0	0
2867	Bacteria;Actinobacteria;Thermoleophilia;Solirubrobacterales;Solirubrobacteraceae	1	0	0	0	0	5	0	0
8254	Bacteria;Actinobacteria;Acidimicrobiia;Acidimicrobiales;JdFBGBact	0	0	1	0	1	3	0	0
307	Bacteria;Actinobacteria;Acidimicrobiia;Acidimicrobiales;wb1_P06	0	2	0	2	4	18	1	1
10388	Bacteria;Actinobacteria;Acidimicrobiia;Acidimicrobiales	0	0	1	0	1	0	2	2
13953	Bacteria;Actinobacteria;Acidimicrobiia;Acidimicrobiales	0	1	0	2	0	1	3	0
5309	Bacteria;Actinobacteria;Acidimicrobiia;Acidimicrobiales	0	2	0	0	1	5	0	0
8915	Bacteria;Actinobacteria;Acidimicrobiia;Acidimicrobiales;AKIW874	0	2	2	3	3	6	3	0
2656	Bacteria;Actinobacteria;Acidimicrobiia;Acidimicrobiales	1	2	1	17	132	82	33	25
7210	Bacteria;Actinobacteria;Acidimicrobiia;Acidimicrobiales;koll13	0	1	0	0	2	14	0	0
19127	Bacteria;Actinobacteria;Acidimicrobiia;Acidimicrobiales;koll13	0	2	0	6	31	34	3	8
17298	Bacteria;Actinobacteria;Acidimicrobiia;Acidimicrobiales;koll13	0	1	0	0	1	0	0	0
9476	Bacteria;Actinobacteria;Acidimicrobiia;Acidimicrobiales;koll13	0	1	0	3	42	61	13	18
11604	Bacteria;Actinobacteria;Acidimicrobiia;Acidimicrobiales;koll13	0	2	0	0	7	3	0	0
6143	Bacteria;Actinobacteria;Acidimicrobiia;Acidimicrobiales;C111	0	0	1	0	1	2	3	0
6591	Bacteria;Actinobacteria;Acidimicrobiia;Acidimicrobiales;C111	0	1	0	0	0	5	0	1
2051	Bacteria;Actinobacteria;Acidimicrobiia;Acidimicrobiales;C111	0	2	0	2	5	5	0	1
956	Bacteria;Actinobacteria;Acidimicrobiia;Acidimicrobiales;C111	0	0	1	0	0	1	1	0
14527	Bacteria;Actinobacteria;Acidimicrobiia;Acidimicrobiales;C111	0	3	0	1	2	4	4	2
1309	Bacteria;Actinobacteria;Acidimicrobiia;Acidimicrobiales;C111	0	0	1	0	1	1	0	0
8838	Bacteria;Actinobacteria;Acidimicrobiia;Acidimicrobiales;C111	1	7	11	2	23	35	32	9
1998	Bacteria;Actinobacteria;Acidimicrobiia;Acidimicrobiales;C111	0	2	0	2	5	1	1	4
16338	Bacteria;Actinobacteria;Acidimicrobiia;Acidimicrobiales;C111	0	1	0	0	0	1	0	0
17461	Bacteria;Proteobacteria;Deltaproteobacteria;Myxococcales;Nannocystaceae;Plesiocystis	0	0	1	0	0	0	0	1
5120	Unassigned	0	1	0	0	1	0	0	0
16079	Bacteria;Proteobacteria;Deltaproteobacteria;Bdellovibrionales;Bacteriovoracaceae	0	2	0	0	2	0	0	0
1761	Bacteria;Proteobacteria;Deltaproteobacteria;Bdellovibrionales;Bacteriovoracaceae	1	0	0	0	1	0	0	0
14128	Unassigned	0	5	0	0	0	2	0	0
11556	Bacteria;Proteobacteria;Deltaproteobacteria;Bdellovibrionales;Bacteriovoracaceae	0	1	1	0	0	2	1	0
6258	Bacteria;Proteobacteria;Deltaproteobacteria;Bdellovibrionales;Bacteriovoracaceae	0	2	0	0	1	0	0	0
12577	Bacteria;Proteobacteria;Deltaproteobacteria;Myxococcales;OM27	6	81	142	0	0	1	0	0
9939	Bacteria;Proteobacteria;Deltaproteobacteria;Myxococcales;Haliangiaceae	0	1	4	0	0	0	2	0
17419	Unassigned	1	0	0	1	1	0	1	0
19230	Bacteria;Chloroflexi;Ellin6529	1	0	0	0	9	33	7	12
7244	Bacteria;Chloroflexi;Ellin6529	0	0	1	0	1	0	0	0
12301	Unassigned	0	1	0	0	0	0	1	4
14704	Bacteria;Chloroflexi;Anaerolineae;Caldilineales;Caldilineaceae	0	1	0	1	1	8	0	2
16340	Bacteria;Chloroflexi;Anaerolineae;CFB-26	0	0	2	0	1	1	0	0
1554	Bacteria;Proteobacteria;Gammaproteobacteria;Legionellales	0	0	1	0	0	0	1	0
15196	Bacteria;Proteobacteria;Gammaproteobacteria;Alteromonadales	0	2	3	0	3	0	1	0
16706	Bacteria;Proteobacteria;Gammaproteobacteria;Alteromonadales	0	4	0	0	7	2	3	2
13275	Bacteria;Proteobacteria;Gammaproteobacteria;[Marinicellales];[Marinicellaceae];Marinicella	0	1	0	0	0	2	0	0
16074	Bacteria;Proteobacteria;Gammaproteobacteria;[Marinicellales];[Marinicellaceae];Marinicella	0	1	1	0	0	4	0	0
7450	Bacteria;Proteobacteria;Gammaproteobacteria;Chromatiales	0	0	1	0	3	13	1	0
9994	Bacteria;Proteobacteria;Gammaproteobacteria;Chromatiales	0	0	1	3	4	13	4	8
9201	Bacteria;Proteobacteria;Gammaproteobacteria	1	0	0	2	22	8	1	2
8767	Bacteria;Proteobacteria;Gammaproteobacteria;Chromatiales;Ectothiorhodospiraceae	0	0	1	23	65	88	30	42
13245	Bacteria;Proteobacteria;Gammaproteobacteria;Thiotrichales;Piscirickettsiaceae	0	1	0	1	21	91	0	3
13940	Bacteria;Proteobacteria;Gammaproteobacteria;Thiotrichales;Piscirickettsiaceae	1	0	0	2	57	65	7	2
4436	Bacteria;Proteobacteria;Gammaproteobacteria;Thiotrichales;Piscirickettsiaceae	0	1	0	0	38	154	7	0
4285	Bacteria;Proteobacteria;Betaproteobacteria;Burkholderiales;Oxalobacteraceae	1	0	0	0	0	0	2	0
9843	Bacteria;Proteobacteria;Betaproteobacteria;Nitrosomonadales;Nitrosomonadaceae	0	2	0	0	0	1	0	0
19060	Bacteria;Proteobacteria;Epsilonproteobacteria;Campylobacterales;Helicobacteraceae;Sulfurimonas	2	0	0	16	91	30	123	166
1298	Bacteria;Proteobacteria;Epsilonproteobacteria;Campylobacterales;Helicobacteraceae;Sulfurimonas	1	0	0	0	0	0	0	1
12718	Bacteria;Proteobacteria;Epsilonproteobacteria;Campylobacterales;Helicobacteraceae;Sulfurimonas	0	1	0	6	25	6	27	46
5508	Bacteria;Proteobacteria;Epsilonproteobacteria;Campylobacterales;Helicobacteraceae;Sulfurimonas	1	0	0	0	2	1	0	1
18974	Bacteria;Proteobacteria;Epsilonproteobacteria;Campylobacterales	0	0	1	0	0	0	1	0
545	Bacteria;Proteobacteria;Epsilonproteobacteria;Campylobacterales;Campylobacteraceae;Arcobacter	136	4	0	0	0	1	18	0
18565	Bacteria;Proteobacteria;Epsilonproteobacteria;Campylobacterales;Campylobacteraceae;Arcobacter	1	0	0	0	0	0	1	0
8398	Bacteria;Proteobacteria;Epsilonproteobacteria;Campylobacterales;Campylobacteraceae;Arcobacter	12	6	7	0	2	0	1	1
1239	Bacteria;Proteobacteria;Epsilonproteobacteria;Campylobacterales;Campylobacteraceae;Arcobacter	1	0	0	0	0	0	13	0
17159	Bacteria;Proteobacteria;Epsilonproteobacteria;Campylobacterales;Campylobacteraceae;Sulfurospirillum	9	0	0	0	1	0	0	0
18836	Bacteria;Proteobacteria;Gammaproteobacteria;Enterobacteriales;Enterobacteriaceae	9	0	0	0	1	0	0	0
17725	Bacteria;Proteobacteria;Gammaproteobacteria;Thiotrichales;Piscirickettsiaceae;Methylophaga	0	11	0	0	0	0	2	0
3580	Bacteria;Proteobacteria;Gammaproteobacteria;Thiotrichales;Piscirickettsiaceae;Methylophaga	0	2	0	0	4	6	0	0
1036	Bacteria;Proteobacteria;Gammaproteobacteria;Alteromonadales;Colwelliaceae;Thalassomonas	0	1	0	0	0	2	0	0
11748	Bacteria;Proteobacteria;Gammaproteobacteria;Vibrionales;Pseudoalteromonadaceae;Pseudoalteromonas	0	4	16	0	6	1	5	0
1880	Bacteria;Proteobacteria;Gammaproteobacteria;Vibrionales;Vibrionaceae;Photobacterium	2	0	0	0	1	1	1	0
19538	Bacteria;Proteobacteria;Gammaproteobacteria;Vibrionales;Pseudoalteromonadaceae	165	742	378	0	23	24	6	5
5205	Bacteria;Proteobacteria;Gammaproteobacteria;Vibrionales;Pseudoalteromonadaceae	57	3	1	0	1	0	4	1
13558	Bacteria;Proteobacteria;Gammaproteobacteria;Vibrionales;Pseudoalteromonadaceae	405	2	6	0	0	0	10	1
12609	Bacteria;Proteobacteria;Gammaproteobacteria;Vibrionales;Pseudoalteromonadaceae	144	5	0	0	3	0	45	0
9142	Bacteria;Proteobacteria;Gammaproteobacteria;Vibrionales;Vibrionaceae;Vibrio	710	110	108	1	39	10	43	4
8096	Bacteria;Proteobacteria;Gammaproteobacteria;Vibrionales;Vibrionaceae;Vibrio	6	0	0	0	0	0	1	0
1563	Bacteria;Proteobacteria;Gammaproteobacteria;Vibrionales	0	0	1	0	1	0	0	0
16441	Bacteria;Proteobacteria;Gammaproteobacteria;Vibrionales;Vibrionaceae;Vibrio	1	0	0	0	1	0	4	0
18702	Bacteria;Proteobacteria;Gammaproteobacteria;Vibrionales;Vibrionaceae;Vibrio	17	0	0	0	0	2	1	0
5940	Bacteria;Proteobacteria;Gammaproteobacteria;Alteromonadales;Shewanellaceae;Shewanella	0	5	2	0	1	0	0	0
657	Bacteria;Proteobacteria;Gammaproteobacteria;Alteromonadales;Shewanellaceae;Shewanella	39	0	0	0	2	0	9	0
8969	Bacteria;Proteobacteria;Gammaproteobacteria	0	1	1	0	0	2	0	0
17069	Bacteria;Proteobacteria;Gammaproteobacteria	0	0	2	0	0	1	0	0
10649	Bacteria;Proteobacteria;Gammaproteobacteria;Alteromonadales;Alteromonadaceae;Glaciecola	0	1	0	0	1	0	0	0
6627	Bacteria;Proteobacteria;Gammaproteobacteria;Alteromonadales;Alteromonadaceae	0	3	0	0	0	2	0	2
1389	Bacteria;Proteobacteria;Gammaproteobacteria;Alteromonadales;Alteromonadaceae;Alteromonas	0	4	22	0	0	3	2	0
16337	Bacteria;Proteobacteria;Gammaproteobacteria;Alteromonadales;Alteromonadaceae	0	2	0	0	2	0	5	0
18409	Bacteria;Proteobacteria;Gammaproteobacteria;Alteromonadales;Alteromonadaceae;Alteromonas	0	0	2	0	0	0	1	0
6092	Bacteria;Proteobacteria;Gammaproteobacteria;Alteromonadales;Alteromonadaceae	0	0	1	0	2	0	8	0
10711	Bacteria;Proteobacteria;Gammaproteobacteria;Pseudomonadales;Pseudomonadaceae;Pseudomonas	553	0	0	0	2	1	0	1
8044	Bacteria;Proteobacteria;Gammaproteobacteria;Chromatiales	0	1	0	0	5	36	2	1
12707	Bacteria;Proteobacteria;Gammaproteobacteria;Chromatiales	0	0	1	1	44	15	8	0
5225	Bacteria;Proteobacteria;Gammaproteobacteria;Chromatiales	0	2	0	0	2	23	3	0
10935	Bacteria;Proteobacteria;Gammaproteobacteria	0	1	0	7	13	4	0	1
18596	Bacteria;Proteobacteria;Gammaproteobacteria;Chromatiales;Chromatiaceae	0	0	1	3	5	13	0	1
10650	Bacteria;Proteobacteria;Gammaproteobacteria;[Marinicellales];[Marinicellaceae]	0	0	1	36	114	59	91	23
1791	Bacteria;Proteobacteria;Gammaproteobacteria;[Marinicellales];[Marinicellaceae]	0	1	0	0	0	1	0	0
14865	Bacteria;Proteobacteria;Gammaproteobacteria;Thiotrichales;Piscirickettsiaceae	0	0	1	2	21	5	1	0
14698	Bacteria;Proteobacteria;Gammaproteobacteria;Alteromonadales;OM60	0	3	4	0	2	3	2	0
11044	Bacteria;Proteobacteria;Gammaproteobacteria;Alteromonadales;OM60	0	1	1	0	0	3	1	0
17709	Bacteria;Proteobacteria;Gammaproteobacteria;Alteromonadales;OM60	0	4	4	0	18	67	3	1
7587	Bacteria;Proteobacteria;Gammaproteobacteria;Alteromonadales;OM60	0	1	0	0	4	22	1	0
924	Bacteria;Proteobacteria;Gammaproteobacteria;Alteromonadales	0	3	0	0	10	0	2	2
11487	Bacteria;Proteobacteria;Gammaproteobacteria;Alteromonadales	0	7	1	0	0	0	1	0
5289	Bacteria;Proteobacteria;Gammaproteobacteria;Alteromonadales	0	29	14	5	8	5	6	2
6477	Bacteria;Proteobacteria;Gammaproteobacteria;Alteromonadales;Alteromonadaceae;HB2-32-21	0	1	0	0	0	2	2	0
155	Bacteria;Proteobacteria;Gammaproteobacteria;Alteromonadales;Alteromonadaceae	0	1	0	0	0	2	0	0
1663	Bacteria;Proteobacteria;Gammaproteobacteria;Alteromonadales;Alteromonadaceae;Microbulbifer	0	1	0	0	0	1	0	0
6628	Bacteria;Proteobacteria;Gammaproteobacteria;Alteromonadales;Alteromonadaceae;Microbulbifer	29	20	38	2	48	12	24	16
12375	Bacteria;Proteobacteria;Gammaproteobacteria;Alteromonadales;Alteromonadaceae;Microbulbifer	0	1	0	0	7	1	0	1
16589	Bacteria;Proteobacteria;Gammaproteobacteria;Alteromonadales;Alteromonadaceae;Microbulbifer	0	2	0	0	1	0	0	0
9590	Bacteria;Proteobacteria;Gammaproteobacteria;Alteromonadales;OM60	0	10	19	0	2	3	0	0
7488	Bacteria;Proteobacteria;Gammaproteobacteria;Alteromonadales;Alteromonadaceae	0	5	3	0	1	0	0	0
12766	Bacteria;Proteobacteria;Gammaproteobacteria;Alteromonadales;Alteromonadaceae	0	1	0	0	2	0	0	0
16380	Bacteria;Proteobacteria;Gammaproteobacteria;Alteromonadales;Alteromonadaceae	0	1	0	0	0	0	2	0
2424	Bacteria;Proteobacteria;Gammaproteobacteria;Oceanospirillales;Oceanospirillaceae;Marinomonas	0	0	1	0	0	2	0	0
19414	Bacteria;Proteobacteria;Gammaproteobacteria;Alteromonadales;OM60	0	0	5	0	2	1	1	0
11890	Bacteria;Proteobacteria;Gammaproteobacteria;Alteromonadales;OM60	0	0	2	0	2	0	2	0
13634	Bacteria;Proteobacteria;Gammaproteobacteria;Alteromonadales;Alteromonadaceae	0	5	9	0	0	1	0	0
10318	Bacteria;Proteobacteria;Gammaproteobacteria;Oceanospirillales;Oceanospirillaceae;Oleibacter	32	0	0	0	0	0	1	0
7103	Bacteria;Proteobacteria;Gammaproteobacteria;Alteromonadales;Alteromonadaceae	0	4	11	0	0	0	1	0
18067	Bacteria;Proteobacteria;Gammaproteobacteria	6	13	62	0	0	1	0	0
515	Bacteria;Proteobacteria;Gammaproteobacteria;Oceanospirillales;Oceanospirillaceae;Marinobacterium	0	0	1	0	2	0	0	0
11279	Bacteria;Proteobacteria;Gammaproteobacteria;Alteromonadales;Alteromonadaceae	0	86	27	0	1	7	0	0
2643	Bacteria;Proteobacteria;Gammaproteobacteria;Alteromonadales;Alteromonadaceae;BD2-13	0	45	30	0	0	0	3	0
10031	Bacteria;Proteobacteria;Gammaproteobacteria;Alteromonadales;Alteromonadaceae	0	20	1	0	9	1	7	0
11331	Bacteria;Proteobacteria;Gammaproteobacteria;Alteromonadales	0	0	1	0	7	2	0	0
19044	Bacteria;Proteobacteria;Gammaproteobacteria;Alteromonadales;OM60	0	2	7	0	2	4	1	0
8734	Bacteria;Proteobacteria;Gammaproteobacteria;Alteromonadales;OM60	0	1	0	0	1	0	0	0
3699	Bacteria;Proteobacteria;Gammaproteobacteria;Alteromonadales;OM60	0	2	0	0	1	1	0	0
8921	Bacteria;Proteobacteria;Gammaproteobacteria;Alteromonadales;OM60	0	0	2	0	8	2	5	1
9240	Bacteria;Proteobacteria;Gammaproteobacteria;Alteromonadales;OM60	0	5	1	0	3	0	1	0
6203	Bacteria;Proteobacteria;Gammaproteobacteria;Alteromonadales;OM60	0	0	8	0	0	1	0	0
3662	Bacteria;Proteobacteria;Gammaproteobacteria;Alteromonadales	0	1	0	0	0	1	0	0
14717	Bacteria;Proteobacteria;Gammaproteobacteria;Alteromonadales	1	6	2	0	4	2	0	0
13412	Bacteria;Proteobacteria;Gammaproteobacteria;Alteromonadales;OM60	1	1	0	1	5	2	9	0
10317	Bacteria;Proteobacteria;Gammaproteobacteria	0	11	7	0	25	25	9	1
10089	Bacteria;Proteobacteria;Gammaproteobacteria;Alteromonadales;OM60	0	1	0	0	7	7	0	0
5476	Bacteria;Proteobacteria;Gammaproteobacteria;Alteromonadales	0	3	1	0	0	3	0	0
7863	Bacteria;Proteobacteria;Gammaproteobacteria;Alteromonadales;OM60	0	1	0	0	0	2	1	0
3610	Bacteria;Proteobacteria;Gammaproteobacteria;Alteromonadales;OM60	0	3	15	0	6	11	1	0
19824	Bacteria;Proteobacteria;Gammaproteobacteria;Alteromonadales;OM60	2	1	1	0	4	18	7	0
8546	Bacteria;Proteobacteria;Gammaproteobacteria;Alteromonadales;OM60	0	10	40	0	16	3	5	0
11041	Bacteria;Proteobacteria;Gammaproteobacteria;Alteromonadales;OM60	0	1	0	1	11	6	5	0
13095	Bacteria;Proteobacteria;Gammaproteobacteria;Alteromonadales;OM60	0	2	0	0	38	12	12	5
9500	Bacteria;Proteobacteria;Gammaproteobacteria;Alteromonadales;OM60	0	1	0	1	49	21	12	9
3934	Bacteria;Proteobacteria;Gammaproteobacteria;Alteromonadales;OM60	0	1	0	0	2	4	1	0
18952	Bacteria;Proteobacteria;Gammaproteobacteria	0	0	2	4	66	54	18	14
19405	Bacteria;TM7;TM7-3	1	6	22	0	0	0	5	0
18228	Bacteria;TM7;TM7-1	1	0	0	0	1	0	0	0
4718	Bacteria;TM7;TM7-1	1	0	0	5	1	0	8	0
16668	Bacteria;TM7;TM7-1	1	0	0	0	1	1	0	0
1029	Bacteria;TM7;TM7-1	1	0	0	6	0	0	1	0
3352	Bacteria;Proteobacteria;Gammaproteobacteria;Oceanospirillales;Oceanospirillaceae	128	24	0	6	70	14	81	3
2563	Bacteria;Proteobacteria;Gammaproteobacteria;Oceanospirillales;Saccharospirillaceae;Reinekea	0	1	1	0	6	6	0	0
7411	Bacteria;Proteobacteria;Gammaproteobacteria;34P16	0	5	1	0	1	2	2	0
11973	Bacteria;Proteobacteria;Gammaproteobacteria;34P16	0	2	0	0	1	0	0	0
1560	Bacteria;Proteobacteria;Gammaproteobacteria;34P16	3	8	3	0	0	2	2	1
9190	Bacteria;Proteobacteria;Gammaproteobacteria;Chromatiales;Ectothiorhodospiraceae;Halorhodospira	0	0	1	0	3	3	0	0
18136	Bacteria;Proteobacteria;Gammaproteobacteria;Alteromonadales;Alteromonadaceae;Microbulbifer	0	7	7	0	6	4	0	0
5993	Bacteria;Proteobacteria;Gammaproteobacteria;Alteromonadales	0	0	8	0	3	1	0	0
14426	Bacteria;Proteobacteria;Gammaproteobacteria;Oceanospirillales;Alcanivoracaceae;Alcanivorax	0	3	5	0	0	1	0	0
11778	Bacteria;Proteobacteria;Gammaproteobacteria;Alteromonadales;Alteromonadaceae	0	11	0	0	0	3	0	0
15151	Bacteria;Proteobacteria;Gammaproteobacteria;Alteromonadales;Alteromonadaceae	0	2	2	1	5	3	0	0
5361	Bacteria;Proteobacteria;Gammaproteobacteria;Alteromonadales;Alteromonadaceae	0	2	0	0	2	1	0	0
17812	Bacteria;Proteobacteria;Gammaproteobacteria;Alteromonadales;Alteromonadaceae	0	1	0	0	4	3	3	0
14117	Bacteria;Proteobacteria;Gammaproteobacteria;HTCC2188;HTCC2089	0	1	2	0	0	1	0	0
6876	Bacteria;Proteobacteria;Gammaproteobacteria;HTCC2188;HTCC2089	0	0	1	7	13	5	6	10
18693	Bacteria;Proteobacteria;Gammaproteobacteria;HTCC2188;HTCC2089	0	1	0	1	4	30	4	0
2390	Bacteria;Proteobacteria;Gammaproteobacteria;Alteromonadales;Alteromonadaceae	0	1	0	0	7	5	0	0
6343	Bacteria;Proteobacteria;Gammaproteobacteria;Legionellales;Coxiellaceae;Coxiella	0	0	1	0	0	0	3	0
217	Bacteria;Bacteroidetes;Bacteroidia;Bacteroidales;Marinilabiaceae	0	2	0	1	0	0	0	0
9943	Bacteria;Proteobacteria;Alphaproteobacteria;Rickettsiales;mitochondria	0	1	0	0	0	0	0	1
